# Supplementary material for: ARGEOS: A New Bioinformatic Tool for Detailed Systematics Search in GEO and ArrayExpress
Source: Biology (Basel). 2021 Oct 11;10(10):1026. doi: 10.3390/biology10101026 (PMC8533512; doi:10.3390/biology10101026)
Supplement: Supplementary file 1 [file biology-10-01026-s001.zip]

Archive with 3 entries (3 files):
- Supplementary_table_1.xlsx
- Supplementary_table_2.xlsx
- Supplementary_table_3.xlsx
