# Supplementary material for: ARGEOS: A New Bioinformatic Tool for Detailed Systematics Search in GEO and ArrayExpress
Source: Biology (Basel). 2021 Oct 11;10(10):1026. doi: 10.3390/biology10101026 (PMC8533512; doi:10.3390/biology10101026)
Supplement: Supplementary file 1 [file biology-10-01026-s001.zip › Supplementary_table_1.xlsx]

## Sheet: table_term
term	number of found datasets (GEO)
(Macrophages AND Polarization) AND gse[ETYP]	274
(Macrophages AND LPS) AND gse[ETYP]	967
(Macrophages AND IL-4) AND gse[ETYP]	352
(Macrophages AND IL-10) AND gse[ETYP]	170
(Macrophages AND M1) AND gse[ETYP]	352
(Macrophages AND M2) AND gse[ETYP]	431
(Microglia AND Polarization) AND gse[ETYP]	19
(Microglia AND LPS) AND gse[ETYP]	129
(Microglia AND IL-4) AND gse[ETYP]	16
(Microglia AND IL-10) AND gse[ETYP]	10
(Microglia AND M1) AND gse[ETYP]	34
(Microglia AND M2) AND gse[ETYP]	28
(Astrocytes AND Polarization) AND gse[ETYP]	5
(Astrocytes AND LPS) AND gse[ETYP]	27
(Astrocytes AND IL-4) AND gse[ETYP]	3
(Astrocytes AND IL-10) AND gse[ETYP]	3
(Astrocytes AND A1) AND gse[ETYP]	20
(Astrocytes AND A2) AND gse[ETYP]	21
(Polarization AND LPS) AND gse[ETYP]	97
(Polarization AND IL-4) AND gse[ETYP]	124
(Polarization AND IL-10) AND gse[ETYP]	30
(Astrocytes) AND Rattus norvegicus[ORGN] AND gse[ETYP]	59
(Macrophages) AND Rattus norvegicus[ORGN] AND gse[ETYP]	98
(Microglia) AND Rattus norvegicus[ORGN] AND gse[ETYP]	34
TOTAL GEO (UNIQUE)	1997
term	number of found datasets (ArrayExpress)
(Macrophages AND Polarization)	13
(Macrophages AND LPS)	55
(Macrophages AND IL-4)	12
(Macrophages AND IL-10)	4
(Macrophages AND M1)	10
(Macrophages AND M2)	7
(Microglia AND Polarization)	1
(Microglia AND LPS)	8
(Microglia AND IL-4)	0
(Microglia AND IL-10)	0
(Microglia AND M1)	1
(Microglia AND M2)	1
(Astrocytes AND Polarization)	0
(Astrocytes AND LPS)	3
(Astrocytes AND IL-4)	0
(Astrocytes AND IL-10)	0
(Astrocytes AND A1)	1
(Astrocytes AND A2)	1
(Polarization AND LPS)	9
(Polarization AND IL-4)	7
(Polarization AND IL-10)	1
(Astrocytes) | Rattus norvegicus	4
(Macrophages) | Rattus norvegicus	8
(Microglia) | Rattus norvegicus	9
TOTAL ArrayExpress (UNIQUE)	101
