# Supplementary material for: ARGEOS: A New Bioinformatic Tool for Detailed Systematics Search in GEO and ArrayExpress
Source: Biology (Basel). 2021 Oct 11;10(10):1026. doi: 10.3390/biology10101026 (PMC8533512; doi:10.3390/biology10101026)
Supplement: Supplementary file 1 [file biology-10-01026-s001.zip › Supplementary_table_2.xlsx]

## Sheet: Лист1
Accession	Organism	Samples	Type	Platform	Title	Year	Summary	Link	Paper_title	Journal	Impact factor 2018	doi or pubmed id	All references	Type of molecule	BioProject link (NCBI)	BioProject link (EBI)	SRA	All protocols
GSE108582	Mus musculus	18	Expression profiling by high throughput sequencing	GPL17021	Transcriptional control of macrophage inducible gene expression by cohesin [RNA-Seq II]	2017-12-27	Although cohesin and CTCF are major determinants of interphase 3D genome organisation, their impact on the maintenance of transcriptional control, chromatin marks, and enhancer states appears surprisingly limited. Here we study how cohesin promotes the dynamics of eRNA transcription and enhancer states and facilitates the regulation of inducible inflammatory genes in macrophages.	https://www.ncbi.nlm.nih.gov/geo/query/acc.cgi?acc=GSE108582	Control of inducible gene expression links cohesin to hematopoietic progenitor self-renewal and differentiation.	Nature immunology	23.530	https://doi.org/10.1038/s41590-018-0184-1	{Nature immunology (23.530): 10.1038/s41590-018-0184-1}	'total RNA'	https://www.ncbi.nlm.nih.gov/bioproject/PRJNA427861	https://www.ebi.ac.uk/ena/browser/view/PRJNA427861	https://www.ncbi.nlm.nih.gov/sra?term=SRP130914	[Overal design]RNA-seq, GRO-seq, ChIP-seq and ATAC-seq profiling were performed in Rad21-/- macrophages treated with LPS at different time points as indicated.; [Treatment]'On DIV10 500nM 4-hydroxy tamoxifen or ethanol (as indicated in each individual sample) was added to the cells for 8 hours. LPS-stimulated samples were treated for two more hours with 10ng/ml LPS.'; [Growth]'Macrophages were is…
GSE167063	Mus musculus	24	Expression profiling by array	GPL24242	Anti-inflammatory effect of grape proanthocyandins (PAC) in vitro.	2021-02-18	PAC polymers of different degrees of polymerization (DP) were used to stimulate murine RAW macrophages.	https://www.ncbi.nlm.nih.gov/geo/query/acc.cgi?acc=GSE167063	None	None	None	None	None	'total RNA'	https://www.ncbi.nlm.nih.gov/bioproject/PRJNA702807	https://www.ebi.ac.uk/ena/browser/view/PRJNA702807	None	[Overal design]PAC polymers of different DP were purified from grape pomace. RAW 246.7 macrophages were either mock treated or stimulated with lipopolysaccahride (LPS), and then exposed to the different PAC polymers.; [Treatment]'Cells were pre-treated with PAC (15µg/mL) for 30 minutes, following either stimulation with LPS (500 ng/mL) or mock treatment for 6 hours'; [Growth]'Cells were grown und…
GSE143598	Mus musculus	24	Expression profiling by high throughput sequencing	GPL21103	Knockout of reactive astrocyte activating factors slows disease progression in an ALS mouse model	2020-01-13	Reactive astrocytes have been implicated in the pathogenesis of neurodegenerative diseases, including a non-cell autonomous effect on motor neuron survival in ALS. We previously defined a mechanism by which microglia release three factors, IL-1α, TNFα, and C1q, to induce neurotoxic astrocytes. Here we report that knocking out these three factors markedly extends survival in the SOD1G93A ALS mouse…	https://www.ncbi.nlm.nih.gov/geo/query/acc.cgi?acc=GSE143598	Knockout of reactive astrocyte activating factors slows disease progression in an ALS mouse model.	Nature communications	11.878	https://doi.org/10.1038/s41467-020-17514-9	{Nature communications (11.878): 10.1038/s41467-020-17514-9}	'total RNA'	https://www.ncbi.nlm.nih.gov/bioproject/PRJNA601009	https://www.ebi.ac.uk/ena/browser/view/PRJNA601009	https://www.ncbi.nlm.nih.gov/sra?term=SRP241834	[Overal design]Isolated astrocyte and microglia RNA samples were first assayed on an Agilent 2100 Bioanalyzer System to quantify RNA quality and total RNA abundance. mRNA libraries were then prepared for Illumina paired-end sequencing using the Agilent SureSelect Strand Specific RNA-Seq Library Preparation kit (G9691B) on the Agilent Bravo Automated Liquid Handling Platform. Libraries were sequen…
GSE76539	Mus musculus	10	Genome binding/occupancy profiling by high throughput sequencing	GPL17021; GPL19057	AF9/MLLT3 ChIP-Seq in LPS-stimulated RAW264.7 cells	2016-01-05	We sought to characterize the genomic localization of the YEATS domain protein AF9 in the macrophage-like cell line RAW 264.7 +/- LPS stimulation and +/- sodium crotonate pretreatment. We performed chromatin immunoprecipitation followed by massively parallel sequencing (ChIP-seq) for endogenous AF9 or for a FLAG-tagged AF9 transgene in RAW264.7 or a RAW264.7 cell line engineered to express FLAG-A…	https://www.ncbi.nlm.nih.gov/geo/query/acc.cgi?acc=GSE76539	Molecular Coupling of Histone Crotonylation and Active Transcription by AF9 YEATS Domain.	Molecular cell	14.548	https://doi.org/10.1016/j.molcel.2016.03.028	{Molecular cell (14.548): 10.1016/j.molcel.2016.03.028}	'genomic DNA'	https://www.ncbi.nlm.nih.gov/bioproject/PRJNA307672	https://www.ebi.ac.uk/ena/browser/view/PRJNA307672	https://www.ncbi.nlm.nih.gov/sra?term=SRP068100	[Overal design]ChIP-Seq for AF9 in RAW264.7 cells +/- LPS stimulation and +/- sodium crotonate pretreatment; [Treatment]'For LPS stimulation, 100ng/mL of LPS from Salmonella typhosa (Sigma L2387) was added to full media for 2hrs. For Crotonate pre-treatment, 10mM sodium crotonate (pH 7.4) was added to full media for 16 hours prior to LPS stimulation.'; [Growth]'Cells were grown in DMEM supplement…
GSE50569	Mus musculus	1	Non-coding RNA profiling by array	GPL15216	Interferon gamma down-regulates miR-3473b to promote macrophage activation	2013-09-04	Macrophages are major effector cells and antigen presenting cells of the innate immune system and classical activation of macrophage function requires interferon–γ (IFN-γ) pretreatment (priming) and TLR stimuli, which promotes inflammatory responses though high levels of pro-inflammatory cytokines and lower level of the anti-inflammatory cytokines, resulting in microbicidal and tumoricidal effect…	https://www.ncbi.nlm.nih.gov/geo/query/acc.cgi?acc=GSE50569	IFN-γ primes macrophage activation by increasing phosphatase and tensin homolog via downregulation of miR-3473b.	Journal of immunology (Baltimore, Md. : 1950)	4.718	https://doi.org/10.4049/jimmunol.1302379	{Journal of immunology (Baltimore, Md. : 1950) (4.718): 10.4049/jimmunol.1302379}	'total RNA'	https://www.ncbi.nlm.nih.gov/bioproject/PRJNA217960	https://www.ebi.ac.uk/ena/browser/view/PRJNA217960	None	[Overal design]the assay was performed with 5 μg total RNA samples from both normal BMM (labeled by Cy3) and BMM primed by IFN-γ (100U/ml) for 4 h(labeled by Cy5), normal BMM serves as control.; [Treatment]'resting BMM were untreated. IFNgamma primed BMM were stimulted with murine (100U/ml) IFNgamma for 4h.'; [Growth]'Briefly, bone marrow progenitors were cultured for 72 hours in DMEM supplemente…
GSE86595	Rattus norvegicus	6	Expression profiling by array	GPL1355	Identification of gene expression changes in RGC neurons treated with synaptogenic proteins	2016-09-08	Astrocyte-secreted proteins induce synapse formation between isolated retinal ganglion cell (RGC) neurons in culture. We asked whether 2 of these proteins, glypican 4 (Gpc4) or thrombospondin 1 (TSP1) induce synapse formation by regulating gene expression in RGCs.	https://www.ncbi.nlm.nih.gov/geo/query/acc.cgi?acc=GSE86595	Astrocyte-Secreted Glypican 4 Regulates Release of Neuronal Pentraxin 1 from Axons to Induce Functional Synapse Formation.	Neuron	14.403	https://doi.org/10.1016/j.neuron.2017.09.053	{Neuron (14.403): 10.1016/j.neuron.2017.09.053}	'total RNA'	https://www.ncbi.nlm.nih.gov/bioproject/PRJNA342325	https://www.ebi.ac.uk/ena/browser/view/PRJNA342325	None	[Overal design]6 samples. 3 conditions, 2 biological replicates per condition. Alone (untreated) RGCs; plus Gpc4 treatment 12 hours; plus TSP1 treatment 12 hours.; [Treatment]'RGCs were treated with specified proteins for 12 hours by addition of protein to the growth media'; [Growth]'RGC neurons were grown in vitro for 12 days in full growth medium supplemented with BDNF and CNTF, maintained at 3…
GSE77104	Mus musculus	23	Expression profiling by array	GPL6246	Expression data from cultured mouse macrophages treated with fatty acids or LPS	2016-01-21	The goal of this study was to compare the transcriptional responses of mouse macrophages treated with unsaturated or saturated fatty acids to macrophages treated with LPS to stimulate classical inflammatory activation. Microarray profiling was performed on total RNA isolated from primary mouse bone marrow-derived macrophages (BMDMs) treated with fatty acids (C18:1 oleic acid or C18:0 stearic acid…	https://www.ncbi.nlm.nih.gov/geo/query/acc.cgi?acc=GSE77104	Saturated Fatty Acids Engage an IRE1α-Dependent Pathway to Activate the NLRP3 Inflammasome in Myeloid Cells.	Cell reports	7.815	https://doi.org/10.1016/j.celrep.2016.02.053	{Cell reports (7.815): 10.1016/j.celrep.2016.02.053}	'total RNA'	https://www.ncbi.nlm.nih.gov/bioproject/PRJNA309439	https://www.ebi.ac.uk/ena/browser/view/PRJNA309439	None	[Overal design]RNA was extracted from n=3-4 biological replicates of BMDMs derived from wild type C57Bl/6 mice treated with 250 μM oleic acid (OA) or stearic acid (SA) for 5 h or 20 h, 125 μM BSA for 4 h (vehicle control), or 1 ng/mL LPS for 4h.; [Treatment]'Replicate wells of BMDMs (n=3-4) were treated for 5 or 20 hours with either 125 μM bovine serum albumin (BSA; vehicle), 1 ng/mL lipopolysacc…
GSE8173	Homo sapiens	3	Expression profiling by array	GPL96	Alterations in gene expression profiles of immature human monocytes (U937) following 12/15-lipoxygenase expression.	2007-06-19	Lipoxygenases (LOX) form a heterogeneous family of lipid peroxidizing enzymes capable of converting polyunsaturated fatty acids to their hydroperoxy derivatives. They have been implicated in basic cellular processes such as proliferation and differentiation but are also involved in the pathogenesis of various diseases such as inflammatory disorders and atherosclerosis. The catalytic activity of L…	https://www.ncbi.nlm.nih.gov/geo/query/acc.cgi?acc=GSE8173	Structural and functional biology of arachidonic acid 15-lipoxygenase-1 (ALOX15).	Gene	2.638	https://doi.org/10.1016/j.gene.2015.07.073	{Gene (2.638): 10.1016/j.gene.2015.07.073}	'total RNA'	https://www.ncbi.nlm.nih.gov/bioproject/PRJNA101075	https://www.ebi.ac.uk/ena/browser/view/PRJNA101075	None	[Overal design]Cell transfection The eukaryotic expression vector pcDNA 3 (Invitrogen Life Technologies, Leek, The Netherlands) bearing the complete coding region of the rabbit reticulocyte type 15-LOX1 and a corresponding empty vector (mock) were transfected into U937 cells using FuGENE 6, according to the manufacturer’s instructions. Briefly, 2.5 x 10E5 cells/ml were plated on 35-mm plates and …
GSE108331	Mus musculus	8	Other	GPL17021; GPL21493	Next Generation Sequencing Facilitates Quantitative Analysis of mRNA translation efficiency of Wild Type and Mettl3-/- mice	2017-12-20	Considering m6A modification in mRNA was reported to be intensively corelated with RNA metabolism like RNA decay and RNA translation, we wonderd whether deleting Mettl3, the main catalzing enzyme, affect the RNA translation efficiency of mouse dendritic cells.	https://www.ncbi.nlm.nih.gov/geo/query/acc.cgi?acc=GSE108331	Mettl3-mediated mRNA m<sup>6</sup>A methylation promotes dendritic cell activation.	Nature communications	11.878	https://doi.org/10.1038/s41467-019-09903-6	{Nature communications (11.878): 10.1038/s41467-019-09903-6}	'total RNA'	https://www.ncbi.nlm.nih.gov/bioproject/PRJNA423188	https://www.ebi.ac.uk/ena/browser/view/PRJNA423188	https://www.ncbi.nlm.nih.gov/sra?term=SRP127229	[Overal design]Two sets representing WT and KO dendritic cells were analyzed, each set contains sucrose gradient centrifuged sample and input indicating. No replicate was incluced.; [Treatment]'Microbeads anti-CD11c were cocultured with BMDC from Mettl3 WT or Mettl3 KO mice at 4 ℃ for 15 min, and then the cells-microbeads mix flow through MACS column, during which the CD11c+ dendritic cells were …
GSE75882	Mus musculus	10	Expression profiling by array	GPL6246	Gene expression profiling of tumor cells and M2 macrophages from WT mice and mice with deletion of integrin beta3 in macrophage lineage cells (b3KOM)	2015-12-10	To better understand the impact of integrin beta3 signaling in myeloid cells on the tumor microenvironment, we compared the gene expression profiles of FACS isolated GFP+ PyMT-BO1 MFP tumor cells and also M2 TAMs (CD11b+Gr1-F4/80+CD206+) from tumor tissue of WT mice and b3ΚΟΜ mice.	https://www.ncbi.nlm.nih.gov/geo/query/acc.cgi?acc=GSE75882	Antagonizing Integrin β3 Increases Immunosuppression in Cancer.	Cancer research	8.378	https://doi.org/10.1158/0008-5472.CAN-15-2663	{Cancer research (8.378): 10.1158/0008-5472.CAN-15-2663}	'total RNA'	https://www.ncbi.nlm.nih.gov/bioproject/PRJNA305602	https://www.ebi.ac.uk/ena/browser/view/PRJNA305602	None	[Overal design]PyMT-BO1-GFP-Luc tumor cells (100,000) were injected into mammary fat pad (MFP) tissue from WT and b3KOM mice. PyMT-BO1-GFP-Luc cells and CD206hi tumor-associated macrophages (TAMs) were FACS-sorted from day 10 MFP tumor tissue. FACS-sorted cells directly used for RNA extraction and hybridization on Affymetrix microarrays.; [Treatment]'None'; [Growth]'PyMT-BO-1-GFP-Luc cells or CD2…
GSE45960	Homo sapiens	4	Expression profiling by array	GPL4133	Platelets direct monocytes differentiation into multinucleated giant foam cells with suppressive response to mycobacterial stimulus	2013-04-10	Co-culture of platelets with monocytes induces the forming of multinucleated giant foam cells (MP-Mac or MP-MNGCs). Compared with normal monocyte differentiated macrophages (M-Mac), the MP-MNGCs can engulf more mycobacteria with suppressed inflammatory responses (releasing more IL-10 with less TNF-gamma). Microarray analysis demonstrated that the MP-MNGCs greatly up-regulated CXCL5, PPBP, NT5E, P…	https://www.ncbi.nlm.nih.gov/geo/query/acc.cgi?acc=GSE45960	Platelets direct monocyte differentiation into epithelioid-like multinucleated giant foam cells with suppressive capacity upon mycobacterial stimulation.	The Journal of infectious diseases	5.045	https://doi.org/10.1093/infdis/jiu355	{The Journal of infectious diseases (5.045): 10.1093/infdis/jiu355}	'total RNA'	https://www.ncbi.nlm.nih.gov/bioproject/PRJNA196758	https://www.ebi.ac.uk/ena/browser/view/PRJNA196758	None	[Overal design]Microarray experiments were performed as dual-color hybridizations. To compensate for dye-specific effects, a dye-reversal color-swap was applied. Quality control and quantification of total RNA amount was assessed using an Agilent 2100 bioanalyzer (Agilent Technologies) and a NanoDrop 1000 spectrophotometer (Kisker).; [Treatment]'Monocytes were cultured in high glucose DMEM medium…
GSE88898	Mus musculus	5	Expression profiling by array	GPL10787	Transcript profiling in peritoneal macrophages from wildtype or c-JunΔLysM mice	2016-10-18	The polarization and activation of macrophages are controlled synergistically by transcription factors such as NF-κB and AP-1 transcription factor members. Surprisingly, little is known about the role of the AP-1 transcription factor c-Jun in macrophage activity. To determine the full profile of c-Jun network, microarray RNA expression analysis using Agilent Technologies platform was performed in…	https://www.ncbi.nlm.nih.gov/geo/query/acc.cgi?acc=GSE88898	None	None	None	None	None	'total RNA'	https://www.ncbi.nlm.nih.gov/bioproject/PRJNA349038	https://www.ebi.ac.uk/ena/browser/view/PRJNA349038	None	[Overal design]For microarray analyses, peritoneal macrophages were collected by peritoneal lavage of 8 week old wild-type (n=3) or c-JunΔLysM mice (n=2). Peritoneal cells were plated over night. The next day, suspension cells were removed and only adherent cells were used for RNA isolation.; [Treatment]'None'; [Growth]'The mice were bred and maintained on a 129/C57Bl6 background. Littermate mice…
GSE52320	Mus musculus	8	Expression profiling by high throughput sequencing	GPL13112	High temporal resolution of mRNA expression patterns during the early macrophage response to LPS [RNA_Seq]	2013-11-12	When macrophages encounter pathogens, they transiently induce an orchestrated cascade of pro- and anti-inflammatory genes. To obtain a precise picture of transcriptome-wide mRNA expression patterns, we performed RNA-Seq of total RNA at a high temporal resolution during the first two hours of macrophage activation. We systematically analyzed the contribution of translational regulation to the earl…	https://www.ncbi.nlm.nih.gov/geo/query/acc.cgi?acc=GSE52320	Translational regulation of specific mRNAs controls feedback inhibition and survival during macrophage activation.	PLoS genetics	5.224	https://doi.org/10.1371/journal.pgen.1004368	{PLoS genetics (5.224): 10.1371/journal.pgen.1004368}	'total RNA'	https://www.ncbi.nlm.nih.gov/bioproject/PRJNA227410	https://www.ebi.ac.uk/ena/browser/view/PRJNA227410	https://www.ncbi.nlm.nih.gov/sra?term=SRP032963	[Overal design]Expression profiles of LPS-treated Raw264.7 cells (0, 15, 30, 45, 60, 75, 90 and 120 min after stimulation) were generated by deep sequencing using Illumina HiSeq 2000.; [Treatment]'RAW264.7 cells were treated with LPS (100 ng/ml, Sigma, L2630, E. coli serotype O111:B4) for 0, 15, 30, 45, 60, 75, 90 and 120 min.'; [Growth]'RAW264.7 cells were cultured in Dulbecco’s Modified Eagle’s…
GSE143440	Rattus norvegicus	2	Expression profiling by array	GPL22388	Urinary phosphate-containing nanoparticle contributes to inflammation and kidney injury in salt-sensitive hypertension	2020-01-10	Although disturbed phosphate metabolism frequently accompanies chronic kidney disease, it is unclear whether it contributes to the progression of renal dysfunction. Here, we show that urinary phosphate-containing nanoparticles promote kidney injury in salt-sensitive hypertension. Remarkably, four weeks of high salt loading resulted in a 2.5-fold increase in urinary phosphate excretion in Dahl sal…	https://www.ncbi.nlm.nih.gov/geo/query/acc.cgi?acc=GSE143440	Urinary phosphate-containing nanoparticle contributes to inflammation and kidney injury in a salt-sensitive hypertension rat model.	Communications biology	0.12	https://doi.org/10.1038/s42003-020-01298-1	{Communications biology (0.12): 10.1038/s42003-020-01298-1}	'total RNA'	https://www.ncbi.nlm.nih.gov/bioproject/PRJNA600507	https://www.ebi.ac.uk/ena/browser/view/PRJNA600507	None	[Overal design]Global gene expression in the kidneys of Dahl-S rats receiving 2.5%SF was compared with that of Dahl-S rats; [Treatment]'None'; [Growth]'None'; [Extraction]"Total RNA was isolated from cells using TRIzol Reagent (nitrogen) and purified using SV Total RNA Isolation System (Promega) according to the manufacturer's instructions."; [Cell type]'Source: ''tissue: kidney; strain: Dahl-S; '
GSE18017	Homo sapiens	116	Expression profiling by array	GPL6102; GPL9102; GPL9115	Stat6 mediated regulation of transcription to initiate Th2 program in human T cells	2009-09-08	This SuperSeries is composed of the SubSeries listed below.	https://www.ncbi.nlm.nih.gov/geo/query/acc.cgi?acc=GSE18017	Genome-wide profiling of interleukin-4 and STAT6 transcription factor regulation of human Th2 cell programming.	Immunity	21.522	https://doi.org/10.1016/j.immuni.2010.06.011	{Immunity (21.522) doi:10.1016/j.immuni.2010.06.011}; {PloS one (2.776) doi:10.1371/journal.pone.0082340};	'genomic DNA', 'total RNA'	https://www.ncbi.nlm.nih.gov/bioproject/PRJNA119249	https://www.ebi.ac.uk/ena/browser/view/PRJNA119249	None	[Overal design]Refer to individual Series; [Treatment]'Cells were activated through the T cell receptor (plate bound antiCD3 500 ng/24-well or proportially scaled up or down according to culturing well dimension, and soluble antiCD28 500 ng/ml, Immunotech, France), and to half of the samples IL-4 was added (10ng/ml, R&D Systems). Cells were cultured in Yssel´s medium. Cells were harvested at 1 an…
GSE18017	Homo sapiens	116	Genome binding/occupancy profiling by high throughput sequencing	GPL6102; GPL9102; GPL9115	Stat6 mediated regulation of transcription to initiate Th2 program in human T cells	2009-09-08	This SuperSeries is composed of the SubSeries listed below.	https://www.ncbi.nlm.nih.gov/geo/query/acc.cgi?acc=GSE18017	Genome-wide profiling of interleukin-4 and STAT6 transcription factor regulation of human Th2 cell programming.	Immunity	21.522	https://doi.org/10.1016/j.immuni.2010.06.011	{Immunity (21.522) doi:10.1016/j.immuni.2010.06.011}; {PloS one (2.776) doi:10.1371/journal.pone.0082340};	'genomic DNA', 'total RNA'	https://www.ncbi.nlm.nih.gov/bioproject/PRJNA119249	https://www.ebi.ac.uk/ena/browser/view/PRJNA119249	None	[Overal design]Refer to individual Series; [Treatment]'Cells were activated through the T cell receptor (plate bound antiCD3 500 ng/24-well or proportially scaled up or down according to culturing well dimension, and soluble antiCD28 500 ng/ml, Immunotech, France), and to half of the samples IL-4 was added (10ng/ml, R&D Systems). Cells were cultured in Yssel´s medium. Cells were harvested at 1 an…
GSE4579	Homo sapiens	24	Expression profiling by array	GPL3348	B27 modulation of LPS response	2006-03-30	Objectives How HLA-B27 contributes towards arthritis susceptibility is still unclear, but effects on the response to bacteria unrelated to the classical antigen presenting role of B27 have been suggested. This study investigated whether HLA-B27 modulates the innate response to LPS, a component shared between all Gram –ve bacteria that can trigger reactive arthritis. Methods Pools of U937 transfec…	https://www.ncbi.nlm.nih.gov/geo/query/acc.cgi?acc=GSE4579	Does HLA-B27 influence the monocyte inflammatory response to lipopolysaccharide?	Rheumatology (Oxford, England)	5.149	https://doi.org/10.1093/rheumatology/kel226	{Rheumatology (Oxford, England) (5.149): 10.1093/rheumatology/kel226}	'total RNA'	https://www.ncbi.nlm.nih.gov/bioproject/PRJNA94421	https://www.ebi.ac.uk/ena/browser/view/PRJNA94421	None	[Overal design]Pools of U937 transfectants expressing either HLA-B27, HLA-A2, or the expression plasmid alone were differentiated with PMA and stimulated with LPS. Supernatants were analysed for TNF-alpha secretion and the gene expression profiles of unstimulated and LPS stimulated cells were determined by microarray analysis. Changes in gene expression that are indicative of an unfolded protein …
GSE103958	Mus musculus	25	Expression profiling by high throughput sequencing	GPL17021	Transcript dynamics in classically and alternatively activated macrophages	2017-09-18	Using RNA-seq, we have reported that signaling crosstalk among IFN-γ and LPS is integrated at the level of transcriptome and have associated with TFs and TcoFs changes. In addition, we also argue that the transcriptional differences between BMDMs and RAW264.7 macrophage cell line as well as IL-4 and IL-13 on M2 macrophages activation.	https://www.ncbi.nlm.nih.gov/geo/query/acc.cgi?acc=GSE103958	High-Resolution Mapping and Dynamics of the Transcriptome, Transcription Factors, and Transcription Co-Factor Networks in Classically and Alternatively Activated Macrophages.	Frontiers in immunology	4.716	https://doi.org/10.3389/fimmu.2018.00022	{Frontiers in immunology (4.716): 10.3389/fimmu.2018.00022}	'polyA RNA'	https://www.ncbi.nlm.nih.gov/bioproject/PRJNA407775	https://www.ebi.ac.uk/ena/browser/view/PRJNA407775	https://www.ncbi.nlm.nih.gov/sra?term=SRP117927	[Overal design]Examination of effects of IFN-γ mediated LPS treated versus only LPS treated BMDMs, IL-4 and IL-13 treated BMDMs and LPS treated BMDMs and RAW264.7 macrophage cell line, were generated by deep sequencing on an Illumina HiSeq 2500 (101 cycles PE lane).; [Treatment]'None'; [Growth]'Growth protocol for BMDMs: BMDMs were isolated from C57BL/6 mice. To initiate differentiation, the medi…
GSE82269	Homo sapiens	6	Expression profiling by array	GPL10558	Shear stress induces immunomodulatory signaling in bone marrow mesenchymal stromal cells (MSCs)	2016-06-04	Bone marrow mesenchymal stromal cells (MSCs) regulate homeostasis and trafficking of cells of the blood lineage. In response to traumatic injury or infection, MSCs are believed to mobilize from the bone marrow, but it is largely unknown how egress into circulation impacts MSC function. Here we show that biomechanical forces associated with trafficking of MSCs from the bone marrow into the vascula…	https://www.ncbi.nlm.nih.gov/geo/query/acc.cgi?acc=GSE82269	Biomechanical Forces Promote Immune Regulatory Function of Bone Marrow Mesenchymal Stromal Cells.	Stem cells (Dayton, Ohio)	5.614	https://doi.org/10.1002/stem.2587	{Stem cells (Dayton, Ohio) (5.614): 10.1002/stem.2587}	'total RNA'	https://www.ncbi.nlm.nih.gov/bioproject/PRJNA324489	https://www.ebi.ac.uk/ena/browser/view/PRJNA324489	None	[Overal design]We hypothesized that fluid shear stress caused by vascular flow might alter mesenchymal stromal cell (MSC) signaling and function. To mimic arterial force at the vascular wall, we cultured human bone marrow-derived MSCs in microfluidics capable of producing uniform laminar flow at a wall shear stress (LSS) of 15 dyne/cm^2. Bone marrow MSCs were derived from whole bone marrow from i…
GSE63745	Homo sapiens	3	Non-coding RNA profiling by array	GPL16346	MicroRNA expression profile in macrophages from rheumatoid arthritis and osteoarthritis patients	2014-12-01	In osteoarthritis (OA) and rheumatoid arthritis (RA), many pathological alterations result from aberrant macrophage hyperactivation in the inflamed synovial membrane, and inhibition of macrophage effector functions is a therapeutic strategy in both diseases. Little is known, about the specific genetic circuits that are differentially deregulated in RA and OA macrophages. microRNA (miR) are short …	https://www.ncbi.nlm.nih.gov/geo/query/acc.cgi?acc=GSE63745	Notch-regulated miR-223 targets the aryl hydrocarbon receptor pathway and increases cytokine production in macrophages from rheumatoid arthritis patients.	Scientific reports	4.011	https://doi.org/10.1038/srep20223	{Scientific reports (4.011): 10.1038/srep20223}	'total RNA'	https://www.ncbi.nlm.nih.gov/bioproject/PRJNA268962	https://www.ebi.ac.uk/ena/browser/view/PRJNA268962	None	[Overal design]miR expression in OA and RA macrophages was analyzed using Exiqon miRCURY microarrays. Three biological replicates (patients) were analyzed. Two samples (RA vs OA) were hybridized per microarray.; [Treatment]'None'; [Growth]'Synovial macrophages were obtained by centrifugation on Ficoll of synovial fluid (SF) from RA patients, or by collagenase I digestion of the synovial membrane …
GSE83826	Mus musculus	10	Expression profiling by array	GPL10558; GPL17543	Genome-wide siRNA screen of genes regulating the Lipopolysaccharide-induced responses in mammalian macrophages	2016-06-28	This SuperSeries is composed of the SubSeries listed below.	https://www.ncbi.nlm.nih.gov/geo/query/acc.cgi?acc=GSE83826	None	None	None	None	None	'total RNA'	https://www.ncbi.nlm.nih.gov/bioproject/PRJNA327114	https://www.ebi.ac.uk/ena/browser/view/PRJNA327114	None	[Overal design]Refer to individual Series; [Treatment]'THP1 B5 cells were treated with either 0 or 10 ng/ml LPS for 4 hr. LPS was from Alexis Biochemicals, Salmonella minnesota R595 TLRgrade, ALX-581-008-L002.', 'RAW264.7 cells were treated with either 0 or 10 ng/ml LPS for 4 hr. LPS was from Alexis Biochemicals, Salmonella minnesota R595 TLRgrade, ALX-581-008-L002.'; [Growth]'THP1 cells were mai…
GSE83826	Homo sapiens	10	Expression profiling by array	GPL10558; GPL17543	Genome-wide siRNA screen of genes regulating the Lipopolysaccharide-induced responses in mammalian macrophages	2016-06-28	This SuperSeries is composed of the SubSeries listed below.	https://www.ncbi.nlm.nih.gov/geo/query/acc.cgi?acc=GSE83826	None	None	None	None	None	'total RNA'	https://www.ncbi.nlm.nih.gov/bioproject/PRJNA327114	https://www.ebi.ac.uk/ena/browser/view/PRJNA327114	None	[Overal design]Refer to individual Series; [Treatment]'THP1 B5 cells were treated with either 0 or 10 ng/ml LPS for 4 hr. LPS was from Alexis Biochemicals, Salmonella minnesota R595 TLRgrade, ALX-581-008-L002.', 'RAW264.7 cells were treated with either 0 or 10 ng/ml LPS for 4 hr. LPS was from Alexis Biochemicals, Salmonella minnesota R595 TLRgrade, ALX-581-008-L002.'; [Growth]'THP1 cells were mai…
GSE118696	Homo sapiens	24	Methylation profiling by array	GPL13534	Monocyte-to-macrophage differentiation is defined by gain and loss of DNA methylation at transcription factor binding sites	2018-08-17	Macrophages and their precursors monocytes play a key role in inflammation and chronic inflammatory disorders. Monocyte-to-macrophage differentiation and activation programs are accompanied by significant epigenetic remodeling where DNA methylation associates with cell development and identity. Here we show that confined local gain and loss of DNA methylation at transcription factor binding sites…	https://www.ncbi.nlm.nih.gov/geo/query/acc.cgi?acc=GSE118696	None	None	None	None	None	'genomic DNA'	https://www.ncbi.nlm.nih.gov/bioproject/PRJNA486502	https://www.ebi.ac.uk/ena/browser/view/PRJNA486502	None	[Overal design]Bisulphite converted DNA from the 24 samples (from 4 donors: monocytes, macrophages, M(LPS+IFNγ), M(IL-4), M(oxLDL), M(acLDL)) were hybridised to the Illumina Infinium 450k Human Methylation Beadchip; [Treatment]'Macrophages were treated with LPS+IFNγ, IL-4, oxidized LDL, acetylated LDL or left unstimulated'; [Growth]'Monocytes were differentiated to macrophages in the presence of\…
GSE14891	Mus musculus	8	Expression profiling by array	GPL1261	Expression data of LPS-stimulated macrophages from wild-type and Zc3h12a-/- mice.	2009-02-18	Lipopolysaccharide (LPS), a Toll-like receptor (TLR) 4 ligand, induces the expression of various genes including proinflammatory cytokines, and the expression is modified by the presence of Zc3h12a. We used microarrays to examine influence of Zc3h12a deficiency in LPS-inducible gene expression. Keywords: Time course after LPS (100 ng/ml) stimulation	https://www.ncbi.nlm.nih.gov/geo/query/acc.cgi?acc=GSE14891	Zc3h12a is an RNase essential for controlling immune responses by regulating mRNA decay.	Nature	43.070	https://doi.org/10.1038/nature07924	{Nature (43.070): 10.1038/nature07924}	'total RNA'	https://www.ncbi.nlm.nih.gov/bioproject/PRJNA111961	https://www.ebi.ac.uk/ena/browser/view/PRJNA111961	None	[Overal design]Peritoneal macrophages from wild-type and Zc3h12a-/- mice were stimulated with LPS for 0, 1, 2 and 4 hours, followed by RNA extraction. Then hybridization on affymetrix microarrays was performed.; [Treatment]'stimulated with 100 ng/ml LPS for indicated periods'; [Growth]'peritoneal macrophages were preprared from thioglycollate-injected mice.'; [Extraction]"Trizol extraction of tot…
GSE146068	Mus musculus	96	Genome binding/occupancy profiling by high throughput sequencing	GPL17021	NFκB dynamics determine the stimulus-specificity of epigenomic reprogramming in macrophages	2020-02-27	The epigenome defines the cell type, but also possesses plasticity to tune gene expression in the context of extracellular cues. This tuning is evident in immune sentinel cells such as macrophages, which respond to pathogens and cytokines with phenotypic shifts driven by epigenomic reprogramming. Recent studies indicate that this reprogramming arises from the activity of transcription factors inc…	https://www.ncbi.nlm.nih.gov/geo/query/acc.cgi?acc=GSE146068	None	None	None	None	None	'genomic DNA', 'polyA RNA'	https://www.ncbi.nlm.nih.gov/bioproject/PRJNA609157	https://www.ebi.ac.uk/ena/browser/view/PRJNA609157	https://www.ncbi.nlm.nih.gov/sra?term=SRP251112	[Overal design]Sequencing data from murine bone marrow-derived macrophages, comparing different TLR stimuli and using genetic perturbations of NFκB signaling dynamics. H3K4me1 ChIP-seq (41 samples), ATAC-seq (36 samples), mRNA-seq (19 samples).; [Treatment]'Cells were stimulated with TNFa (10 ng/ml, R&D Systems 410-MT), Pam3CSK4 (100 ng/ml, Invivogen tlrl-pms), CpG (1 uM, Invivogen tlrl-1668), LP…
GSE146068	Mus musculus	96	Expression profiling by high throughput sequencing	GPL17021	NFκB dynamics determine the stimulus-specificity of epigenomic reprogramming in macrophages	2020-02-27	The epigenome defines the cell type, but also possesses plasticity to tune gene expression in the context of extracellular cues. This tuning is evident in immune sentinel cells such as macrophages, which respond to pathogens and cytokines with phenotypic shifts driven by epigenomic reprogramming. Recent studies indicate that this reprogramming arises from the activity of transcription factors inc…	https://www.ncbi.nlm.nih.gov/geo/query/acc.cgi?acc=GSE146068	None	None	None	None	None	'genomic DNA', 'polyA RNA'	https://www.ncbi.nlm.nih.gov/bioproject/PRJNA609157	https://www.ebi.ac.uk/ena/browser/view/PRJNA609157	https://www.ncbi.nlm.nih.gov/sra?term=SRP251112	[Overal design]Sequencing data from murine bone marrow-derived macrophages, comparing different TLR stimuli and using genetic perturbations of NFκB signaling dynamics. H3K4me1 ChIP-seq (41 samples), ATAC-seq (36 samples), mRNA-seq (19 samples).; [Treatment]'Cells were stimulated with TNFa (10 ng/ml, R&D Systems 410-MT), Pam3CSK4 (100 ng/ml, Invivogen tlrl-pms), CpG (1 uM, Invivogen tlrl-1668), LP…
GSE71810	Homo sapiens	8	Expression profiling by array	GPL570	Gene expression data from human tonsillar B lymphocytes	2015-08-06	B lymphocytes are important mediators of adaptive immunity. They drive naïve T cells to different T-helper profiles. Th2 responses are implicated in allergic reactions. The goal of this study was to characterize the gene expression profile of B cells under Th2-skewing conditions.	https://www.ncbi.nlm.nih.gov/geo/query/acc.cgi?acc=GSE71810	None	None	None	None	None	'total RNA'	https://www.ncbi.nlm.nih.gov/bioproject/PRJNA292116	https://www.ebi.ac.uk/ena/browser/view/PRJNA292116	None	[Overal design]B lymphocytes were isolated from human tonsils and cultured for 24 hours under Th2-skewing stimulation (anti-CD40 and IL4 treatment) or with no stimulation. RNA was isolated from 4 biological replicates for each condition. 8 samples in total were hybridized to Affymetrix gene expression microarrays. variable: treatment: antiCD40-IL4: antiCD40-IL4_1, antiCD40-IL4_2, antiCD40-IL4_3, …
GSE9990	Rattus norvegicus	49	Expression profiling by array	GPL341	Transcriptional profiles of rodent hippocampal CA1 tissue during aging and cognitive decline	2007-12-20	Recent microarray studies in the hippocampus of rodents or Alzheimer’s disease (AD) subjects have identified a substantial number of cellular pathways/processes correlated with aging and cognitive decline. However, the temporal relationships among these expression changes or with cognitive impairment have not been studied in depth. Here, using Affymetrix microarrays, immunohistochemistry and Morr…	https://www.ncbi.nlm.nih.gov/geo/query/acc.cgi?acc=GSE9990	Hippocampal and cognitive aging across the lifespan: a bioenergetic shift precedes and increased cholesterol trafficking parallels memory impairment.	The Journal of neuroscience : the official journal of the Society for Neuroscience	6.074	https://doi.org/10.1523/JNEUROSCI.4599-08.2009	{The Journal of neuroscience : the official journal of the Society for Neuroscience (6.074): 10.1523/JNEUROSCI.4599-08.2009}	'total RNA'	https://www.ncbi.nlm.nih.gov/bioproject/PRJNA104011	https://www.ebi.ac.uk/ena/browser/view/PRJNA104011	None	[Overal design]Fisher 344 rats aged 3 (n = 9), 6 (n = 9), 9 (n = 9), 12 (n = 9), or 25 (n = 15; but see below) months were behaviorally characterized on the Morris water maze. Briefly, animals were placed in a circular water bath chamber with a partially submerged platform. Three times per day for three days, animals were placed at randomized starting points with the goal of locating the hidden p…
GSE161610	Homo sapiens	10	Expression profiling by high throughput sequencing	GPL24676	Interdependencies of Intratumoral Genetic Heterogeneity and the Immune Microenvironment in Chronic Lymphocytic Leukemia	2020-11-17	The tumor microenvironment (TME) and somatic mutations drive progression of chronic lymphocytic leukemia (CLL). Integrated bulk and single-cell RNA sequencing (RNA-seq) of paired peripheral blood (PB) and lymph node (LN) samples from patients with treatment naïve CLL showed upregulation of oncogenic processes in LN attributable to a minor population of activated tumor cells. A 10-gene activated t…	https://www.ncbi.nlm.nih.gov/geo/query/acc.cgi?acc=GSE161610	None	None	None	None	None	'polyA RNA'	https://www.ncbi.nlm.nih.gov/bioproject/PRJNA678897	https://www.ebi.ac.uk/ena/browser/view/PRJNA678897	https://www.ncbi.nlm.nih.gov/sra?term=SRP292888	[Overal design]Single cell RNA sequencing (scRNA-seq) of paired peripheral blood and lymph node (n = 5 patients).; [Treatment]'None'; [Growth]'None'; [Extraction]'Individually barcoded single-cell libraries were created from peripheral blood mononuclear cells and lymph node single cell suspensions with the Chromium Single Cell 3′ Reagent Kit V2.'; [Cell type]'Source: ''tissue: peripheral blood; a…
GSE76734	Homo sapiens	15	Expression profiling by array	GPL16686	Expression data from polarized adult human microglia	2016-01-11	Myeloid cells are prominent cellular constituents of the CNS. Under physiologic conditions, these include microglia within the parenchyma and systemic compartment derived macrophages localized to the perivascular spaces. Defining the relative distribution and functions of microglia versus blood-derived macrophages in the CNS parenchyma under pathologic conditions remains a challenge due to limita…	https://www.ncbi.nlm.nih.gov/geo/query/acc.cgi?acc=GSE76734	Divergent Neuroinflammatory Regulation of Microglial TREM Expression and Involvement of NF-κB.	Frontiers in cellular neuroscience	3.900	https://doi.org/10.3389/fncel.2017.00056	{Journal of immunology (Baltimore, Md. : 1950) (None) doi:10.4049/jimmunol.1502562}; {Frontiers in cellular neuroscience (3.900) doi:10.3389/fncel.2017.00056};	'total RNA'	https://www.ncbi.nlm.nih.gov/bioproject/PRJNA308471	https://www.ebi.ac.uk/ena/browser/view/PRJNA308471	None	[Overal design]Microglia isolated from the adult human brain of 3 donors were exposed to different polarization conditions: M0 (no cytokine treatment), Mtgf (TGFβ), M1 (GMSCF+IFNy+LPS), M2a (MCSF+IL4+IL13) and M2c (MCSF+IL10+IL4+IL13) over a period of 7 days; [Treatment]'Cytokine supplementation over a 7 day period in vitro'; [Growth]'MEM supplemented with 5% FCS, 0.1% penicillin/streptomycin and…
GSE103501	Homo sapiens	32	Expression profiling by high throughput sequencing	GPL16791	A multidimensional blood stimulation assay reveals immune alterations underlying systemic juvenile idiopathic arthritis [RNA-Seq]	2017-09-05	Despite great scientific and technological advances, immune alterations predisposing to sporadic human inflammatory diseases remain mostly unknown. To fill this gap, we developed a strategy to evaluate blood leukocyte responses to innate stimuli, simultaneously at the transcriptional, cellular and secreted protein levels. The data were integrated using weighted gene co-expression network analysis…	https://www.ncbi.nlm.nih.gov/geo/query/acc.cgi?acc=GSE103501	None	None	None	None	None	'total RNA'	https://www.ncbi.nlm.nih.gov/bioproject/PRJNA401766	https://www.ebi.ac.uk/ena/browser/view/PRJNA401766	https://www.ncbi.nlm.nih.gov/sra?term=SRP116937	[Overal design]32 total samples, 4 control healthy in vitro, 6 control systemic JIA in vitro, 4 LPS healthy in vitro, 6 LPS systemic JIA in vitro, 5 healthy ex vivo, 7 systemic JIA ex vivo; [Treatment]'None'; [Growth]'None'; [Extraction]'Monocytes were sorted from frozen PBMC on a BD Influx cell sorter (BD Biosciences). After sorting, cells were lysed ex vivo or resuspended in complete RPMI with …
GSE68167	Mus musculus	18	Expression profiling by array	GPL6887	Nur77-deficiency in bone marrow-derived macrophages modulates inflammatory responses, extracellular matrix homeostasis, phagocytosis and tolerance	2015-04-22	The nuclear orphan receptor Nur77 (NR4A1, TR3, or NGFI-B) has been shown to exhibit an anti-inflammatory function in macrophages. To further elucidate the role of Nur77 in macrophage physiology, we compared the transcriptome of bone marrow-derived macrophages (BMM) from wild-type (WT) and Nur77-knockout (KO) mice both before and after stimulation with IL4 or LPS.	https://www.ncbi.nlm.nih.gov/geo/query/acc.cgi?acc=GSE68167	Nur77-deficiency in bone marrow-derived macrophages modulates inflammatory responses, extracellular matrix homeostasis, phagocytosis and tolerance.	BMC genomics	3.501	https://doi.org/10.1186/s12864-016-2469-9	{BMC genomics (3.501): 10.1186/s12864-016-2469-9}	'total RNA'	https://www.ncbi.nlm.nih.gov/bioproject/PRJNA281927	https://www.ebi.ac.uk/ena/browser/view/PRJNA281927	None	[Overal design]Comparison of gene expression in bone marrow-derived macrophages, isolated from 3 wild-type (control) and 3 Nur77-/- mice (case), left untreated or stimulated in triplicate for 8 hours with LPS or IL-4; [Treatment]'BMMs were polarized toward an M1-proinflammatory phenotype using 100 ng/ml LPS (Sigma) or were M2a-activated using 50 ng/mL interleukin (IL)-4 (R&D systems)'; [Growth]'E…
GSE125510	Mus musculus	6	Non-coding RNA profiling by array	GPL20939	lncRNA expression profiles from murine BALB/c macrophages at the extremes of the M(LPS+IFN-γ) and M(IL-4) polarized phenotypes	2019-01-23	Macrophages possess the hallmark feature of plasticity, allowing them to undergo a dynamic transition between M(LPS+IFN-γ) and M(IL-4) polarized phenotypes. The aim of the present study was to screen for differentially lncRNAs that were associated with macrophage polarization. The lncRNA profiles of three M(LPS+IFN-γ) and three M(IL-4) samples were obtained using microarray analysis. Based on the…	https://www.ncbi.nlm.nih.gov/geo/query/acc.cgi?acc=GSE125510	Long non-coding RNA AK085865 ablation confers susceptibility to viral myocarditis by regulating macrophage polarization.	Journal of cellular and molecular medicine	4.658	https://doi.org/10.1111/jcmm.15210	{Journal of cellular and molecular medicine (4.658): 10.1111/jcmm.15210}	'total RNA'	https://www.ncbi.nlm.nih.gov/bioproject/PRJNA516649	https://www.ebi.ac.uk/ena/browser/view/PRJNA516649	None	[Overal design]Total RNA was prepared from bone marrow-derived macrophages of wild-type BALB/c mice treated in M(LPS+IFN-γ) or M(IL-4) conditions (n=3 replicates per condition originating from different mice); [Treatment]'After 7 d of culture, the medium was removed, and the cells were cultured in RPMI 1640 supplemented with 10% FBS for an additional 24 h. Macrophages were further stimulated for …
GSE138364	Homo sapiens	22	Expression profiling by high throughput sequencing	GPL18573	Transcriptomic analysis and high dimensional phenotypic mapping of mononuclear phagocytes in mesenteric lymph nodes reveal differences between ulcerative colitis and Crohn’s disease	2019-10-03	Background and Aims: Crohn’s disease [CD] and ulcerative colitis [UC] are distinct forms of inflammatory bowel disease. Heterogeneity of HLA-DR+SIRPα + mononuclear phagocytes [MNPs], including macrophages [MΦ], monocyte-derived [Mono] cells, and dendritic cells [DCs], was reported in gut tissue but not yet investigated in mesenteric lymph nodes [MLNs] of IBD patients. We here compared the phenoty…	https://www.ncbi.nlm.nih.gov/geo/query/acc.cgi?acc=GSE138364	Transcriptomic Analysis and High-dimensional Phenotypic Mapping of Mononuclear Phagocytes in Mesenteric Lymph Nodes Reveal Differences Between Ulcerative Colitis and Crohn's Disease.	Journal of Crohn's & colitis	7.827	https://doi.org/10.1093/ecco-jcc/jjz156	{Journal of Crohn's & colitis (7.827): 10.1093/ecco-jcc/jjz156}	'total RNA'	https://www.ncbi.nlm.nih.gov/bioproject/PRJNA575637	https://www.ebi.ac.uk/ena/browser/view/PRJNA575637	None	[Overal design]Bulk RNA sequencing of FACS-sorted CD14+CD64+CD163+ and CD14-CD64-CD163- populations from MLNs of 5 UC and 7 CD patients; [Treatment]'None'; [Growth]'None'; [Extraction]'Cells were lysed in a solution of TCL (Qiagen) and 1% 2-Mercaptoethanol. RNA samples were isolated using the Qiagen RNeasy Mini kit following the manufacturers recommendations. RNA quality check was done using Agil…
GSE71814	Mus musculus	6	Expression profiling by array	GPL11202	The effect of whole-glucan particles on the gene expression of polarized M2 bone-derived macrophages	2015-08-06	Bone-marrow macrophages polarized to M2 phenotype are immunosuppressive. Interestingly, treatment with whole-glucan particles converts M2 macrophages to M1 phenotype with an anti-tumor phenotype. In this study, the effect of WGP treatment for 6 hours on the gene expression of M2 macrophages was assessed.	https://www.ncbi.nlm.nih.gov/geo/query/acc.cgi?acc=GSE71814	Dectin-1 Activation by a Natural Product β-Glucan Converts Immunosuppressive Macrophages into an M1-like Phenotype.	Journal of immunology (Baltimore, Md. : 1950)	4.718	https://doi.org/10.4049/jimmunol.1501158	{Journal of immunology (Baltimore, Md. : 1950) (4.718): 10.4049/jimmunol.1501158}	'total RNA'	https://www.ncbi.nlm.nih.gov/bioproject/PRJNA292122	https://www.ebi.ac.uk/ena/browser/view/PRJNA292122	None	[Overal design]Polarized M2 bone-marrow derived macrophages were incubated for 6 hours in media with or without WGP, followed by RNA extraction.; [Treatment]'M2 Bone-marrow derived macrophages were incubed for 6 hours with complete DMEM with or without WGP'; [Growth]'None'; [Extraction]"RNA was extracted from bone-marrow derived macrophages using Qiagen kit according to manufacturer's protocol"; …
GSE82187	Mus musculus	1208	Expression profiling by high throughput sequencing	GPL13112; GPL19057	Cellular Taxonomy of the Mouse Striatum as Revealed by Single-Cell RNAseq	2016-06-02	The striatum contributes to many cognitive processes and disorders, but its cell types are incompletely characterized. We show that microfluidic and FACS-based single-cell RNA sequencing of mouse striatum provides a well-resolved classification of striatal cell type diversity. Transcriptome analysis revealed 10 differentiated distinct cell types, including neurons, astrocytes, oligodendrocytes, e…	https://www.ncbi.nlm.nih.gov/geo/query/acc.cgi?acc=GSE82187	Cellular Taxonomy of the Mouse Striatum as Revealed by Single-Cell RNA-Seq.	Cell reports	7.815	https://doi.org/10.1016/j.celrep.2016.06.059	{Cell reports (7.815): 10.1016/j.celrep.2016.06.059}	'polyA RNA'	https://www.ncbi.nlm.nih.gov/bioproject/PRJNA324641	https://www.ebi.ac.uk/ena/browser/view/PRJNA324641	https://www.ncbi.nlm.nih.gov/sra?term=SRP076212	[Overal design]We measured the transcriptome of 1208 single striatal cells using two complementary approaches; microfluidic single-cell RNAseq (Mic-scRNAseq) and single cell isolation by FACS (FACS-scRNAseq) (Table S1). We sampled cells either randomly or enriched specifically for MSNs or astrocytes using FACS from D1- tdTomato (tdTom)/D2-GFP or Aldhl1-GFP mice, respectively; [Treatment]'None'; […
GSE108333	Mus musculus	30	Expression profiling by high throughput sequencing	GPL17021; GPL21493	Mettl3-mediated mRNA m6A methylation promotes dendritic cell activation	2017-12-20	This SuperSeries is composed of the SubSeries listed below.	https://www.ncbi.nlm.nih.gov/geo/query/acc.cgi?acc=GSE108333	Mettl3-mediated mRNA m<sup>6</sup>A methylation promotes dendritic cell activation.	Nature communications	11.878	https://doi.org/10.1038/s41467-019-09903-6	{Nature communications (11.878): 10.1038/s41467-019-09903-6}	'polyA RNA', 'total RNA'	https://www.ncbi.nlm.nih.gov/bioproject/PRJNA423184	https://www.ebi.ac.uk/ena/browser/view/PRJNA423184	None	[Overal design]Refer to individual Series; [Treatment]'Microbeads anti-CD11c were cocultured with dendritic cells at 4 ℃ for 15 min, and then the cells-microbeads mix flow through MACS column, during which the CD11c+ dendritic cells were separated and used for next experiments.', 'Microbeads anti-CD11c were cocultured with dendritic cells at 4 ℃ for 15 min, and then the cells-microbeads mix flow …
GSE108333	Mus musculus	30	Other	GPL17021; GPL21493	Mettl3-mediated mRNA m6A methylation promotes dendritic cell activation	2017-12-20	This SuperSeries is composed of the SubSeries listed below.	https://www.ncbi.nlm.nih.gov/geo/query/acc.cgi?acc=GSE108333	Mettl3-mediated mRNA m<sup>6</sup>A methylation promotes dendritic cell activation.	Nature communications	11.878	https://doi.org/10.1038/s41467-019-09903-6	{Nature communications (11.878): 10.1038/s41467-019-09903-6}	'polyA RNA', 'total RNA'	https://www.ncbi.nlm.nih.gov/bioproject/PRJNA423184	https://www.ebi.ac.uk/ena/browser/view/PRJNA423184	None	[Overal design]Refer to individual Series; [Treatment]'Microbeads anti-CD11c were cocultured with dendritic cells at 4 ℃ for 15 min, and then the cells-microbeads mix flow through MACS column, during which the CD11c+ dendritic cells were separated and used for next experiments.', 'Microbeads anti-CD11c were cocultured with dendritic cells at 4 ℃ for 15 min, and then the cells-microbeads mix flow …
GSE36669	Mus musculus	15	Expression profiling by array	GPL6246	Differential lipid partitioning between adipocytes and tissue macrophages modulates macrophage lipotoxicity and M2/M1 polarization in obese mice.	2012-03-21	Obesity-associated insulin resistance is characterized by a state of chronic, low-grade inflammation that is associated with the accumulation of M1 proinflammatory macrophages in adipose tissue. Although different evidence explains the mechanisms linking the expansion of adipose tissue and adipose tissue macrophage (ATM) polarization, in the current study we investigated the concept of lipid-indu…	https://www.ncbi.nlm.nih.gov/geo/query/acc.cgi?acc=GSE36669	Accelerated phosphatidylcholine turnover in macrophages promotes adipose tissue inflammation in obesity.	eLife	7.551	https://doi.org/10.7554/eLife.47990	{Diabetes (7.199) doi:10.2337/db10-0705}; {eLife (7.551) doi:10.7554/eLife.47990};	'total RNA'	https://www.ncbi.nlm.nih.gov/bioproject/PRJNA153571	https://www.ebi.ac.uk/ena/browser/view/PRJNA153571	None	[Overal design]15 samples; 2 genotypes and 2 time points; [Treatment]'None'; [Growth]'None'; [Extraction]"Trizol extraction of total RNA was performed according to the manufacturer's instructions."; [Cell type]'isolated ATMs and adipocytes''cell type: isolated ATMs and adipocytes; genotype: WT; weeks: 5; ', 'cell type: isolated ATMs and adipocytes; genotype: OBOB; weeks: 5; ', 'cell type: isolate…
GSE80036	Mus musculus	11	Expression profiling by high throughput sequencing	GPL17021	Targeted deletion of an Nr4a1­ associated enhancer ablates Ly6Clow monocytes while protecting pleiotropic gene function in macrophages [RNA-seq]	2016-04-07	Mononuclear phagocytes are a diverse cell family that occupy all tissues and assume numerous functions to support tissue and systemic homeostasis. Our ability to investigate the roles of individual subsets is limited by an absence of approaches to ablate gene function within specific sub-populations. Using Nr4a1-dependent Ly6Clow monocytes as a representative cell type we show that enhancer delet…	https://www.ncbi.nlm.nih.gov/geo/query/acc.cgi?acc=GSE80036	Deleting an Nr4a1 Super-Enhancer Subdomain Ablates Ly6C<sup>low</sup> Monocytes while Preserving Macrophage Gene Function.	Immunity	21.522	https://doi.org/10.1016/j.immuni.2016.10.011	{Immunity (21.522): 10.1016/j.immuni.2016.10.011}	'total RNA'	https://www.ncbi.nlm.nih.gov/bioproject/PRJNA317674	https://www.ebi.ac.uk/ena/browser/view/PRJNA317674	https://www.ncbi.nlm.nih.gov/sra?term=SRP072993	[Overal design]Paired End mRNA sequencing of FACS purified primary murine MDP, cMoP, Ly6Chi and Ly6Clow monocytes from the bone marrow and Ly6Chi and Ly6Clow monocytes from the peripheral blood; [Treatment]'Bone marrow cells were obtained from hip bones, femurs and tibias of male C57BL/6 mice aged 10 weeks obtained from the Jackson Laboratory. Following 2 minute red blood cell lysis cells were bl…
GSE119380	Mus musculus	9	Expression profiling by high throughput sequencing	GPL21103	RNA-Seq Data	2018-09-03	We report here the RNA-Seq data for Control_Untreated_BMDMS, Control_LPS Treated_BMDMs and SRF-KO-LPS Treated_BMDMs	https://www.ncbi.nlm.nih.gov/geo/query/acc.cgi?acc=GSE119380	None	None	None	None	None	'total RNA'	https://www.ncbi.nlm.nih.gov/bioproject/PRJNA489077	https://www.ebi.ac.uk/ena/browser/view/PRJNA489077	https://www.ncbi.nlm.nih.gov/sra?term=SRP159460	[Overal design]Examination of effect of LPS on gene expression and role of SRF; [Treatment]'Cells were activated with LPS for 6 h.'; [Growth]'Isolated BM cells were seeded in 60 mm non-treated plastic dishes for 7 days at 37 oC and 5% CO2 conditions.'; [Extraction]'RNA was isolated with Qiagen RNA Isolation Kit as per the manufacturer’s protocol.\nTruSeq RNA stranded protocol'; [Cell type]'primar…
GSE117125	Homo sapiens	24	Expression profiling by high throughput sequencing	GPL16791	Transcriptional Profiling Identifies Novel Regulators of Macrophage Polarization	2018-07-15	This SuperSeries is composed of the SubSeries listed below.	https://www.ncbi.nlm.nih.gov/geo/query/acc.cgi?acc=GSE117125	Transcriptional profiling identifies novel regulators of macrophage polarization.	PloS one	2.776	https://doi.org/10.1371/journal.pone.0208602	{PloS one (2.776): 10.1371/journal.pone.0208602}	'total RNA', 'genomic DNA'	https://www.ncbi.nlm.nih.gov/bioproject/PRJNA481167	https://www.ebi.ac.uk/ena/browser/view/PRJNA481167	None	[Overal design]Refer to individual Series; [Treatment]'None'; [Growth]'None'; [Extraction]'RNA was extracted using the RNeasy Mini Kit (Qiagen) and genomic DNA was digested with TURBO DNase (Ambion).\nLibraries were prepared using the TrueSeq Stranded Total RNA kit (Illumina).', 'DNA was extracted using the DNeasy Blood and Tissue Kit (Qiagen).\nSonicated genomic DNA (target modal size 200-500 bp…
GSE117125	Homo sapiens	24	Methylation profiling by high throughput sequencing	GPL16791	Transcriptional Profiling Identifies Novel Regulators of Macrophage Polarization	2018-07-15	This SuperSeries is composed of the SubSeries listed below.	https://www.ncbi.nlm.nih.gov/geo/query/acc.cgi?acc=GSE117125	Transcriptional profiling identifies novel regulators of macrophage polarization.	PloS one	2.776	https://doi.org/10.1371/journal.pone.0208602	{PloS one (2.776): 10.1371/journal.pone.0208602}	'total RNA', 'genomic DNA'	https://www.ncbi.nlm.nih.gov/bioproject/PRJNA481167	https://www.ebi.ac.uk/ena/browser/view/PRJNA481167	None	[Overal design]Refer to individual Series; [Treatment]'None'; [Growth]'None'; [Extraction]'RNA was extracted using the RNeasy Mini Kit (Qiagen) and genomic DNA was digested with TURBO DNase (Ambion).\nLibraries were prepared using the TrueSeq Stranded Total RNA kit (Illumina).', 'DNA was extracted using the DNeasy Blood and Tissue Kit (Qiagen).\nSonicated genomic DNA (target modal size 200-500 bp…
GSE98152	Rattus norvegicus	12	Expression profiling by array	GPL23368	Expression data from two rat strains comparing naïve vs 24h picornavirus infection.	2017-04-25	Allergic (Th2high immunophenotype) asthmatics have a heightened susceptibility to common respiratory viral infections such as human rhinovirus. Evidence suggests that the innate interferon response is deficient in asthmatic/atopic individuals, whilst other studies show no differences in antiviral response pathways. Unsensitized and OVA-sensitized/challenged Th2high (BN rats) and Th2low immunophen…	https://www.ncbi.nlm.nih.gov/geo/query/acc.cgi?acc=GSE98152	Atopy-Dependent and Independent Immune Responses in the Heightened Severity of Atopics to Respiratory Viral Infections: Rat Model Studies.	Frontiers in immunology	4.716	https://doi.org/10.3389/fimmu.2018.01805	{Frontiers in immunology (4.716): 10.3389/fimmu.2018.01805}	'total RNA'	https://www.ncbi.nlm.nih.gov/bioproject/PRJNA384150	https://www.ebi.ac.uk/ena/browser/view/PRJNA384150	None	[Overal design]A total of n=12 samples were profiled by microarray comparing naïve vs virus infected at 24 hours in two strains of rats. The samples included 4 groups: BN naïve (n=3), BN virus at 24 hours (n=3), PVG naïve (n=3), PVG virus at 24 hours (n=3).; [Treatment]'8-12 week old male BN and PVG rats were infected with attentuated mengovirus (vMC0) via intranasal administration with 100μl of …
GSE119690	Mus musculus	15	Genome binding/occupancy profiling by high throughput sequencing	GPL21103	Dissection of nucleosome remodeling at cis-regulatory elements in stimulated macrophages [ATAC-Seq]	2018-09-09	Dynamic control of the accessibility of the genomic regulatory information is at the heart of stimulus-induced gene expression changes. Whereas chromatin accessibility assays describe dynamic changes in open chromatin over time, they provide only indirect and limited information on the nucleosome remodeling events that underlie such changes. Here, we combined accessibility assays and ChIP-seq on …	https://www.ncbi.nlm.nih.gov/geo/query/acc.cgi?acc=GSE119690	Dissection of acute stimulus-inducible nucleosome remodeling in mammalian cells.	Genes & development	8.990	https://doi.org/10.1101/gad.326348.119	{Genes & development (8.990): 10.1101/gad.326348.119}	'genomic DNA'	https://www.ncbi.nlm.nih.gov/bioproject/PRJNA490021	https://www.ebi.ac.uk/ena/browser/view/PRJNA490021	https://www.ncbi.nlm.nih.gov/sra?term=SRP160434	[Overal design]ATAC-seq of murine bone marrow-derived macrophages (BMDMs). Experiments were carried out in triplicates in untreated cells as well as in cells treated for 30', 1hrs, 2hrs or 4hrs with lipopolysaccharide (LPS).; [Treatment]'None'; [Growth]'Bone marrow cells isolated from C57BL/6 mice were plated in 10 cm plates in 5ml of BM-medium (high glucose DMEM supplemented with 20% low endotox…
GSE37613	Mus musculus	24	Expression profiling by array	GPL6885	Effect of small molecules on activated astrocytes and microglia cells	2012-04-26	This SuperSeries is composed of the SubSeries listed below.	https://www.ncbi.nlm.nih.gov/geo/query/acc.cgi?acc=GSE37613	Discovery of inhibitors of microglial neurotoxicity acting through multiple mechanisms using a stem-cell-based phenotypic assay.	Cell stem cell	21.464	https://doi.org/10.1016/j.stem.2012.07.005	{Cell stem cell (21.464): 10.1016/j.stem.2012.07.005}	'total RNA'	https://www.ncbi.nlm.nih.gov/bioproject/PRJNA162287	https://www.ebi.ac.uk/ena/browser/view/PRJNA162287	None	[Overal design]Refer to individual Series; [Treatment]'Medium was switched to DK10 and cells were activated with 1 µg/ml LPS and 10 ng/ml IFN-γ, followed by treatment with the indicated hit compound for 4 h. Cells were harvested directly on the culture dish.', 'Cells were resuspended in DK10 medium, seeded at a density of 1.5 x 1,000,000 cells/cm2 and activated with 1 µg/ml LPS and 10 ng/ml IFN-γ…
GSE52509	Mus musculus	12	Expression profiling by array	GPL6885	Cigarette smoke-induced iBALT mediates macrophage activation in a B cell-dependent manner in COPD	2013-11-19	Chronic obstructive pulmonary disease (COPD) is characterized by a progressive decline in lung function, caused by exposure to exogenous particles, mainly cigarette smoke (CS). COPD pathogenesis is initiated and perpetuated by an abnormal CS-induced inflammatory response of the lungs, involving both innate and adaptive immunity. Specifically, B cells organized in iBALT structures, as well as macr…	https://www.ncbi.nlm.nih.gov/geo/query/acc.cgi?acc=GSE52509	Cigarette smoke-induced iBALT mediates macrophage activation in a B cell-dependent manner in COPD.	American journal of physiology. Lung cellular and molecular physiology	None	https://doi.org/10.1152/ajplung.00092.2014	{American journal of physiology. Lung cellular and molecular physiology (None): 10.1152/ajplung.00092.2014}	'total RNA'	https://www.ncbi.nlm.nih.gov/bioproject/PRJNA229140	https://www.ebi.ac.uk/ena/browser/view/PRJNA229140	None	[Overal design]Expression data of mice treated with cigarette smoke. Lung tissue was analysed at four and six months of age.; [Treatment]'Exposure to cigarette smoke as described in the paper'; [Growth]'Animals housed under spf conditions'; [Extraction]'RNeasy Mini Kit (Qiagen) including DNase treatment'; [Cell type]'Source: ''strain: C57BL/6N; gender: female; tissue: lung; treatment: cigarette s…
GSE35449	Homo sapiens	21	Expression profiling by array	GPL6947	Transcriptome wide analysis of untreated, classically and alternatively activated macrophages	2012-01-31	Analysis of human M0-, M1-, and M2-like macrophages.	https://www.ncbi.nlm.nih.gov/geo/query/acc.cgi?acc=GSE35449	High-resolution transcriptome of human macrophages.	PloS one	2.776	https://doi.org/10.1371/journal.pone.0045466	{PloS one (2.776): 10.1371/journal.pone.0045466}	'total RNA'	https://www.ncbi.nlm.nih.gov/bioproject/PRJNA152391	https://www.ebi.ac.uk/ena/browser/view/PRJNA152391	None	[Overal design]Total RNA was isolated from untreated, classically and aternative activated human macrophages; [Treatment]'None'; [Growth]'None'; [Extraction]'Cells were lysed in Qiazol and Total RNA was extracted using miRN easy kit from Qiagen. Quality control was perform by visualization in Agarose gel'; [Cell type]'M0 macrophages', 'M2 macrophages', 'M1 macrophages''cell type: M0 macrophages; …
GSE89332	Mus musculus	35	Expression profiling by array	GPL1261	Expression data for various immune cells	2016-10-31	Segregated nucleus atypical monocyte (SatM) is novel monocyte cell type. Complehensive Gene expression pattern was examined not only in SatM but also its related cell type. We used microarrays to investigate the character of Segregated nucleus atypical monocyte (SatM) and commeted progenitors	https://www.ncbi.nlm.nih.gov/geo/query/acc.cgi?acc=GSE89332	None	None	None	None	None	'total RNA'	https://www.ncbi.nlm.nih.gov/bioproject/PRJNA352140	https://www.ebi.ac.uk/ena/browser/view/PRJNA352140	None	[Overal design]Various cell types involved in innate immune systems were selected for RNA extraction and hybridization on Affymetrix microarrays.; [Treatment]'Cells were washed in ice-cold FACS buffer (2% FCS, 2 mM EDTA in PBS), then incubated with each antibody for 15 min and washed twice with FACS buffer. Then these cells were prepared by using FACS ARIA'; [Growth]'Mice were housed in individua…
GSE162115	Homo sapiens	4	Expression profiling by high throughput sequencing	GPL20795	Single-Cell transcriptome analysis revealed the heterogeneity and microenvironment of gastrointestinal stromal tumors	2020-11-24	Gastrointestinal stromal tumor (GIST) is the most common mesenchymal tumor of human gastrointestinal (GI) tract. In this study, we performed single cell RNA sequencing on intra- and peri- tumor tissues from GIST patients in an aim to discover the heterogeneity of tumor cells in GIST and their interactions with other cells. We found 4 predominating cell types in GIST tumor tissue, including T cell…	https://www.ncbi.nlm.nih.gov/geo/query/acc.cgi?acc=GSE162115	Single-cell transcriptome analysis revealed the heterogeneity and microenvironment of gastrointestinal stromal tumors.	Cancer science	4.751	https://doi.org/10.1111/cas.14795	{Cancer science (4.751): 10.1111/cas.14795}	'total RNA'	https://www.ncbi.nlm.nih.gov/bioproject/PRJNA680610	https://www.ebi.ac.uk/ena/browser/view/PRJNA680610	https://www.ncbi.nlm.nih.gov/sra?term=SRP294005	[Overal design]In this study, we performed single cell RNA sequencing on intra- and peri- tumor tissues from GIST patients in an aim to discover the heterogeneity of tumor cells in GIST and their interactions with other cells.; [Treatment]'None'; [Growth]'None'; [Extraction]"Tumor tissues, obtained from the laparoscopic mass resection surgery, were immediately sent to undergo the process of singl…
GSE70235	Mus musculus	15	Expression profiling by high throughput sequencing	GPL17021	Using single-cell RNA-Seq for unbiased analysis of developmental hierarchies (Bulk RNA-Seq)	2015-06-24	Single cell RNA seq and bioinformatic analysis is used to characterize myeloid differentiation to uncover novel transcriptional networks and key drivers of hematopoietic development	https://www.ncbi.nlm.nih.gov/geo/query/acc.cgi?acc=GSE70235	Single-cell analysis of mixed-lineage states leading to a binary cell fate choice.	Nature	43.070	https://doi.org/10.1038/nature19348	{Nature (43.070): 10.1038/nature19348}	'total RNA'	https://www.ncbi.nlm.nih.gov/bioproject/PRJNA287970	https://www.ebi.ac.uk/ena/browser/view/PRJNA287970	https://www.ncbi.nlm.nih.gov/sra?term=SRP059902	[Overal design]Single-cell RNA Seq of 4 different hematopoietic populations, integrated with ChIP Seq involving 4 different markers; [Treatment]'None'; [Growth]'None'; [Extraction]'Cells were harvested from bone marrow. Mice were euthanized with carbon dioxide and cervical dislocation. Femurs, tibias and iliac crest were harvested immediately after euthanasia and put in cold PBS+2%FBS. Bones were…
GSE112683	Mus musculus	4	Expression profiling by array	GPL21163	Time course of gene expression of peritoneal macrophage from wild-type or LysM-St18flox mice after LPS stimulation	2018-04-04	To assess the role of a transcription factor St18 in LPS response, peritoneal macrophage from wild-type or LysM-St18flox mice were stimulated with LPS and gene expressions were compared.	https://www.ncbi.nlm.nih.gov/geo/query/acc.cgi?acc=GSE112683	None	None	None	None	None	'total RNA'	https://www.ncbi.nlm.nih.gov/bioproject/PRJNA448740	https://www.ebi.ac.uk/ena/browser/view/PRJNA448740	None	[Overal design]Peritoneal macrophages were prepared from wild-type or LysM-St18flox mice and stimulated with LPS for 0 or 3 hours; [Treatment]'Peritoneal macrophage were prepared by collecting peritoneal lavage fluid from mice injected with 4 % thioglycollate for 3 days. The cells were stimulated with LPS for 0 or 3 hours.'; [Growth]'RPMI1640 medium with 10 % FBS'; [Extraction]'Total RNA was extr…
GSE117206	Homo sapiens	5	Expression profiling by high throughput sequencing	GPL16791	Alternative splicing controls Leucine-rich repeat domain modularity in NOD-like receptors	2018-07-17	Leucine-rich repeat (LRR) domains are evolutionarily conserved in proteins that function in development and immunity. Somatic recombination of LRR sequences evolved to create diversity in jawless vertebrate adaptive immunity, yet the role repetitive LRR-encoding exons in humans remains unknown. We performed this RNA Seq study to understand how alternative splicing of NOD-like receptors (NLRs) at …	https://www.ncbi.nlm.nih.gov/geo/query/acc.cgi?acc=GSE117206	Alternative splicing regulates stochastic NLRP3 activity.	Nature communications	11.878	https://doi.org/10.1038/s41467-019-11076-1	{Nature communications (11.878): 10.1038/s41467-019-11076-1}	'total RNA'	https://www.ncbi.nlm.nih.gov/bioproject/PRJNA481458	https://www.ebi.ac.uk/ena/browser/view/PRJNA481458	https://www.ncbi.nlm.nih.gov/sra?term=SRP154111	[Overal design]RNA Seq of GM-CSF differentiated human monocyte derived macrophages from 5 individuals; [Treatment]'LPS priming 3h 2 ng/ ml'; [Growth]'PBMCs were isolated from blood from healthy donors, monocytes were CD14 selected and differentiated with GM-CSF into macrophages'; [Extraction]'RNeasy MiniKit (Quiagen)\nSENSE mNRA-Seq Library Kit V2 (Lexogen)'; [Cell type]'Source: ''tissue: human m…
GSE97062	Mus musculus	24	Expression profiling by high throughput sequencing	GPL23479	Next Generation Sequencing Facilitates The Study of the Effect of ABX464 in Intestinal Inflammation	2017-03-27	Purpose: The goals of this study are to establish the protective effect of ABX464 in DSS-induced colitis comparing transcript levels between cells (BMDMs) ABX464-treated stimulated or not by LPS. Methods: 24 intestinal macrophages mRNA profiles of three distinct group of BMDM cultures from mice were generated by deep sequencing, using Illumina protocol. The sequence reads that passed quality filt…	https://www.ncbi.nlm.nih.gov/geo/query/acc.cgi?acc=GSE97062	RNA sequencing analysis of activated macrophages treated with the anti-HIV ABX464 in intestinal inflammation.	Scientific data	5.929	https://doi.org/10.1038/sdata.2017.150	{Scientific reports (4.011) doi:10.1038/s41598-017-04071-3}; {Scientific data (5.929) doi:10.1038/sdata.2017.150};	'total RNA'	https://www.ncbi.nlm.nih.gov/bioproject/PRJNA380610	https://www.ebi.ac.uk/ena/browser/view/PRJNA380610	https://www.ncbi.nlm.nih.gov/sra?term=SRP102511	[Overal design]24 intestinal mRNA profiles of three distinct group of BMDM cultures from mice were generated by deep sequencing, in simplicate, using Illumina platform.; [Treatment]'None'; [Growth]'None'; [Extraction]'BMDMs cells were removed, flash frozen on dry ice, and RNA was harvested using Trizol reagent. Illumina TruSeq RNA Sample Prep Kit (Cat#FC-122-1001) was used with 1 ug of total RNA …
GSE69723	Homo sapiens	16	Expression profiling by array	GPL13667	Gene expression profiles of human immature dendritic cells co-cultivated with Aspergillus fumigatus, Candida albicans and LPS for 6h	2015-06-10	In a whole-transcriptome study, cellular responses of DCs confronted with the fungi A. fumigatus, C. albicans or the bacterial cell wall component LPS were investigated. Therefore DCs of four independent donors were analyzed after 6 hours co-culture with A. fumigatus, C. albicans and LPS by Affymetrix whole genome expression arrays. In general, transcriptomic analysis revealed a clustering of the…	https://www.ncbi.nlm.nih.gov/geo/query/acc.cgi?acc=GSE69723	Specific and Novel microRNAs Are Regulated as Response to Fungal Infection in Human Dendritic Cells.	Frontiers in microbiology	4.259	https://doi.org/10.3389/fmicb.2017.00270	{Scientific reports (4.011) doi:10.1038/srep27990}; {Frontiers in microbiology (4.259) doi:10.3389/fmicb.2017.00270};	'total RNA'	https://www.ncbi.nlm.nih.gov/bioproject/PRJNA286290	https://www.ebi.ac.uk/ena/browser/view/PRJNA286290	None	[Overal design]Human DCs were generated from 4 independent, healthy blood donors. moDCs were either left untreated or co-cultivated with Aspergillus fumigatus 46645 germ tubes or Candida albicans SC5314 (MOI1) and or LPS (1µg/ml) for 6h.; [Treatment]'Differentiation of monocytes into immature DCs (moDCs) was achieved by cultivating cells in RPMI 1640 medium (Invitrogen, Karlsruhe, Germany) supple…
GSE161848	Mus musculus	12	Expression profiling by array	GPL28383	An epoxide hydrolase inhibitor reduces neuroinflammation in a mouse model of Alzheimer’s disease	2020-11-19	Neuroinflammation has been increasingly recognized to play a critical role in Alzheimer’s disease (AD). The epoxy fatty acids (EpFAs) are derivatives of the arachidonic acid metabolism pathway and have anti-inflammatory activities. However, their efficacy is limited due to their rapid hydrolysis by the soluble epoxide hydrolase (sEH). We report that sEH is predominantly expressed in astrocytes an…	https://www.ncbi.nlm.nih.gov/geo/query/acc.cgi?acc=GSE161848	An epoxide hydrolase inhibitor reduces neuroinflammation in a mouse model of Alzheimer's disease.	Science translational medicine	17.161	https://doi.org/10.1126/scitranslmed.abb1206	{Science translational medicine (17.161): 10.1126/scitranslmed.abb1206}	'total RNA'	https://www.ncbi.nlm.nih.gov/bioproject/PRJNA679618	https://www.ebi.ac.uk/ena/browser/view/PRJNA679618	None	[Overal design]Total 3 experimental groups: Non-transgenic (N-tg) Vehicle, Tg (5xFAD) Vehicle, and Tg-TPPU. 4 mice in each group; [Treatment]'5xFAD mice were treated with TPPU (3 mg/kg) in drinking water for 2.5 months starting at 2 months of age. TPPU was dissolved in 1% polyethylene glycol 400. The vehicle received only 1% polyethylene glycol 400.'; [Growth]'5xFAD and littermate control male mi…
GSE108330	Mus musculus	6	Expression profiling by high throughput sequencing	GPL21493	Next Generation Sequencing Facilitates Quantitative Analysis of mRNA lifetime of Wild Type and Mettl3-/- mice	2017-12-20	Considering m6A modification in mRNA was reported to be intensively correlated with RNA decay, for example, T cells and neurone cells. We wondered whether deleting Mettl3, the main catalzing enzyme, affect the RNA stability of mouse dendritic cells.	https://www.ncbi.nlm.nih.gov/geo/query/acc.cgi?acc=GSE108330	Mettl3-mediated mRNA m<sup>6</sup>A methylation promotes dendritic cell activation.	Nature communications	11.878	https://doi.org/10.1038/s41467-019-09903-6	{Nature communications (11.878): 10.1038/s41467-019-09903-6}	'polyA RNA'	https://www.ncbi.nlm.nih.gov/bioproject/PRJNA423189	https://www.ebi.ac.uk/ena/browser/view/PRJNA423189	https://www.ncbi.nlm.nih.gov/sra?term=SRP127230	[Overal design]Two sets representing WT and KO dendritic cells were analyzed, each set contains three samples indicating three different treatment with Actinomycotoxin D for 0, 3, or 6h. No replicate was included.; [Treatment]'Microbeads anti-CD11c were cocultured with BMDC from Mettl3 WT or Mettl3 KO mice at 4 ℃ for 15 min, and then the cells-microbeads mix flow through MACS column, during which…
GSE54050	Mus musculus	4	Expression profiling by array	GPL11202	Transcription repressor Bach2 is required for pulmonary surfactant homeostasis and alveolar macrophage function.	2014-01-14	Pulmonary alveolar proteinosis (PAP) results from a dysfunction of alveolar macrophages (AMs), chiefly due to disruptions in the signaling of granulocyte macrophage colony-stimulating factor (GM-CSF). We found that mice deficient for the B lymphoid transcription repressor BTB and CNC homology 2 (Bach2) developed PAP-like accumulation of surfactant proteins in the lungs. Bach2 was expressed in AMs…	https://www.ncbi.nlm.nih.gov/geo/query/acc.cgi?acc=GSE54050	Transcription repressor Bach2 is required for pulmonary surfactant homeostasis and alveolar macrophage function.	The Journal of experimental medicine	10.892	https://doi.org/10.1084/jem.20130028	{The Journal of experimental medicine (10.892): 10.1084/jem.20130028}	'total RNA'	https://www.ncbi.nlm.nih.gov/bioproject/PRJNA234483	https://www.ebi.ac.uk/ena/browser/view/PRJNA234483	None	[Overal design]WT (n=8) and Bach2KO (n=3) AMs. One expreriment was performed.; [Treatment]'The RNA samples of AMs cells was gerthered on eight WT or four Bach2KO mouse. Then they were sorted by FACSAria II (BD) into 3% FBS/PBS.'; [Growth]'None'; [Extraction]"RNA was prepared using the RNeasy Plus Micro kit (QIAGEN) following the manufacturer's recommendations. RNA was quantified using a NanoDrop-…
GSE51307	Homo sapiens	20	Non-coding RNA profiling by high throughput sequencing	GPL15456	Transcriptome-based network analysis reveals a spectrum model of human macrophage activation [miRNA-seq]	2013-09-30	Macrophage activation is associated with profound transcriptional reprogramming. Although much progress has been made in the understanding of macrophage activation, polarization and function, the transcriptional programs regulating these processes remain poorly characterized. We stimulated human macrophages with diverse activation signals, acquiring a dataset of 299 macrophage transcriptomes. Ana…	https://www.ncbi.nlm.nih.gov/geo/query/acc.cgi?acc=GSE51307	Transcriptome-based network analysis reveals a spectrum model of human macrophage activation.	Immunity	21.522	https://doi.org/10.1016/j.immuni.2014.01.006	{Immunity (21.522): 10.1016/j.immuni.2014.01.006}	'total RNA'	https://www.ncbi.nlm.nih.gov/bioproject/PRJNA222999	https://www.ebi.ac.uk/ena/browser/view/PRJNA222999	https://www.ncbi.nlm.nih.gov/sra?term=SRP031496	[Overal design]Since transcriptional programs are further modulated on several levels including miRNAs we assessed the global spectrum of miRNA expression by miRNA-Seq in macrophages stimulated with IFNγ, IL4 or with the combination of TNFα, PGE2 and P3C; [Treatment]'To further polarize macrophages into different subtypes the following stimuli were used: M1 (3days 500IU/ml rhGM-CSF + 200IU/ml rhI…
GSE164498	Homo sapiens	80	Expression profiling by high throughput sequencing	GPL18573	Uncovering the Gene Regulatory Networks Underlying Macrophage Polarization Through Comparative Analysis of Bulk and Single-Cell Data	2021-01-09	Gene regulatory networks (GRNs) provide a powerful framework for studying cellular differentiation. However, it is less clear how GRNs encode cellular responses to everyday microenvironmental cues. Macrophages can be polarized and potentially repolarized based on environmental signaling. In order to identify the GRNs that drive macrophage polarization and the heterogeneous single-cell subpopulati…	https://www.ncbi.nlm.nih.gov/geo/query/acc.cgi?acc=GSE164498	None	None	None	None	None	'polyA RNA', 'genomic DNA'	https://www.ncbi.nlm.nih.gov/bioproject/PRJNA690953	https://www.ebi.ac.uk/ena/browser/view/PRJNA690953	https://www.ncbi.nlm.nih.gov/sra?term=SRP301086	[Overal design]We used a high-resolution time course of bulk and single-cell RNA-seq and ATAC-seq assays of HL-60-derived macrophages polarized towards M1 or M2 over 24 hours.; [Treatment]'Differentiation of HL-60 cells into M0 macrophages (Murao et al., 1983). Aditionally, M0 cells were polarized into M1 and M2 macrophages (Huang et al., 2018) as previously described. Lastly, M2 cells were repol…
GSE164498	Homo sapiens	80	Genome binding/occupancy profiling by high throughput sequencing	GPL18573	Uncovering the Gene Regulatory Networks Underlying Macrophage Polarization Through Comparative Analysis of Bulk and Single-Cell Data	2021-01-09	Gene regulatory networks (GRNs) provide a powerful framework for studying cellular differentiation. However, it is less clear how GRNs encode cellular responses to everyday microenvironmental cues. Macrophages can be polarized and potentially repolarized based on environmental signaling. In order to identify the GRNs that drive macrophage polarization and the heterogeneous single-cell subpopulati…	https://www.ncbi.nlm.nih.gov/geo/query/acc.cgi?acc=GSE164498	None	None	None	None	None	'polyA RNA', 'genomic DNA'	https://www.ncbi.nlm.nih.gov/bioproject/PRJNA690953	https://www.ebi.ac.uk/ena/browser/view/PRJNA690953	https://www.ncbi.nlm.nih.gov/sra?term=SRP301086	[Overal design]We used a high-resolution time course of bulk and single-cell RNA-seq and ATAC-seq assays of HL-60-derived macrophages polarized towards M1 or M2 over 24 hours.; [Treatment]'Differentiation of HL-60 cells into M0 macrophages (Murao et al., 1983). Aditionally, M0 cells were polarized into M1 and M2 macrophages (Huang et al., 2018) as previously described. Lastly, M2 cells were repol…
GSE51665	Mus musculus	4	Expression profiling by array	GPL13912	Role of Lamtor1 and mTOR in the polarization of M2 macrophages.	2013-10-24	Bone marrow-derived macrophages differentiated with L929 culture sup. were stimulated with recombinant mouse IL-4.	https://www.ncbi.nlm.nih.gov/geo/query/acc.cgi?acc=GSE51665	Polarization of M2 macrophages requires Lamtor1 that integrates cytokine and amino-acid signals.	Nature communications	11.878	https://doi.org/10.1038/ncomms13130	{Nature communications (11.878): 10.1038/ncomms13130}	'total RNA'	https://www.ncbi.nlm.nih.gov/bioproject/PRJNA224554	https://www.ebi.ac.uk/ena/browser/view/PRJNA224554	None	[Overal design]The Cy3-labeled cRNAs were hybridized on Agilent-028005 SurePrint G3 Mouse GE 8x60K Microarray (G4852A) in one color experiments, resulting in four individual microarrays.; [Treatment]'Bone marrow cells from each mouse were cultured with L929 sup. for 6 days. They are simulated with 20 ng/ml IFNg and 100 ng/ml LPS (M1), or 50 ng/ml IL-4 (M2) for 2 days. Torin1 treatment was done wi…
GSE5907	Mus musculus	6	Expression profiling by array	GPL1529; GPL1536	IRF2 regulates macrophages apoptosis through a STAT1/3 and Caspase-1-dependent mechanism	2006-09-25	Using microarray gene expression profiling of liver RNA samples rerived from IRF2+/+ and IRF2-/- mice treated with saline or LPS, we identified >40 genes that were significantly down-regulated in IRF2 -/- mice, including STAT3 which has been reported to regulate apoptosis. Keywords: compound treatment design	https://www.ncbi.nlm.nih.gov/geo/query/acc.cgi?acc=GSE5907	IFN regulatory factor-2 regulates macrophage apoptosis through a STAT1/3- and caspase-1-dependent mechanism.	Journal of immunology (Baltimore, Md. : 1950)	4.718	https://doi.org/10.4049/jimmunol.178.6.3602	{Journal of immunology (Baltimore, Md. : 1950) (4.718): 10.4049/jimmunol.178.6.3602}	'total RNA'	https://www.ncbi.nlm.nih.gov/bioproject/PRJNA97341	https://www.ebi.ac.uk/ena/browser/view/PRJNA97341	None	[Overal design]We compared gene expression in IRF2+/+ and IRF2-/- mice treated with Saline or LPS for 3 or 6 hours. Two repeats were done for the LPS treatments. The total number of arrays is 6.; [Treatment]'Treatment type: compound\nAgent: Lipopolysacharide (LPS)\nTreatment dose: 35 mg/kg\nTreatment time: 6 hours', 'Treatment type: compound\nAgent: Saline\nTreatment time: 6 hours', 'Treatment ty…
GSE19733	Mus musculus	12	Expression profiling by array	GPL8063	Transcriptome analysis reveals a major impact of Tyk2 on the expression of interferon responsive and metabolic genes	2010-01-04	Peritoneal macrophages of Tyk2-/- and wildtype (wt) mice were compared before and after six hours of LPS treatment. Interferon responsive genes are lower expressed in Tyk2-/- macrophages at the basal level, metabolic genes higher before, but even more after LPS treatment.	https://www.ncbi.nlm.nih.gov/geo/query/acc.cgi?acc=GSE19733	Transcriptome analysis reveals a major impact of JAK protein tyrosine kinase 2 (Tyk2) on the expression of interferon-responsive and metabolic genes.	BMC genomics	3.501	https://doi.org/10.1186/1471-2164-11-199	{BMC genomics (3.501): 10.1186/1471-2164-11-199}	'total RNA'	https://www.ncbi.nlm.nih.gov/bioproject/PRJNA122191	https://www.ebi.ac.uk/ena/browser/view/PRJNA122191	None	[Overal design]cDNA from macrophages from three replicates of three Tyk2-/- and three wt mice before and after six hours of LPS treatment, respectively, was hybridized to a microarray and analyzed.; [Treatment]'100 ng/ml LPS (E. coli serotype O55:B5, Sigma) for 6 hours, or untreated'; [Growth]'Peritoneal macrophages prepared from three threereplicates of three wild type and three Tyk2 deficient m…
GSE30972	Mus musculus	4	Genome binding/occupancy profiling by high throughput sequencing	GPL9250	The Histone Methyltransferase Wbp7 Controls Macrophage Function through GPI Glycolipid Anchor Synthesis. [ChIP_seq]	2011-07-27	Histone methyltransferases catalyze site-specific deposition of methyl groups, enabling recruitment of transcriptional regulators. In mammals, trimethylation of lysine 4 in histone H3, a modification localized at the transcription start sites of active genes, is catalyzed by six enzymes (SET1a and SET1b, MLL1–MLL4) whose specific functions are largely unknown. By using a genomic approach, we foun…	https://www.ncbi.nlm.nih.gov/geo/query/acc.cgi?acc=GSE30972	The histone methyltransferase Wbp7 controls macrophage function through GPI glycolipid anchor synthesis.	Immunity	21.522	https://doi.org/10.1016/j.immuni.2012.02.016	{Immunity (21.522): 10.1016/j.immuni.2012.02.016}	'genomic DNA'	https://www.ncbi.nlm.nih.gov/bioproject/PRJNA154635	https://www.ebi.ac.uk/ena/browser/view/PRJNA154635	https://www.ncbi.nlm.nih.gov/sra?term=SRP007588	[Overal design]Chromatin immuno-precipitations of H3 histone try-methylated on lysine 4 followed by multiparallel sequencing performed in murine bone marrow-derive macrophages (BMDM). Experiments carried out in untreated cells as well as in cells treated for 4hrs with lipopolysaccharide (LPS), for both Wbp7+/- (HET) and Wbp7-/- (KO) mice.; [Treatment]'Macrophages were stimulated with lipopolysacc…
GSE135520	Homo sapiens	7	Expression profiling by high throughput sequencing	GPL18573	Single-cell Profiling Reveals the Transcriptional Landscape and Heterogeneity of Human Prostate Cancer-Associated Macrophages	2019-08-07	Macrophages found in the tumor microenvironment (TME) are causally linked with disease development and progression. Different phenotypes of macrophages have been described, including the M1-like pro-inflammatory/anti-tumor phenotype or the M2-like anti-inflammatory/pro-tumor phenotype. Here we present the first single cell transcriptomic analysis on human prostate cancer (PCa)-resident macrophage…	https://www.ncbi.nlm.nih.gov/geo/query/acc.cgi?acc=GSE135520	None	None	None	None	None	'total RNA'	https://www.ncbi.nlm.nih.gov/bioproject/PRJNA559162	https://www.ebi.ac.uk/ena/browser/view/PRJNA559162	https://www.ncbi.nlm.nih.gov/sra?term=SRP217714	[Overal design]Single cell RNA-sequencing was used to chart the transciptomic heterogeneity of CD14+CD11b+ macrophages isolated from the tumorous and non-tumorous side of the prostate of 4 PCa patients with Gleason Score (GS) between 6 and 7. Our analyses revealed the presence of 14 different clusters of cells.; [Treatment]'Cells of the dissociated biopsies were incubated with APC-CD45, PE-CD14, …
GSE145444	Mus musculus	6	Expression profiling by high throughput sequencing	GPL21103	COP1 depletion and LPS treatment of microglia in vitro	2020-02-18	The realization in the last decade that dysregulated microglia are intimately involved in Alzheimer’s disease (AD) pathogenesis has been a major advance. The precise mechanisms controlling pathogenic programs of microglia gene expression, however, remain poorly understood. The transcription factor (TF) c/EBPß is highly expressed in microglia and is known to regulate expression of pro-inflammatory…	https://www.ncbi.nlm.nih.gov/geo/query/acc.cgi?acc=GSE145444	Ubiquitin Ligase COP1 Suppresses Neuroinflammation by Degrading c/EBPβ in Microglia.	Cell	36.216	https://doi.org/10.1016/j.cell.2020.07.011	{Cell (36.216): 10.1016/j.cell.2020.07.011}	'polyA RNA'	https://www.ncbi.nlm.nih.gov/bioproject/PRJNA607244	https://www.ebi.ac.uk/ena/browser/view/PRJNA607244	https://www.ncbi.nlm.nih.gov/sra?term=SRP249813	[Overal design]RNA was extracted from wild type (WT_untreated), Cop1 KO microglia (Loxp_untreated), and wild type microglia treated with LPS (WT_LPS); [Treatment]'None'; [Growth]'None'; [Extraction]'Total RNA was extracted using a RNeasy kit with on-column DNase digestion (Qiagen)\nand 0.5ug used for library preparation with a TruSeq RNA Sample Preparation Kit v2 (Illumina).\nThe libraries were m…
GSE107790	Mus musculus	12	Expression profiling by high throughput sequencing	GPL15103	Mononuclear phagocytes locally specify and adapt their phenotype in the inflamed central nervous system, blood monocyte and brain microglia expression data	2017-12-06	We introduce an in vivo imaging approach that allows us to temporally and spatially resolve the evolution of iNOS and Arginase-positive phagocyte phenotypes in a murine MS model. We show that the polarization of individual phagocytes is established after CNS entry, is dependent on the CNS compartment and can be adapted as inflammatory lesions move from expansion to resolution. Our study thus prov…	https://www.ncbi.nlm.nih.gov/geo/query/acc.cgi?acc=GSE107790	Mononuclear phagocytes locally specify and adapt their phenotype in a multiple sclerosis model.	Nature neuroscience	21.126	https://doi.org/10.1038/s41593-018-0212-3	{Nature neuroscience (21.126): 10.1038/s41593-018-0212-3}	'total RNA'	https://www.ncbi.nlm.nih.gov/bioproject/PRJNA421368	https://www.ebi.ac.uk/ena/browser/view/PRJNA421368	https://www.ncbi.nlm.nih.gov/sra?term=SRP126295	[Overal design]Cells were isolated from the Blood and CNS of Arginase-YFP X iNOS-Tomato-Cre mice at clinical onset of Experimental Autoimmune Encephalomyelitis. CD11b_high, CD45_low microglia cells and CD45_positive, CD115_positive, Ly6c_high monocytes were FACS sorted respectively. Total RNA was extracted from the separated populations.; [Treatment]"Active EAE was induced in adult mice by inject…
GSE10739	Homo sapiens	7	Expression profiling by array	GPL570	LPS and PMA response in parental MM6 cells	2008-03-05	Parental MM6 cells, as an additional control, were treated with LPS and PMA. Genes affected by the treatments were identified. HIV-1 is dependent upon cellular co-factors to mediate its replication cycle in CD4+ T cells and macrophages, the two major cell types infected by the virus in vivo. One critical co-factor is Cyclin T1, a subunit of a general RNA polymerase II elongation factor known as P…	https://www.ncbi.nlm.nih.gov/geo/query/acc.cgi?acc=GSE10739	Cyclin T1-dependent genes in activated CD4 T and macrophage cell lines appear enriched in HIV-1 co-factors.	PloS one	2.776	https://doi.org/10.1371/journal.pone.0003146	{PloS one (2.776): 10.1371/journal.pone.0003146}	'total RNA'	https://www.ncbi.nlm.nih.gov/bioproject/PRJNA108869	https://www.ebi.ac.uk/ena/browser/view/PRJNA108869	None	[Overal design]This experiment is part of the big experiments to identify genes specifically affected by cyclin T1 in MM6 cells.; [Treatment]'Cells were mock treated in this experiment.', 'MM6 cells were treated with 10 ng/ml phorbol 12-myristate 13-acetate.', 'MM6 cells were treated with 10 ng/ml LPS.'; [Growth]'MM6 cells were maintained in RPMI 1640 medium (Invitrogen) supplemented with 10% hea…
GSE148255	Rattus norvegicus	64	Expression profiling by high throughput sequencing	GPL18694	Biological effects of inhaled hydraulic fracturing sand dust in rats	2020-04-07	The pulmonary inflammatory response to inhalation exposure to fracking sand dust (FSD) was investigated in a rat model. Adult male Sprague-Dawley rats were exposed by whole-body inhalation to air or an aerosol of FSD at concentrations of 10 or 30 mg/m3, 6 hours/day for 4 days. The control and FSD-exposed rats were euthanized at post-exposure time intervals of 1, 7 or 27days and pulmonary inflamma…	https://www.ncbi.nlm.nih.gov/geo/query/acc.cgi?acc=GSE148255	Biological effects of inhaled hydraulic fracturing sand dust. V. Pulmonary inflammatory, cytotoxic and oxidant effects.	Toxicology and applied pharmacology	3.585	https://doi.org/10.1016/j.taap.2020.115280	{Toxicology and applied pharmacology (3.585): 10.1016/j.taap.2020.115280}	'total RNA'	https://www.ncbi.nlm.nih.gov/bioproject/PRJNA623605	https://www.ebi.ac.uk/ena/browser/view/PRJNA623605	https://www.ncbi.nlm.nih.gov/sra?term=SRP255629	[Overal design]The rats were exposed by inhalation to filtered air or fracking sand dust (10 or 30 mg/m3, 6 hours/day for 4 days). At post exposure time intervals of 1, 7, and 27 days, the air and fracking sand dust exposed rats were euthanized and lung samples (n=5 for the 10 mg/m3 post exposure intervals 1 and 7 days; n=4 for 10 mg/m3 post exposure interval 27 days, and n=6 for the 30 mg/m3 fra…
GSE116946	Homo sapiens	74	Expression profiling by high throughput sequencing	GPL16791	M1hot tumour associated macrophages are positively associated with tissue-resident memory T cell responses and survival outcomes in human lung cancer (bulk).	2018-07-11	Tumour-associated macrophages (TAMs) are classified as M1 (“anti-tumour”) and M2 (“pro-tumour”), but their balance has not yet been accurately established in human cancer tissue. Here, we present bulk and single-cell transcriptomic data from human TAMs isolated from lung cancer compared with autologous non-tumour involved lung tissue macrophages (N-TAM). TAMs have a profoundly different transcrip…	https://www.ncbi.nlm.nih.gov/geo/query/acc.cgi?acc=GSE116946	M1<sup>hot</sup> tumor-associated macrophages boost tissue-resident memory T cells infiltration and survival in human lung cancer.	Journal for immunotherapy of cancer	8.676	https://doi.org/10.1136/jitc-2020-000778	{Journal for immunotherapy of cancer (8.676): 10.1136/jitc-2020-000778}	'total RNA'	https://www.ncbi.nlm.nih.gov/bioproject/PRJNA480670	https://www.ebi.ac.uk/ena/browser/view/PRJNA480670	https://www.ncbi.nlm.nih.gov/sra?term=SRP153069	[Overal design]mRNA profiles of Tumour Associated Macrophages isolated from human lung cancer and macrophages from paired lung were generated by deep sequencing, using Illumina HiSeq 2500.; [Treatment]'None'; [Growth]'None'; [Extraction]'Resected tissue was dissagregated mechanically and enzymatically (liberase DL and DNAseI, 15 min 37C). FACS sorted macrophages (DAPIneg, CD45pos, CD14pos, HLA-DR…
GSE136758	Homo sapiens	8	Expression profiling by array	GPL24324	Anti-inflammatory properties of low dose epirubicin on human macrophages	2019-09-03	Low-dose epirubicin at non-cytotoxic doses down regulated NLRP3 inflammasome components and reduced the release of proinflammatory cytokines. These anti-inflammatory effects were a result of global transcriptional suppression of LPS-dependent genes.	https://www.ncbi.nlm.nih.gov/geo/query/acc.cgi?acc=GSE136758	Transcriptional Suppression of the NLRP3 Inflammasome and Cytokine Release in Primary Macrophages by Low-Dose Anthracyclines.	Cells	5.656	https://doi.org/10.3390/cells9010079	{Cells (5.656): 10.3390/cells9010079}	'total RNA'	https://www.ncbi.nlm.nih.gov/bioproject/PRJNA563607	https://www.ebi.ac.uk/ena/browser/view/PRJNA563607	None	[Overal design]THP-1 cells were differentiated to macrophages and cells were treated with or without epirubicin (0.25 μg/ml) for 24h and with or without LPS (100 ng/ml) for three hours resulting in four treatment conditions (1. -EPI/- LPS; 2. –EPI/+LPS; 3. +EPI/-LPS; 4. +EPI/+LPS). RNA was isolated and microarray analysis was performed by a commercial transcriptomics provider. Expression analysis…
GSE93600	Mus musculus	15	Genome binding/occupancy profiling by high throughput sequencing	GPL13112	Genome-wide analysis reveals dual roles for Ikaros in regulation of macrophage chromatin state and inflammatory gene expression [Dnase-seq]	2017-01-13	Macrophage activation by bacterial LPS leads to induction of a complex inflammatory gene program dependent on numerous transcription factor families. Here we describe an unexpected role for the lymphoid lineage-determining factor Ikaros in the macrophage LPS response using comprehensive genomic analysis of Ikaros-dependent transcription, DNA binding, and chromatin accessibility. Ikaros exhibited …	https://www.ncbi.nlm.nih.gov/geo/query/acc.cgi?acc=GSE93600	Dual Roles for Ikaros in Regulation of Macrophage Chromatin State and Inflammatory Gene Expression.	Journal of immunology (Baltimore, Md. : 1950)	4.718	https://doi.org/10.4049/jimmunol.1800158	{Journal of immunology (Baltimore, Md. : 1950) (4.718): 10.4049/jimmunol.1800158}	'genomic DNA'	https://www.ncbi.nlm.nih.gov/bioproject/PRJNA361271	https://www.ebi.ac.uk/ena/browser/view/PRJNA361271	https://www.ncbi.nlm.nih.gov/sra?term=SRP096730	[Overal design]RNA-seq time course (0h, 2h, 4h, 10h) and DNase-seq time course (0h, 3h, 8h) sample replicates from WT and Ikzf KO macrophages; RelA/Ikaros ChIP-seq time course (0h, 3h, 8h) sample replicates and input control DNA samples; [Treatment]'Primary macrophages derived from bone marrow were stimulated with lipopolysaccharide for the indicated number of hours.'; [Growth]'None'; [Extraction…
GSE140766	Mus musculus	2	Expression profiling by high throughput sequencing	GPL21103	RNA sequence analysis between ECM1- sufficient and -deficient peritoneal macrophage	2019-11-21	We report the differential gene expression between ECM1- sufficient and -deficient peritoneal macrophage. Inflammatory bowel disease (IBD) comprises chronic relapsing disorders of the gastrointestinal tract characterized pathologically by intestinal inflammation and epithelial injury. Here, we uncover a new function of extracellular matrix protein 1 (ECM1) in promoting the pathogenesis of human a…	https://www.ncbi.nlm.nih.gov/geo/query/acc.cgi?acc=GSE140766	ECM1 is an essential factor for the determination of M1 macrophage polarization in IBD in response to LPS stimulation.	Proceedings of the National Academy of Sciences of the United States of America	9.580	https://doi.org/10.1073/pnas.1912774117	{Proceedings of the National Academy of Sciences of the United States of America (9.580): 10.1073/pnas.1912774117}	'total RNA'	https://www.ncbi.nlm.nih.gov/bioproject/PRJNA590877	https://www.ebi.ac.uk/ena/browser/view/PRJNA590877	https://www.ncbi.nlm.nih.gov/sra?term=SRP231140	[Overal design]ThG induced macrophages for 3 days from ECM1- sufficient and -deficient mice peritoneal cavity; [Treatment]'None'; [Growth]'None'; [Extraction]'Total RNA from nonactivated peritoneal macrophages was quantified using a NanoDrop ND-1000 instrument, and 1 to 2 µg of total RNA was used to prepare the sequencing library with the following steps: (1) Total RNA was enriched by oligo (dT) …
GSE19315	Homo sapiens	9	Expression profiling by array	GPL570	Global transcriptional response of macrophage-like THP-1 cells	2009-12-03	Shiga toxins (Stxs) are bacterial cytotoxins produced by the enteric pathogens Shigella dysenteriae serotype 1 and some serotypes of Escherichia coli that cause bacillary dysentery and hemorrhagic colitis, respectively. To date, approaches to studying the capacity of Stxs to alter gene expression in intoxicated cells have been limited to individual genes. However, it is known that many of the sig…	https://www.ncbi.nlm.nih.gov/geo/query/acc.cgi?acc=GSE19315	Global transcriptional response of macrophage-like THP-1 cells to Shiga toxin type 1.	Infection and immunity	3.160	https://doi.org/10.1128/IAI.01341-09	{Infection and immunity (3.160): 10.1128/IAI.01341-09}	'total RNA'	https://www.ncbi.nlm.nih.gov/bioproject/PRJNA120913	https://www.ebi.ac.uk/ena/browser/view/PRJNA120913	None	[Overal design]Three separate experiments were performed for each of three treatment types: 3 untreated controls, 3 Stx-1 treated cell (400 ng/ml for 6h), 3 LPS-stimulated cells (200 ng/ml for 6h). Total RNA was isolated, processexc, and hybridized to a total of 9 Affymetrix human HG U133 arrays.; [Treatment]'Untreated', 'Treated with LPS for 6h: Purified LPS derived from the enterohemorrhagic E.…
GSE123154	Mus musculus	21	Expression profiling by high throughput sequencing	GPL21103	SF2523: Dual PI3K/BRD4 inhibitor blocks tumor immunosuppression and promotes adaptive immune responses in cancer	2018-11-30	Macrophages (MQs) are key immune infiltrates in solid tumors and serve as major drivers behind tumor growth, immune suppression, and inhibition of adaptive immune responses in the tumor microenvironment (TME). Bromodomain and extraterminal (BET) protein, BRD4, which binds to acetylated lysine on histone tails has recently been reported to promote gene transcription of pro-inflammatory cytokines, …	https://www.ncbi.nlm.nih.gov/geo/query/acc.cgi?acc=GSE123154	SF2523: Dual PI3K/BRD4 Inhibitor Blocks Tumor Immunosuppression and Promotes Adaptive Immune Responses in Cancer.	Molecular cancer therapeutics	4.856	https://doi.org/10.1158/1535-7163.MCT-18-1206	{Molecular cancer therapeutics (4.856): 10.1158/1535-7163.MCT-18-1206}	'total RNA'	https://www.ncbi.nlm.nih.gov/bioproject/PRJNA507721	https://www.ebi.ac.uk/ena/browser/view/PRJNA507721	https://www.ncbi.nlm.nih.gov/sra?term=SRP171578	[Overal design]Differential Expression of RNA transcripts in LPS and IL4 stimulated macrophages exposed to no treatment, JQ1, and SF2523 dual PI3K/BRD4 inhibitor.; [Treatment]'After 5 days of culture in MCSF, BMDMs were treated with JQ1 or SF2523 followed by stimualtion with LPS or IL4'; [Growth]'Bone marrow derived macrophages were isolated from mice and were grown in MCSF conditions.'; [Extract…
GSE83957	Homo sapiens	24	Expression profiling by array	GPL10558	IFN-γ and IL-4 regulate epigenetic modifiers in macrophages	2016-07-01	Interferon-γ (IFN-γ) or interleukin-4 (IL-4) prime macrophages towards classical (M1) or alternative (M2) activation, respectively. How IFN-γ and IL-4 prime epigenetic responses by altering expression of histone modifying enzymes and how this affects M1/M2 polarization is incompletely understood.	https://www.ncbi.nlm.nih.gov/geo/query/acc.cgi?acc=GSE83957	None	None	None	None	None	'total RNA'	https://www.ncbi.nlm.nih.gov/bioproject/PRJNA327558	https://www.ebi.ac.uk/ena/browser/view/PRJNA327558	None	[Overal design]We performed a microarray study of transcripts upregulated by IFN-γ or IL-4 in the presence and absence of the combined KDM6A and B inhibitor GSK-J4; [Treatment]'Mononuclear cells were isolated using Ficoll-Paque Plus (GE Healthcare Life Sciences), red blood cells were lysed with 150 mM ammonium chloride/ 0.1% BSA and monocytes were allowed to adhere to plastic in RPMI 1640/1% huma…
GSE85346	Homo sapiens	12	Expression profiling by array	GPL13497	Gene Expression Analysis in Different Macrophage Phenotypes	2016-08-09	Macrophage activation is the main immunological process occurring during the development of several diseases, and the heterogeneity of macrophage activation or differentiation has been suggested to be involved in disease progression. In the present study, we attempted to identify molecules specifically expressed on human classically activated macrophages (M1) to investigate the significance of th…	https://www.ncbi.nlm.nih.gov/geo/query/acc.cgi?acc=GSE85346	Guanylate-binding protein 5 is a marker of interferon-γ-induced classically activated macrophages.	Clinical & translational immunology	8.18	https://doi.org/10.1038/cti.2016.59	{Clinical & translational immunology (8.18): 10.1038/cti.2016.59}	'total RNA'	https://www.ncbi.nlm.nih.gov/bioproject/PRJNA338235	https://www.ebi.ac.uk/ena/browser/view/PRJNA338235	None	[Overal design]CD14+ monocytes from human PBMC were cultured with GM-CSF(10 ng mL−1) or M-CSF (50 ng mL−1) for seven days to differentiate into macrophages.To induce macrophage subtypes [M1, M1(-), M2a, M2b, and M2c], the macrophages were further stimulated for 24 h with LPS (10 ng mL−1) + IFN-γ (50 ng mL−1), IFN-γ (50 ng mL−1), IL-4 (10 ng mL−1), IL-1β (10 ng mL−1), and IL-10 (10 ng mL−1). Contr…
GSE140773	Mus musculus	12	Expression profiling by high throughput sequencing	GPL19057	The Toxoplasma gondii virulence factor ROP16 acts in cis and trans and suppresses T cell responses [CEP_invivo_Ai6_1dpi]	2019-11-21	The ability of Toxoplasma gondii to inject the rhoptry kinase ROP16 into host cells results in the activation of the transcription factors STAT3 and STAT6, but it is unclear how these events impact infection. Here, parasites that inject Cre-recombinase with rhoptry proteins were used to distinguish infected macrophages from those only injected with parasite proteins. Transcriptional profiling rev…	https://www.ncbi.nlm.nih.gov/geo/query/acc.cgi?acc=GSE140773	The Toxoplasma gondii virulence factor ROP16 acts in cis and trans, and suppresses T cell responses.	The Journal of experimental medicine	10.892	https://doi.org/10.1084/jem.20181757	{The Journal of experimental medicine (10.892): 10.1084/jem.20181757}	'total RNA'	https://www.ncbi.nlm.nih.gov/bioproject/PRJNA590896	https://www.ebi.ac.uk/ena/browser/view/PRJNA590896	https://www.ncbi.nlm.nih.gov/sra?term=SRP231146	[Overal design]Four biological replicates were analyzed for each of 3 conditions; [Treatment]'Mice were infected with 10^6 T. gondii and large peritoneal macrophages were sorted 24 hours after infection.'; [Growth]'Bystander, infected, and injected large peritoneal macrophages were sort purified from peritoneal exudate cells (PECs) using a FACSAria III (BD Biosciences; device: 5 mL tubes; precisi…
GSE133527	Homo sapiens	20	Expression profiling by high throughput sequencing	GPL18573	miR-221-3p drives the Shift of M2-Macrophage to a Pro-Inflammatory Function by Modulating JAK3/STAT3 Signaling and is Increased in Rheumatoid Arthritis	2019-06-28	We performed a transcriptome analysis of M2 macrophages generated in vitro from monocytes isolated from peripheral blood of healthy donors, and studied the effect of miR-221-3p mimic transfection and stimulation with LPS.	https://www.ncbi.nlm.nih.gov/geo/query/acc.cgi?acc=GSE133527	miR-221-3p Drives the Shift of M2-Macrophages to a Pro-Inflammatory Function by Suppressing JAK3/STAT3 Activation.	Frontiers in immunology	4.716	https://doi.org/10.3389/fimmu.2019.03087	{Frontiers in immunology (4.716): 10.3389/fimmu.2019.03087}	'polyA RNA'	https://www.ncbi.nlm.nih.gov/bioproject/PRJNA551688	https://www.ebi.ac.uk/ena/browser/view/PRJNA551688	https://www.ncbi.nlm.nih.gov/sra?term=SRP212629	[Overal design]miR-221-3p mimic was added to cultured macrophages for 63.5 hours, prior to stimulation with 100 ng/ml LPS for 8.5 hours.; [Treatment]'miR-221-3p mimic was added 63.5 hours prior to stimulation with 100 ng/ml LPS for 8.5 hours.'; [Growth]'M2-macrophages from 5 HD were cultured in 12 well plates with 540’000 cells/well.'; [Extraction]'Total RNA for the 20 resulting samples was isola…
GSE124778	Mus musculus	12	Expression profiling by array	GPL18802	TRIM33 deficiency in mature myeloid cells impairs resolution of colonic inflammation	2019-01-08	Mature myeloid cells play a crucial role in the pathogenesis of Crohn disease (CD) but the molecular players that regulate their functions in CD are not fully characterized. Here we show that Trim33 mRNA level is decreased in CD patient’s blood monocytes and characterize TRIM33 functions in monocytes during dextran sulfate sodium (DSS) induced colitis. Mice deleted for trim33 only in mature myelo…	https://www.ncbi.nlm.nih.gov/geo/query/acc.cgi?acc=GSE124778	TRIM33 deficiency in monocytes and macrophages impairs resolution of colonic inflammation.	EBioMedicine	6.680	https://doi.org/10.1016/j.ebiom.2019.05.037	{EBioMedicine (6.680): 10.1016/j.ebiom.2019.05.037}	'total RNA'	https://www.ncbi.nlm.nih.gov/bioproject/PRJNA513468	https://www.ebi.ac.uk/ena/browser/view/PRJNA513468	None	[Overal design]monocytes cells cells from blood of C57BL/6 LyzCre TRIM33 mice vs WT mice sorted as CD11b+ CD115+ Ly6C high for Tmem using a FACS-ARIA3 flow cytometer.; [Treatment]'CD4 T cells from peripheral and mesenteric lymph nodes of C57BL/6 Foxp3-GFP mice were purified by using Dynabeads Untouched Mouse CD4 Cells Kit (Invitrogen). Then, CD4 Treg and Tmem cells were flow-cytometry sorted as C…
GSE126525	Homo sapiens	8	Expression profiling by array	GPL26190	Comparative gene expression in response to various inflammatory stimuli in vitro: infection-mediated versus systemic inflamamtion	2019-02-13	To unedrstand the global gene expression profile depending upon origin of inflammation, we have employed microarray analysis in vitro. We have treated THP-1 macrophage like cells with TNFα, IL-6 to mimic inflammatory milieu similar to systemic inflammation while bacterial LPS treatment represented for infectious inflammation.	https://www.ncbi.nlm.nih.gov/geo/query/acc.cgi?acc=GSE126525	Post-transcriptional regulation of C-C motif chemokine ligand 2 expression by ribosomal protein L22 during LPS-mediated inflammation.	The FEBS journal	4.739	https://doi.org/10.1111/febs.15362	{The FEBS journal (4.739): 10.1111/febs.15362}	'total RNA'	https://www.ncbi.nlm.nih.gov/bioproject/PRJNA522266	https://www.ebi.ac.uk/ena/browser/view/PRJNA522266	None	[Overal design]THP-1 macrophage like cells were treated with TNFα (10 ng/ml), IL-6 (50 ng/ml) and LPS (100 ng/ml) for 2 hours. Cells were treated with PBS served as control; [Treatment]"THP1 monocytes were differentiated to macrophage like cells with 5 mg/ml of phorbol myristed 13-acetate (PMA) for 48 hours.PMA containing media was discarded and washed with Dulbecco's PBS twice and kept for anoth…
GSE140895	Mus musculus	29	Expression profiling by high throughput sequencing	GPL24247	Inducible cell-specific mouse models for paired epigenetic and transcriptomic studies of microglia and astroglia: RNA-Seq Data	2019-11-23	Studies of neuroepigenetic mechanisms in health and disease are hindered by a lack of approaches to analyze both the transcriptome and epigenome of specific cell types isolated from the complex milieu of the CNS. Cell isolation by cell surface markers is complicated by preparation artifacts, changes in markers with experimental conditions, and lack of specific markers. This study validates a Nucl…	https://www.ncbi.nlm.nih.gov/geo/query/acc.cgi?acc=GSE140895	Inducible cell-specific mouse models for paired epigenetic and transcriptomic studies of microglia and astroglia.	Communications biology	0.12	https://doi.org/10.1038/s42003-020-01418-x	{Communications biology (0.12): 10.1038/s42003-020-01418-x}	'total RNA'	https://www.ncbi.nlm.nih.gov/bioproject/PRJNA591299	https://www.ebi.ac.uk/ena/browser/view/PRJNA591299	https://www.ncbi.nlm.nih.gov/sra?term=SRP231903	[Overal design]2 Cre/NuTRAP lines (Aldh1l1-cre/Ert2+; NuTRAP+ and Cx3cr1-cre/Ert2+; NuTRAP+); RNA isolated via TRAP methods- Input, Negative, and Positive fractions; 3 biological replicates for Aldh1l1-NuTRAP and 6 biological replicates for Cx3cr1-NuTRAP; [Treatment]'None'; [Growth]'None'; [Extraction]"The purification of cell-specific RNA from brain tissue from Tam-induced Aldh1l1-cre/ERT2+; NuT…
GSE45145	Sus scrofa	140	Expression profiling by array	GPL16569	The impact of breed genotype and tissue compartment on the response of pig macrophages to lipopolysaccharide	2013-03-13	The domestic pig (Sus scrofa) provides a large animal model for human innate immune responses and inflammation that is also economically important in its own right. Results: We demonstrate that macrophages can be harvested from 3 different compartments of the pig (lungs, blood and bone-marrow), cryopreserved and subsequently recovered and differentiated in CSF-1. We have performed surface marker …	https://www.ncbi.nlm.nih.gov/geo/query/acc.cgi?acc=GSE45145	The impact of breed and tissue compartment on the response of pig macrophages to lipopolysaccharide.	BMC genomics	3.501	https://doi.org/10.1186/1471-2164-14-581	{BMC genomics (3.501): 10.1186/1471-2164-14-581}	'total RNA'	https://www.ncbi.nlm.nih.gov/bioproject/PRJNA192971	https://www.ebi.ac.uk/ena/browser/view/PRJNA192971	None	[Overal design]140 Affymetrix Snowball microarray were analysed from 5 different breed (DR, LR, LW, PIE and HAM). 5 pig per breed were used and cells were harvested from Lungs, blood and bone-marrow (AM, MDM and BMDM). Cells were left untreated (0h) or stimulated with LPS Salmonella enterica serotype minnesota Re 595 - 100ng/ml (7h); [Treatment]'The next day, non-adherent cells were removed, fres…
GSE148731	Homo sapiens	24	Expression profiling by high throughput sequencing	GPL16791	Analyzing the impact of Mycobacterium tuberculosis infection on primary human macrophages	2020-04-15	The success of Mycobacterium tuberculosis (Mtb) as pathogen is tightly linked to its ability to recalibrate host metabolic processes in infected host macrophages. Correspondingly, analysis of RNA-sequencing datasets showed altered gene expression of key metabolic enzymes involved in NAD+, creatine, glucose and glutamine metabolism (e.g NAMPT, IDO1, SLC6A8, CKB, HK2) in Mtb-infected M2 macrophages.	https://www.ncbi.nlm.nih.gov/geo/query/acc.cgi?acc=GSE148731	Analyzing the impact of Mycobacterium tuberculosis infection on primary human macrophages by combined exploratory and targeted metabolomics.	Scientific reports	4.011	https://doi.org/10.1038/s41598-020-62911-1	{Scientific reports (4.011): 10.1038/s41598-020-62911-1}	'total RNA'	https://www.ncbi.nlm.nih.gov/bioproject/PRJNA625516	https://www.ebi.ac.uk/ena/browser/view/PRJNA625516	https://www.ncbi.nlm.nih.gov/sra?term=SRP256481	[Overal design]Total RNA was extracted from of M1 and M2 macrophages either uninfected or infected with Mtb in triplicate from a single blood bank donor and RNA-seq was performed using an Illumina Hi-Seq 2500.; [Treatment]'Mtb H37Rv cultures were grown to mid-log phase in Middlebrook 7H9 liquid medium (Difco, BD Biosciences) supplemented with albumin/dextrose/catalase (ADC) (BBL, BD Biosciences).…
GSE19236	Homo sapiens	48	Expression profiling by array	GPL6480; GPL6848	Expression analysis of dendritic cells, macrophages and monocytes	2009-12-01	Expression profiles at different time points during dendritic cell differentiation (induced by specific culture conditions) including monocytes as well as expression profiles between monocytes and completely differentiated cells (macrophages at day7 and dendritic cells at day7, respectively) were compared. Monocyte-derived dendritic cells (DC) were obtained by culturing elutriated monocytes with …	https://www.ncbi.nlm.nih.gov/geo/query/acc.cgi?acc=GSE19236	Active DNA demethylation in human postmitotic cells correlates with activating histone modifications, but not transcription levels.	Genome biology	14.028	https://doi.org/10.1186/gb-2010-11-6-r63	{Genome biology (14.028): 10.1186/gb-2010-11-6-r63}	'total RNA'	https://www.ncbi.nlm.nih.gov/bioproject/PRJNA120763	https://www.ebi.ac.uk/ena/browser/view/PRJNA120763	None	[Overal design]Three to seven biological replicates that are derived from independent healthy donors were included. One-color based gene expression. 2 datasets: dendritic cell kinetic study and comparison of monocyte, macrophage, and dendritic cells; [Treatment]'Peripheral blood mononuclear cells were obtained from healthy donors by leukapheresis; elutriated monocytes were obtained form periphera…
GSE23639	Mus musculus	12	Expression profiling by array	GPL4134	Transcriptomic definition of curcumin treated microglia	2010-08-16	Curcumin is a potent modulator of the inflammatory transcriptome in microglia	https://www.ncbi.nlm.nih.gov/geo/query/acc.cgi?acc=GSE23639	None	None	None	None	None	'total RNA'	https://www.ncbi.nlm.nih.gov/bioproject/PRJNA130947	https://www.ebi.ac.uk/ena/browser/view/PRJNA130947	None	[Overal design]We have performed global gene expression analysis of BV-2 microglial cells under the following conditions: untreated, 20 µM Curcumin-treated, 100ng/ml LPS-treated, or 20 µM Curcumin-treated + 100ng/ml LPS-treated; [Treatment]'BV2 microglial cells were left untreated or were treated for 6h with 100 ng/ml LPS, 20 µM Curcumin, or 100ng/ml LPS + 20 µM Curcumin'; [Growth]'BV2 microglial…
GSE44294	Mus musculus	18	Expression profiling by array	GPL8321	Dysregulation of Macrophage Activation Profiles by Engineered Nanoparticles	2013-02-13	To investigate how the phenotype of macrophages that have engulfed engineered nanoparticles (ENPs) differs from normal macrophages, we conducted Affymetrix microarray studies to identify the gene regulatory pathways affected by the ENPs. To mimic potential occupational exposure scenarios, the experimental design involved pretreatment of mouse primary bone marrow macrophages with the ENPs (25 mg/m…	https://www.ncbi.nlm.nih.gov/geo/query/acc.cgi?acc=GSE44294	Dysregulation of macrophage activation profiles by engineered nanoparticles.	ACS nano	13.903	https://doi.org/10.1021/nn402145t	{ACS nano (13.903): 10.1021/nn402145t}	'total RNA'	https://www.ncbi.nlm.nih.gov/bioproject/PRJNA189331	https://www.ebi.ac.uk/ena/browser/view/PRJNA189331	None	[Overal design]Groups (N=3 replicates) of primary mouse bone marrow macrophages were pretreated with selected engineered nanoparticless (33 nm iron oxide(SPIO) or 50 nm amorphous silica) at concentrations of 25 mg/ml for 24 hours. After removing the nanoparticles, macrophages were challenged with fresh media containing 10ng/ml lipopolysaccharide (LPS).; [Treatment]'For cell treatments, 1.5x106 ad…
GSE103174	Homo sapiens	53	Expression profiling by array	GPL13667	Expression data from lung tissue in mild-moderate COPD	2017-08-28	Rationale: Chronic Obstructive Pulmonary Disease (COPD) is associated with a complex pulmonary and systemic immune response. Objective: To characterize and relate the lung tissue and circulating blood network immune response in COPD. Methods: Lung tissue and circulating blood samples were simultaneously obtained from COPD patients (current smokers n=28 and former smokers n=16) and controls (curre…	https://www.ncbi.nlm.nih.gov/geo/query/acc.cgi?acc=GSE103174	None	None	None	None	None	'total RNA'	https://www.ncbi.nlm.nih.gov/bioproject/PRJNA400447	https://www.ebi.ac.uk/ena/browser/view/PRJNA400447	None	[Overal design]Fresh lung tissue was preserved in RNAlater® (Life Technologies, US). From 53 individuals, total RNA was isolated with PureLink RNA-MiniKit (Life Technologies, US), quantified by Nanodrop (Thermo Scientific, Germany). RNA samples with integrity numbers (RIN) ≥ 7 (Agilent technologies, Germany), where analyzed with the Affymetrix GeneChip® Human Genome U219 Array Plate at the IDIBAP…
GSE47122	Homo sapiens	60	Expression profiling by array	GPL17180	Transcriptomic profiling of the development of the inflammatory response in human monocytes in vitro	2013-05-21	To investigate the time-dependent and coordinated sequence of inflammation-related events, and the dynamic features of macrophage polarisation/activation, we build and validated an in vitro model based on primary human monocytes	https://www.ncbi.nlm.nih.gov/geo/query/acc.cgi?acc=GSE47122	Transcriptomic profiling of the development of the inflammatory response in human monocytes in vitro.	PloS one	2.776	https://doi.org/10.1371/journal.pone.0087680	{PloS one (2.776): 10.1371/journal.pone.0087680}	'total RNA'	https://www.ncbi.nlm.nih.gov/bioproject/PRJNA203689	https://www.ebi.ac.uk/ena/browser/view/PRJNA203689	None	[Overal design]Monocytes were sequentially exposed to relevant stimuli: hrCCL2 (10 ng/ml; 0-2 h), LPS (5 ng/ml; 2-14 h) hrTNF-α (10 ng/ml; 3-14 h), hrIFN-γ (25 ng/ml; 7-14 h), hrIL-10 (20 ng/ml; 14-24 h), hrTGF-β (10 ng/ml; 24-48 h). The temperature was raised to 39 °C from 2 h to 14 h. Fresh monocytes were taken as time 0. Samples were collected at different time points and processed for total R…
GSE52753	Rattus norvegicus	30	Expression profiling by array	GPL6247	Effects of fibroblast growth factors (FGF) on dissociated myelinating cultures	2013-11-26	Analysis of the effects of three members of the FGF family (FGF1, FGF2 and FGF9) and bone morphogenic protein 4 (BMP4) on myelinating cultures generated from dissociated embryonic spinal cord. The results of both immediate (24 hours, T1 (24 hrs)) and long term treatments (10days, T2) give insights into the cumulative effects of sustained FGF and BMP mediated signal transduction in the pathogenesi…	https://www.ncbi.nlm.nih.gov/geo/query/acc.cgi?acc=GSE52753	Fibroblast growth factor signalling in multiple sclerosis: inhibition of myelination and induction of pro-inflammatory environment by FGF9.	Brain : a journal of neurology	11.814	https://doi.org/10.1093/brain/awv102	{Brain : a journal of neurology (11.814): 10.1093/brain/awv102}	'total RNA'	https://www.ncbi.nlm.nih.gov/bioproject/PRJNA229970	https://www.ebi.ac.uk/ena/browser/view/PRJNA229970	None	[Overal design]Dissociated myelinating cultures were generated from neurosphere derived astrocytes (generated from striata of P1 Sprague-Dawley rats) and spinal cord cells from E15.5 Sprague-Dawley(SD) embryos. The effect of recombinant human FGF9 and other soluble factors on these in vitro myelinating cultures was investigated by adding them to the culture media after 18 days in vitro (DIV). The…
GSE98816	Mus musculus	3186	Expression profiling by high throughput sequencing	GPL13112	Single cell RNA-seq of mouse brain vascular transcriptomes	2017-05-11	By analyzing thousands of vascular single cell transcriptomes from adult mouse brain, we provide molecular definitions of the principal vascular (endothelial and mural cells), and vascular-associated cell classes.	https://www.ncbi.nlm.nih.gov/geo/query/acc.cgi?acc=GSE98816	A molecular atlas of cell types and zonation in the brain vasculature.	Nature	43.070	https://doi.org/10.1038/nature25739	{Nature (43.070) doi:10.1038/nature25739}; {Scientific data (5.929) doi:10.1038/sdata.2018.160};	'total RNA'	https://www.ncbi.nlm.nih.gov/bioproject/PRJNA386336	https://www.ebi.ac.uk/ena/browser/view/PRJNA386336	https://www.ncbi.nlm.nih.gov/sra?term=SRP106908	[Overal design]We used four different transgenic mouse reporter lines with fluorescent expression in different populations of vascular cells, Cldn5(BAC)eGFP mice that strongly labels brain endothelial cells, mice doubly positive for Pdgfrb(BAC)eGFP and NG2dsRed, in which brain vascular mural cells express both markers whereas each single marker are expressed also in other, non-overlapping cell ty…
GSE96995	Rattus norvegicus	22	Expression profiling by high throughput sequencing	GPL19052	Diverse requirements for microglial survival, specification, and function revealed by defined-medium cultures	2017-03-24	Microglia, the resident macrophages of the central nervous system (CNS), engage in various CNS-specific functions that are critical for development and health. To better study the properties that distinguish microglia from other tissue macrophage populations, we have optimized serum-free culture conditions to permit robust survival of highly purified adult microglia under defined-medium condition…	https://www.ncbi.nlm.nih.gov/geo/query/acc.cgi?acc=GSE96995	Diverse Requirements for Microglial Survival, Specification, and Function Revealed by Defined-Medium Cultures.	Neuron	14.403	https://doi.org/10.1016/j.neuron.2017.04.043	{Neuron (14.403): 10.1016/j.neuron.2017.04.043}	'total RNA'	https://www.ncbi.nlm.nih.gov/bioproject/PRJNA380350	https://www.ebi.ac.uk/ena/browser/view/PRJNA380350	https://www.ncbi.nlm.nih.gov/sra?term=SRP102436	[Overal design]Three to six biological replicates per group were collected: Freshly isolated P21 rat microglia, P21 rat microglia 8 days in culture in serum-free TIC medium, P21 rat microglia 7 days in culture in serum-free TIC medium and 1 day supplemented with 10% fetal calf serum (FCS), P21 rat microglia 5 days in culture in serum-free TIC medium and 3 days supplemented with 10% FCS, or P21 ra…
GSE26343	Mus musculus	16	Expression profiling by array	GPL6246	Gene expression from bone-marrow derived macrophages.	2010-12-29	Gene expression from WT and NFAT5 KO primary macrophage cultures. Keywords: Bone-marrow derived macrophages.	https://www.ncbi.nlm.nih.gov/geo/query/acc.cgi?acc=GSE26343	Gene expression induced by Toll-like receptors in macrophages requires the transcription factor NFAT5.	The Journal of experimental medicine	10.892	https://doi.org/10.1084/jem.20111569	{The Journal of experimental medicine (10.892): 10.1084/jem.20111569}	'total RNA'	https://www.ncbi.nlm.nih.gov/bioproject/PRJNA136925	https://www.ebi.ac.uk/ena/browser/view/PRJNA136925	None	[Overal design]We analyzed 4 arrays from each condition: unstimulated WT BMDMs, LPS stimulated WT BMDMs, unstimulated KO BMDMs, LPS stimulated KO BMDMs.; [Treatment]'None'; [Growth]'None'; [Extraction]'RNeasy Kit QIAGEN'; [Cell type]'murine bone-marrow derived macrophages''treatment: unstimulated; cell type: murine bone-marrow derived macrophages; genotype: wild type; genetic background: 129sv; '…
GSE74424	Rattus norvegicus	23	Expression profiling by array	GPL1355	Transcriptomic Analysis of Hepatic Cells in Multicellular Organotypic Liver Models	2015-10-28	In this study, genome-wide gene expression profiles of primary hepatocytes and liver sinusoidal endothelial cells (LSECs) were measured at day 12 for each cell culture system using Affymetrix GeneChips and analyzed via Gene Set Enrichment Analysis (GSEA). The culture systems analyzed include the commonly used collagen sandwich and monolayers of hepatocytes, as well as 3-dimensional (3D) engineere…	https://www.ncbi.nlm.nih.gov/geo/query/acc.cgi?acc=GSE74424	Transcriptomic Analysis of Hepatic Cells in Multicellular Organotypic Liver Models.	Scientific reports	4.011	https://doi.org/10.1038/s41598-018-29455-x	{Scientific reports (4.011): 10.1038/s41598-018-29455-x}	'total RNA'	https://www.ncbi.nlm.nih.gov/bioproject/PRJNA300659	https://www.ebi.ac.uk/ena/browser/view/PRJNA300659	None	[Overal design]We measured gene expression in hepatocytes, LSECs, and Kupffer cells from the 3DHL and 3DHLK models at day 12 to better understand LSEC function in in vitro liver cultures. For additional comparisons, we collected gene expression from hepatocytes in a collagen sandwich (CS) and hepatocyte monolayer (HM) as well as Kupffer cells at day 3 prior to their inclusion in the 3D liver mode…
GSE43300	Homo sapiens	6	Non-coding RNA profiling by array	GPL7723	1,25-Dihydroxyvitamin D Promotes Negative Feedback Regulation of Toll-Like Receptor Signaling via Targeting MicroRNA-155-SOCS1 in Macrophages	2013-01-04	The negative feedback mechanism is essential to maintain effective immunity and tissue homeostasis. 1,25-dihydroxyvitamin D (1,25(OH)2D3) modulates innate immune response, but the mechanism remains poorly understood. Here we report that vitamin D receptor (VDR) signaling attenuates Toll-like receptor-mediated inflammation by enhancing the negative feedback inhibition. VDR inactivation leads to a …	https://www.ncbi.nlm.nih.gov/geo/query/acc.cgi?acc=GSE43300	1,25-Dihydroxyvitamin D promotes negative feedback regulation of TLR signaling via targeting microRNA-155-SOCS1 in macrophages.	Journal of immunology (Baltimore, Md. : 1950)	4.718	https://doi.org/10.4049/jimmunol.1203273	{Journal of immunology (Baltimore, Md. : 1950) (4.718): 10.4049/jimmunol.1203273}	'total RNA'	https://www.ncbi.nlm.nih.gov/bioproject/PRJNA185321	https://www.ebi.ac.uk/ena/browser/view/PRJNA185321	None	[Overal design]MicroRNA arrays. Total RNAs were extracted from RAW264.7 cells (mouse macrophage line) treated with LPS (100ng/ml) in the presence or absence of 1,25(OH)2D3 (20 nM) overnight. MicroRNA profiling was performed using the miRCURY LNA microRNA Arrays (Exiqon, Vedvaek,Denmark) according to the manufacture'¹s standard protocols. The arrays were scanned with the GenePix 4000B scanner usin…
GSE113054	Mus musculus	4	Genome binding/occupancy profiling by high throughput sequencing	GPL21493	Bhlhe40 is an essential repressor of IL-10 during Mycobacterium tuberculosis infection	2018-04-12	The cytokine IL-10 antagonizes pathways that control Mycobacterium tuberculosis (Mtb) infection. Nevertheless, the impact of IL-10 during Mtb infection has been difficult to decipher because loss of function studies in animal models have yielded only mild phenotypes. We have discovered that the transcription factor Bhlhe40 is required to repress Il10 expression during Mtb infection. Loss of Bhlhe…	https://www.ncbi.nlm.nih.gov/geo/query/acc.cgi?acc=GSE113054	Bhlhe40 is an essential repressor of IL-10 during <i>Mycobacterium tuberculosis</i> infection.	The Journal of experimental medicine	10.892	https://doi.org/10.1084/jem.20171704	{The Journal of experimental medicine (10.892): 10.1084/jem.20171704}	'genomic DNA'	https://www.ncbi.nlm.nih.gov/bioproject/PRJNA449905	https://www.ebi.ac.uk/ena/browser/view/PRJNA449905	https://www.ncbi.nlm.nih.gov/sra?term=SRP139778	[Overal design]Bhlhe40+/+ and Bhlhe40-/- GM-CSF-cultured bone marrow-derived cells were stimulated in the presence of 10 µg/ml heat-killed Mycobacterium tuberculosis (H37Ra strain, Difco) for 4 hours. Bhlhe40+/+ and Bhlhe40-/- in vitro-polarized TH1 cells were stimulated with PMA (50 ng/ml, Enzo Life Sciences) and ionomycin (1 µM, Enzo Life Sciences) for 1.5 hours. After stimulation, cells were f…
GSE129284	Mus musculus	12	Genome binding/occupancy profiling by high throughput sequencing	GPL23479	Epigenetic Regulation in Activated Macrophages	2019-04-03	In this study, we compared active histone marks (trimethylation on lysine 4 on histone 3 (H3K4me3)) in LPS-stimulated macrophages and LPS/IC-stimulated macrophages using bone marrow derived murine macrophages using ChIP-seq approach.	https://www.ncbi.nlm.nih.gov/geo/query/acc.cgi?acc=GSE129284	Profile of Histone H3 Lysine 4 Trimethylation and the Effect of Lipopolysaccharide/Immune Complex-Activated Macrophages on Endotoxemia.	Frontiers in immunology	4.716	https://doi.org/10.3389/fimmu.2019.02956	{Frontiers in immunology (4.716): 10.3389/fimmu.2019.02956}	'genomic DNA'	https://www.ncbi.nlm.nih.gov/bioproject/PRJNA530749	https://www.ebi.ac.uk/ena/browser/view/PRJNA530749	https://www.ncbi.nlm.nih.gov/sra?term=SRP190459	[Overal design]BMDMs were stimulated with LPS or LPS/IC before ChIP using anti-H3K4me3 antibody. The ChIP-seq data were generated using 50 bp single-end sequencing reads by BGI (Beijing, China).; [Treatment]'BMDMs were primed with 10 ng/ml recombinant mouse IFN-γ (BioLegend, San Diego, CA, USA) for 18 hr before stimulation. M(LPS) and M(IC) were generated by adding 100 ng/ml Sallmonella LPS (Sigm…
GSE84520	Mus musculus	80	Expression profiling by high throughput sequencing	GPL9250; GPL13112	Opposing macrophage-polarization programs show extensive epigenomic and transcriptional cross-talk	2016-07-18	This SuperSeries is composed of the SubSeries listed below.	https://www.ncbi.nlm.nih.gov/geo/query/acc.cgi?acc=GSE84520	Opposing macrophage polarization programs show extensive epigenomic and transcriptional cross-talk.	Nature immunology	23.530	https://doi.org/10.1038/ni.3710	{Nature immunology (23.530): 10.1038/ni.3710}	'polyA RNA', 'genomic DNA'	https://www.ncbi.nlm.nih.gov/bioproject/PRJNA329530	https://www.ebi.ac.uk/ena/browser/view/PRJNA329530	None	[Overal design]Refer to individual Series; [Treatment]'Macrophages were subjected to different treatment (see individual samples for details)', 'Macrophages were subjected to different treatments (see individual samples for details)'; [Growth]'Bone marrow cells isolated from C57BL/6 mice were plated in 10 cm plates in 10ml of BM-medium (high glucose DMEM supplemented with 20% low endotoxin fetal …
GSE84520	Mus musculus	80	Genome binding/occupancy profiling by high throughput sequencing	GPL9250; GPL13112	Opposing macrophage-polarization programs show extensive epigenomic and transcriptional cross-talk	2016-07-18	This SuperSeries is composed of the SubSeries listed below.	https://www.ncbi.nlm.nih.gov/geo/query/acc.cgi?acc=GSE84520	Opposing macrophage polarization programs show extensive epigenomic and transcriptional cross-talk.	Nature immunology	23.530	https://doi.org/10.1038/ni.3710	{Nature immunology (23.530): 10.1038/ni.3710}	'polyA RNA', 'genomic DNA'	https://www.ncbi.nlm.nih.gov/bioproject/PRJNA329530	https://www.ebi.ac.uk/ena/browser/view/PRJNA329530	None	[Overal design]Refer to individual Series; [Treatment]'Macrophages were subjected to different treatment (see individual samples for details)', 'Macrophages were subjected to different treatments (see individual samples for details)'; [Growth]'Bone marrow cells isolated from C57BL/6 mice were plated in 10 cm plates in 10ml of BM-medium (high glucose DMEM supplemented with 20% low endotoxin fetal …
GSE134130	Sus scrofa	40	Expression profiling by high throughput sequencing	GPL20809	Swine intestinal microbiota perturbation by antibiotic treatment is linked to a reduced number of necrotic epithelial cells and up-regulation of immune-associated pathways using an in vitro Salmonella Typhimurium challenge model	2019-07-11	Salmonella enterica serovar Typhimurium is an animal welfare and public health concern due to its ability to parasite livestock and potentially contaminate meat products. In pigs, it is associated with enterocolitis and diarrhea, whereas some individuals may become life-long carriers. To reduce Salmonella shedding and the risk of pork contamination, antibiotic therapy is used and can contribute t…	https://www.ncbi.nlm.nih.gov/geo/query/acc.cgi?acc=GSE134130	None	None	None	None	None	'total RNA'	https://www.ncbi.nlm.nih.gov/bioproject/PRJNA554007	https://www.ebi.ac.uk/ena/browser/view/PRJNA554007	https://www.ncbi.nlm.nih.gov/sra?term=SRP214197	[Overal design]Transcriptome analysis of colon explants following salmonella challenge.; [Treatment]'None'; [Growth]'Salmonella cultured using LB broth - 37C for 2h30min.'; [Extraction]'Rneasy Qiagen total RNA extraction kit\nNEBNext Ultra II DNA Library Prep Kit for Illumina'; [Cell type]'Source: ''subject: Pig 1; in vivo antibiotic group: Amoxicillin; in vitro inoculum group: PBS; tissue: colon…
GSE85785	Rattus norvegicus	4	Expression profiling by array	GPL7294	Leptin-Mediated Gene Expression Profiling Exhibits New Candidate Genes Associated with Osteoarthritis in Rat	2016-08-18	Osteoarthritis (OA) is the most prevalent chronic joint disease and the precise genetic mechanisms are yet to be fully elucidated. The aim of this study is to evaluate, for the first time, the differences in gene expression profiles of healthy and leptin-induced cartilage in rat. To investigate the underlying pathogenic factors in OA, alterations in gene expression between leptin-induced articula…	https://www.ncbi.nlm.nih.gov/geo/query/acc.cgi?acc=GSE85785	None	None	None	None	None	'total RNA'	https://www.ncbi.nlm.nih.gov/bioproject/PRJNA339378	https://www.ebi.ac.uk/ena/browser/view/PRJNA339378	None	[Overal design]To identify genes with changed expression in response to leptin, genome wide expression profiles were generated for leptin-affected cartilage (L group) and healthy controls (H group) in rats. 24 rats were divided into two groups: control animals (H group, n = 12) and leptin-induced animals (L group, n = 12). H group included two replicates, sample1 and sample2. L group also include…
GSE24792	Mus musculus	8	Expression profiling by array	GPL6887	Bcl6 mediates innate immune response	2010-10-19	Using microarrays, we compared the changes in levels of gene expression between wildtype and Bcl6 KO macrophages in the absence or presence of LPS.	https://www.ncbi.nlm.nih.gov/geo/query/acc.cgi?acc=GSE24792	Bcl-6 and NF-kappaB cistromes mediate opposing regulation of the innate immune response.	Genes & development	8.990	https://doi.org/10.1101/gad.1998010	{Genes & development (8.990): 10.1101/gad.1998010}	'total RNA'	https://www.ncbi.nlm.nih.gov/bioproject/PRJNA132249	https://www.ebi.ac.uk/ena/browser/view/PRJNA132249	None	[Overal design]Total RNA was obtained from WT and Bcl6 KO unstimulated and LPS-stimulated primary bone marrow-derived macrophages; [Treatment]'None'; [Growth]'None'; [Extraction]'RNA was extracted with Trizol reagent, followed by clean-up and DNase I treatment with QIAGEN RNeasy mini kit in accordance with the prescribed protocol provided with the kit. Quality control was performed with Agilent B…
GSE76356	Mus musculus	7	Expression profiling by high throughput sequencing	GPL17021	DICER controls macrophage polarization and tumor response to immunotherapy	2015-12-28	Tumor-associated macrophages (TAMs) have immunosuppressive capacity in mouse models of cancer. Here we show that the genetic deletion of the microRNA (miRNA)-processing enzyme DICER in TAMs broadly programs them to a CD11c+MRC1−/low M1-like immunostimulatory phenotype characterized by activated interferon-γ (IFN-γ)/STAT1/IRF signaling. M1-like TAM programming fostered the recruitment of cytotoxic…	https://www.ncbi.nlm.nih.gov/geo/query/acc.cgi?acc=GSE76356	Suppression of microRNA activity amplifies IFN-γ-induced macrophage activation and promotes anti-tumour immunity.	Nature cell biology	17.728	https://doi.org/10.1038/ncb3371	{Nature cell biology (17.728): 10.1038/ncb3371}	'total RNA'	https://www.ncbi.nlm.nih.gov/bioproject/PRJNA307086	https://www.ebi.ac.uk/ena/browser/view/PRJNA307086	https://www.ncbi.nlm.nih.gov/sra?term=SRP067829	[Overal design]To explore the role of DICER in the development, activation and immunological functions of TAMs, we crossed homozygous LysM-Cre (Clausen et al., 1999) with Dicerlox/lox (Harfe et al., 2005) mice to obtain mice with myeloid-cell-specific Dicer1 gene deletion (LysM-Cre;Dicer–/–, referred to as D–/–). These mice were then backcrossed to LysM-Cre to obtain the control LysM-Cre; Dicer+/…
GSE106854	Mus musculus	12	Expression profiling by high throughput sequencing	GPL21103	Expression profiling of Dicer loss-of-function macrophages	2017-11-14	The role of microRNAs in the inflammatory response of macrophages to LPS was adressed by expression analysis in DicerKO (LysMcre/+;Dicerfl/fl;ApoE-/-) vs wildtype (LysMcre/+;Dicer+/+ApoE-/-) macrophages when challenged either with vehicle (PBS) or LPS.	https://www.ncbi.nlm.nih.gov/geo/query/acc.cgi?acc=GSE106854	Dicer in Macrophages Prevents Atherosclerosis by Promoting Mitochondrial Oxidative Metabolism.	Circulation	23.054	https://doi.org/10.1161/CIRCULATIONAHA.117.031589	{Circulation (23.054): 10.1161/CIRCULATIONAHA.117.031589}	'total RNA'	https://www.ncbi.nlm.nih.gov/bioproject/PRJNA418228	https://www.ebi.ac.uk/ena/browser/view/PRJNA418228	https://www.ncbi.nlm.nih.gov/sra?term=SRP124920	[Overal design]Bone marrow-derived macrophages of male LysMcre/+;Dicerfl/fl;ApoE-/- and there litter mate control mice (LysMcre/+;Dicer+/+;ApoE-/-) were isolated and differentiated in vitro. After 6h treatment with either vehicle (PBS) or 100 ng/ul LPS, macrophages were harvested. The RNA was isolated and sequenced. 3 replicates per genotype and treatment were analyzed.; [Treatment]'Differentiate…
GSE75710	Homo sapiens	12	Expression profiling by array	GPL10558	Gene microarray of human adipocytes exposed to medium conditioned by inflamed adipose tissue	2015-12-04	Omental adipose tissue explants were cultured for 24h in serum-free medium in the presence of vehicle (control medium) or macrophage (LPS) and T-cell (anti-CD3/28) stimulants (active medium). SGBS human preadipocytes were differentiated into adipocytes and then exposed to 25% v/v control or active medium.	https://www.ncbi.nlm.nih.gov/geo/query/acc.cgi?acc=GSE75710	None	None	None	None	None	'total RNA'	https://www.ncbi.nlm.nih.gov/bioproject/PRJNA305128	https://www.ebi.ac.uk/ena/browser/view/PRJNA305128	None	[Overal design]Total RNA was extracted from SGBS adipocytes that had been cultured for 24 hours or 48 hours in the presence of 25%v/v. Each active sample (Om) and control sample (StimOm) are from three repeat expreiments.; [Treatment]'None'; [Growth]'None'; [Extraction]'RNA was extracted using QIAGEN RNeasy micro kit in accordance with the prescribed protocol provided with the kit. Quality contro…
GSE109834	Mus musculus	10	Expression profiling by high throughput sequencing	GPL17021	The microglial reaction signature revealed by RNAseq from individual mice	2018-01-30	Expression profiling by high throughput sequencing Microglial cells have a double life as the immune cells of the brain in times of stress but have also specific physiological functions in homeostatic conditions. In pathological contexts, microglia undergo a phenotypic switch called “reaction” ’that promotes the initiation and the propagation of neuro-inflammation. Reaction is complex, molecularl…	https://www.ncbi.nlm.nih.gov/geo/query/acc.cgi?acc=GSE109834	The microglial reaction signature revealed by RNAseq from individual mice.	Glia	5.829	https://doi.org/10.1002/glia.23295	{Glia (5.829): 10.1002/glia.23295}	'total RNA'	https://www.ncbi.nlm.nih.gov/bioproject/PRJNA432150	https://www.ebi.ac.uk/ena/browser/view/PRJNA432150	https://www.ncbi.nlm.nih.gov/sra?term=SRP131771	[Overal design]Whole transcriptome RNA sequencing was performed on acutely isolated microglia from 2-3 months old female CX3CR1+/egfp mice(C57BL6/J bacground) which received either intraperitoneal LPS (4 mg/kg; LPS group) or saline solution injection (control group). The mice were eutanized 24h after the injection. 5 LPS and 5 control biological replicates were sequenced, each replicate correspon…
GSE8788	Mus musculus	6	Expression profiling by array	GPL1261	Comparison of gene expression pattern between Wild-type and Trib1-deficient mice (Gene chip data for JEM 20070183)	2007-08-15	The purpose of this experiment was to compare the gene expression pattern between wild-type and Trib1-deficient macrophages in response to LPS. Keywords: Comparison of gene expression pattern between Wild-type and Trib1-deficient mice	https://www.ncbi.nlm.nih.gov/geo/query/acc.cgi?acc=GSE8788	Enhanced TLR-mediated NF-IL6 dependent gene expression by Trib1 deficiency.	The Journal of experimental medicine	10.892	https://doi.org/10.1084/jem.20070183	{The Journal of experimental medicine (10.892): 10.1084/jem.20070183}	'total RNA'	https://www.ncbi.nlm.nih.gov/bioproject/PRJNA102087	https://www.ebi.ac.uk/ena/browser/view/PRJNA102087	None	[Overal design]Two samples to define "LPS-inducible gene" and 4 samples (2 for wild-type and the rests for Trib1-deficient mice) for comparison.; [Treatment]'None'; [Growth]'None'; [Extraction]"Trizol extraction of total RNA was performed according to manufacture's instructions."; [Cell type]'Source: '''
GSE21320	Mus musculus	24	Expression profiling by array	GPL10321	TLR 4 Signaling Inhibitory Pathway Induced by Green Tea Polyphenol Epigallocatechin-3-Gallate through 67-kDa Laminin Receptor	2010-04-13	Epigallocatechin-3-gallate (EGCG), a major active polyphenol of green tea, has been shown to downregulate inflammatory responses in macrophages; however, the underlying mechanism has not been understood. Recently, we identified the 67-kDa laminin receptor (67LR) as a cell-surface EGCG receptor that mediates the anti-cancer action of EGCG at physiologically relevant concentrations (0.1-1 mM). Here…	https://www.ncbi.nlm.nih.gov/geo/query/acc.cgi?acc=GSE21320	TLR4 signaling inhibitory pathway induced by green tea polyphenol epigallocatechin-3-gallate through 67-kDa laminin receptor.	Journal of immunology (Baltimore, Md. : 1950)	4.718	https://doi.org/10.4049/jimmunol.0903742	{Journal of immunology (Baltimore, Md. : 1950) (4.718): 10.4049/jimmunol.0903742}	'total RNA'	https://www.ncbi.nlm.nih.gov/bioproject/PRJNA126329	https://www.ebi.ac.uk/ena/browser/view/PRJNA126329	None	[Overal design]We quantified expression profile of 210 inflammatory-relating genes in the 67LR-downregulated cells treated with LPS or/and EGCG by microarray; [Treatment]'The cells were maintained at 37 °C in a humidified incubator containing 5% CO2. RAW264.7 cells were pretreated with 1 micro M EGCG for 1 h, and then stimulated with LPS (50 ng/ml) for 6 h.'; [Growth]'RAW264.7 cells were cultured…
GSE120000	Mus musculus	1	Expression profiling by high throughput sequencing	GPL17021	Single cell RNA sequencing identifies unique inflammatory airspace macrophage subsets	2018-09-14	In this study, we characterize transciprtional phenotypes of airway macrophagages (AMs) throughout homeostatsis, inflammation, and repair at single cell granularity. We confirm that cell origin is the major determinant of AM programing and describe two previously uncharacterized, transcriptionally distinct subdivisions of AMs based on proliferative capacity and inflammatory programing.	https://www.ncbi.nlm.nih.gov/geo/query/acc.cgi?acc=GSE120000	Single cell RNA sequencing identifies unique inflammatory airspace macrophage subsets.	JCI insight	6.014	https://doi.org/10.1172/jci.insight.126556	{JCI insight (6.014): 10.1172/jci.insight.126556}	'total RNA'	https://www.ncbi.nlm.nih.gov/bioproject/PRJNA491204	https://www.ebi.ac.uk/ena/browser/view/PRJNA491204	https://www.ncbi.nlm.nih.gov/sra?term=SRP161807	[Overal design]We stimulated mice with LPS and then sampled FACs sorted airway macrophage cells using BAL at Days 0, 3, and 6 and sequenced 1,134 cells from these three groups using RNA-seq; [Treatment]'20 micrograms of LPS (Escherichia coli O55:B5 from List Biological Laboratories, Campbell, CA) in 50 microliters of PBS were instilled directly into the tracheas of mice sedated with isofluorane (…
GSE2770	Homo sapiens	102	Expression profiling by array	GPL96; GPL97; GPL8300	Transcriptional profiles of Th cells induced to polarize to Th1 or Th2 direction in the presence or absence of TGFbeta	2005-06-06	Th1 and Th2 cells arise from a common precursor cell in response to triggering through the TCR and cytokine receptors for IL-12 or IL-4. This leads to activation of complex signaling pathways, which are not known in detail. Disturbances in the balance between type 1 and type 2 responses can lead to certain immune-mediated diseases. Thus, it is important to understand how Th1 and Th2 cells are gen…	https://www.ncbi.nlm.nih.gov/geo/query/acc.cgi?acc=GSE2770	Identification of novel genes regulated by IL-12, IL-4, or TGF-beta during the early polarization of CD4+ lymphocytes.	Journal of immunology (Baltimore, Md. : 1950)	4.718	https://doi.org/10.4049/jimmunol.171.10.5328	{Journal of immunology (Baltimore, Md. : 1950) (4.718): 10.4049/jimmunol.171.10.5328}	'total RNA'	https://www.ncbi.nlm.nih.gov/bioproject/PRJNA92301	https://www.ebi.ac.uk/ena/browser/view/PRJNA92301	None	[Overal design]This study includes altoghether 34 samples. Six different types of treatments (Thp, Th0, Th1, Th2, Th1+TGFbeta, Th2+TGFbeta) were studied at 4 time points (0, 2, 6 and 48h). There are two biological replicates, for both time series, consisting of pooled samples derived from different individuals. The early time points (0, 2 and 6h) and late time point (0 and 48h) were done in separ…
GSE154964	Homo sapiens	10	Expression profiling by high throughput sequencing	GPL16791	Transcriptome map of cancerous and para-cancerous tissues in patients with liver hepatocellular carcinoma	2020-07-23	To validate CXCL12 and IL7R expression between cancerous and paracancerous, five cancer and five paracancerous tissues，wihch were obtained from five LIHC patients undergoing liver cancer surgery at the Guangdong Second Provincial General Hospital，were performed RNA-seq. The RNA-seq data showed a significant difference in CXCL12 expression between cancerous and paracancerous tissues (p =0.04), as …	https://www.ncbi.nlm.nih.gov/geo/query/acc.cgi?acc=GSE154964	CXCL12 and IL7R as Novel Therapeutic Targets for Liver Hepatocellular Carcinoma Are Correlated With Somatic Mutations and the Tumor Immunological Microenvironment.	Frontiers in oncology	4.137	https://doi.org/10.3389/fonc.2020.574853	{Frontiers in oncology (4.137): 10.3389/fonc.2020.574853}	'total RNA'	https://www.ncbi.nlm.nih.gov/bioproject/PRJNA648076	https://www.ebi.ac.uk/ena/browser/view/PRJNA648076	https://www.ncbi.nlm.nih.gov/sra?term=SRP273256	[Overal design]Examination of differences in transcriptome expression levels between cancerous and para-cancerous tissues of liver hepatocellular carcinoma patients; [Treatment]'None'; [Growth]'None'; [Extraction]"Total RNA was extracted from the tissues using Trizol (Invitrogen, Carlsbad, CA, USA) according to the manual instructions. For tissue samples, grind about 60mg with liquid nitrogen int…
GSE83824	Homo sapiens	6	Expression profiling by array	GPL10558	Genome-wide siRNA screen of genes regulating the Lipopolysaccharide-induced TNF-α response in human macrophages	2016-06-28	The mammalian innate immune system senses many bacterial stimuli through the toll-like receptor (TLR) family. Activation of the TLR4 receptor by bacterial lipopolysaccharide (LPS) is the most widely studied TLR pathway due to its central role in host responses to gram-negative bacterial infection and its contribution to endotoxemia and sepsis. Here we describe a genome-wide siRNA screen to identi…	https://www.ncbi.nlm.nih.gov/geo/query/acc.cgi?acc=GSE83824	Genome-wide siRNA screen of genes regulating the LPS-induced TNF-α response in human macrophages.	Scientific data	5.929	https://doi.org/10.1038/sdata.2017.7	{Scientific data (5.929): 10.1038/sdata.2017.7}	'total RNA'	https://www.ncbi.nlm.nih.gov/bioproject/PRJNA327121	https://www.ebi.ac.uk/ena/browser/view/PRJNA327121	None	[Overal design]THP-1 cells were stimulated with 0 and 10 ng/ml of LPS separately for 4hrs. Three replicates for each condition.; [Treatment]'THP1 B5 cells were treated with either 0 or 10 ng/ml LPS for 4 hr. LPS was from Alexis Biochemicals, Salmonella minnesota R595 TLRgrade, ALX-581-008-L002.'; [Growth]'THP1 cells were maintained in RPMI, 10%FBS, 10mM Hepes, and 2mM glutamine by standard proced…
GSE17851	Homo sapiens	54	Expression profiling by array	GPL6102	Genome-wide analysis of STAT6 target genes in IL-4 treated human cord blood CD4+ cells	2009-08-27	STAT6 is a major transcription factor driving the polarization of Th2 cells in response to cytokine IL-4. Here we have analyzed on a genome wide level the STAT6 mediated gene expression after IL-4 induction in naive human CD4+ T cells. RNAi mediated STAT6 knockdown was used to reveal the genes specifically regulated by STAT6.	https://www.ncbi.nlm.nih.gov/geo/query/acc.cgi?acc=GSE17851	Genome-wide profiling of interleukin-4 and STAT6 transcription factor regulation of human Th2 cell programming.	Immunity	21.522	https://doi.org/10.1016/j.immuni.2010.06.011	{Immunity (21.522) doi:10.1016/j.immuni.2010.06.011}; {PloS one (2.776) doi:10.1371/journal.pone.0082340};	'total RNA'	https://www.ncbi.nlm.nih.gov/bioproject/PRJNA123547	https://www.ebi.ac.uk/ena/browser/view/PRJNA123547	None	[Overal design]Total RNA from STAT6 siRNA treated cord blood CD4+ T cells 12, 24, 48 or 72 hours after culturing the cells in activating (antiCD3+antiCD28) plus or minus IL-4 conditions was compared to total RNA from nonspecific control siRNA treated cells. All together 18 samples were analyzed and 3 biological replicates of the culture were performed for a total of 54 samples.; [Treatment]'siRNA…
GSE107034	Mus musculus	6	Expression profiling by array	GPL16570	Differential Expression Data from Lipopolysaccharide (LPS) Injected Mice	2017-11-16	Uncontrolled microglial activation may lead to development of inflammation-induced brain damage. Here we uncover a ribosome-based mechanism/check point involved in control of the innate immune response and microglial activation. Using an in vivo model-system for analysis of the dynamic translational state of microglial ribosomes with mRNAs as input and newly synthesized peptides as an output, we …	https://www.ncbi.nlm.nih.gov/geo/query/acc.cgi?acc=GSE107034	Diverging mRNA and Protein Networks in Activated Microglia Reveal SRSF3 Suppresses Translation of Highly Upregulated Innate Immune Transcripts.	Cell reports	7.815	https://doi.org/10.1016/j.celrep.2017.11.058	{Cell reports (7.815): 10.1016/j.celrep.2017.11.058}	'total RNA'	https://www.ncbi.nlm.nih.gov/bioproject/PRJNA418856	https://www.ebi.ac.uk/ena/browser/view/PRJNA418856	None	[Overal design]Transgenic mice expressing Flag/EGFP-RPL10a under the control of CD11b promoter were used to perform transcriptomic analysis in the baseline and following Lipopolysaccharide (LPS) injection (5mg/kg; for 24 hrs). RNA was extracted according to the TRAP protocol and hybridized on Affymetrix microarrays (MoGene-2_0-st). The mice were used at the age of 2-3 months with an equal ratio o…
GSE101718	Homo sapiens	24	Expression profiling by array	GPL23816	Immunoprofiling of CD14+ blood monocytes upon Zika virus infection	2017-07-20	Blood CD14+ monocytes are the frontline immunomodulators categorized into classical, intermediate or non-classical subsets, subsequently differentiating into M1 pro- or M2 anti-inflammatory macrophages upon stimulation. While Zika virus (ZIKV) rapidly establishes viremia, the target cells and immune responses, particularly during pregnancy, remain elusive. Furthermore, it is unknown whether Afric…	https://www.ncbi.nlm.nih.gov/geo/query/acc.cgi?acc=GSE101718	Asian Zika virus strains target CD14<sup>+</sup> blood monocytes and induce M2-skewed immunosuppression during pregnancy.	Nature microbiology	14.300	https://doi.org/10.1038/s41564-017-0016-3	{Nature microbiology (14.300): 10.1038/s41564-017-0016-3}	'total RNA'	https://www.ncbi.nlm.nih.gov/bioproject/PRJNA395256	https://www.ebi.ac.uk/ena/browser/view/PRJNA395256	None	[Overal design]Whole blood infection was performed with African ZIKV (MR766) and Asian ZIKV (H/PF/2013), followed by pan monocyte isolation at 40 hours post infection (hpi). Isolated monocytes were lysed in RLT buffer at a concentration of 6500 cells/ul. A volume of 1.5 ul of cell lysate per specimen was used for NanoString nCounter assay using Human Myeloid Panel (650 genes).; [Treatment]'In vit…
GSE145382	Homo sapiens	40	Expression profiling by high throughput sequencing	GPL16791	RNA-seq of human PBMC's and blood derived macrophages from healthy donors carrying the common (non permissive Treml4 expression) or minor (permissive Treml4 expression) allele for rs2803496 which controls Treml4 expression	2020-02-17	Treml4 has been recently characterized as a protein-coding gene of the Trem family. It has been shown that its expression is controlled by two cis- eQTL's and that the minor allele a these locuses confers up to 6.5 fold increased relative risk of human coronary arterial calcification (CAC). Since Treml4 expression is confined to the myeloid compartment, we aimed to, first, determine if Treml4 exp…	https://www.ncbi.nlm.nih.gov/geo/query/acc.cgi?acc=GSE145382	<i>TREML4</i> Promotes Inflammatory Programs in Human and Murine Macrophages and Alters Atherosclerosis Lesion Composition in the Apolipoprotein E Deficient Mouse.	Frontiers in immunology	4.716	https://doi.org/10.3389/fimmu.2020.00397	{Frontiers in immunology (4.716): 10.3389/fimmu.2020.00397}	'total RNA'	https://www.ncbi.nlm.nih.gov/bioproject/PRJNA607043	https://www.ebi.ac.uk/ena/browser/view/PRJNA607043	https://www.ncbi.nlm.nih.gov/sra?term=SRP249698	[Overal design]Peripheral blood monocytes cells or blood-derived macrophage differentiated for 7 days and treated with LPS or vehicle (PBS) for 8 or 12 hours were analized. Total RNA was extracted from 5 biological replicates for each group.; [Treatment]'differentiated macrophages were treated with 100ng/ml LPS or PBS for 8 or 12 hours'; [Growth]"Blood was drawn into PAXgenes for RNA extraction o…
GSE51432	Mus musculus	15	Expression profiling by array	GPL1261	β-Cryptoxanthin suppresses inflammatory gene expression in diet-induced nonalcoholic steatohepatitis in mice	2013-10-18	To evaluate the effect of β-cryptoxanthin on diet-induced NASH, we fed a high-cholesterol and high-fat diet (CL diet) with or without 0.003% β-cryptoxanthin to C56BL/6J mice for 12 weeks. After feeding, β-cryptoxanthin attenuated fat accumulation, increases in Kupffer and activated stellate cells, and fibrosis in CL diet-induced NASH in the mice. Comprehensive gene expression analysis showed that…	https://www.ncbi.nlm.nih.gov/geo/query/acc.cgi?acc=GSE51432	β-Cryptoxanthin alleviates diet-induced nonalcoholic steatohepatitis by suppressing inflammatory gene expression in mice.	PloS one	2.776	https://doi.org/10.1371/journal.pone.0098294	{PloS one (2.776): 10.1371/journal.pone.0098294}	'total RNA'	https://www.ncbi.nlm.nih.gov/bioproject/PRJNA223165	https://www.ebi.ac.uk/ena/browser/view/PRJNA223165	None	[Overal design]Eight-week old male C57BL/6J mice were fed for 12 weeks on a CRF-1 standard chow (control), a high-cholesterol and high-fat diet (CL diet; 38.23% CRF-1, 60% cocoa butter, 1.25% cholesterol, 0.5% sodium cholate) or a CL diet containing 0.003% β-cryptoxanthin.; [Treatment]'Eight-week old male C57BL/6J mice were fed for 12 weeks on a CRF-1 standard chow (control), a high-cholesterol a…
GSE27859	Mus musculus	10	Expression profiling by array	GPL6246	Inflammation switches the differentiation program of Ly6Chi monocytes from anti-inflammatory macrophages to inflammatory dendritic cells in the colon	2011-03-09	Dendritic cells (DCs) and macrophages (MPs) are important for immunological homeostasis in the colon. We found that F4/80hi CX3CR1hi (CD11b+CD103-) cells account for 80% of mouse colonic lamina propria (cLP) MHC-IIhi cells. Both CD11c+ and CD11c- cells within this population were identified as MPs based on multiple criteria, including a MP transcriptome revealed by microarray analysis. These MPs …	https://www.ncbi.nlm.nih.gov/geo/query/acc.cgi?acc=GSE27859	Inflammation switches the differentiation program of Ly6Chi monocytes from antiinflammatory macrophages to inflammatory dendritic cells in the colon.	The Journal of experimental medicine	10.892	https://doi.org/10.1084/jem.20101387	{The Journal of experimental medicine (10.892): 10.1084/jem.20101387}	'total RNA'	https://www.ncbi.nlm.nih.gov/bioproject/PRJNA137881	https://www.ebi.ac.uk/ena/browser/view/PRJNA137881	None	[Overal design]FACS sorted expression from normal controls; [Treatment]'After removing extra-intestinal fat tissue and blood vessels, colons were flushed of their luminal content with HBSS, opened longitudinally, and cut into 2 cm pieces and incubated with HBSS containing 0.015% DTT (15 min, 37°C in a shaking water bath). Epithelial cells and mucus were removed by extensive washes in HBSS, 5% FCS…
GSE147943	Mus musculus	24	Expression profiling by high throughput sequencing	GPL17021	Role of CITED2 in shaping macrophage inflammatory response	2020-04-01	CBP/p300-interacting transactivator with glutamic acid/aspartic acid-rich carboxyl-terminal domain 2 (CITED2) is a member of the CITED family of proteins that play very critical roles in cellular development and differentiation. Several independent studies have revealed that mutation in the CITED2 gene is associated with human congenital heart defects. Concordant with these observations, experime…	https://www.ncbi.nlm.nih.gov/geo/query/acc.cgi?acc=GSE147943	CITED2 limits pathogenic inflammatory gene programs in myeloid cells.	FASEB journal : official publication of the Federation of American Societies for Experimental Biology	5.391	https://doi.org/10.1096/fj.202000864R	{FASEB journal : official publication of the Federation of American Societies for Experimental Biology (5.391): 10.1096/fj.202000864R}	'total RNA'	https://www.ncbi.nlm.nih.gov/bioproject/PRJNA622586	https://www.ebi.ac.uk/ena/browser/view/PRJNA622586	https://www.ncbi.nlm.nih.gov/sra?term=SRP254947	[Overal design]Here we isolated bone marrow of 3 mice per group (Lyz2cre and Lyz2cre:CITED2Fl/Fl) and differentiated into macrophages by culturing them in M-CSF containing media. These cells were stimulated with 100ng/ml LPS for 4hours, 10ng/ml IFNg for 6 hours or 20ng/ml IL4 for 18 hours. Total RNA was isolated and subjected to RNAseq analyses.; [Treatment]'None'; [Growth]'None'; [Extraction]'To…
GSE100216	Mus musculus	8	Expression profiling by high throughput sequencing	GPL21103	PKCα-LSD1-NF-κB Signaling Cascade Is Crucial for Epigenetic Control of the Inflammatory Response [RNA-Seq]	2017-06-19	The inflammatory response mediated by NF-κB signaling is essential for host defense against pathogens. Although the components and regulatory mechanism of NF-κB signaling have been well-studied, molecular basis for the epigenetic regulation of the inflammatory response is poorly understood. Here, we identify a new signaling axis of PKCα- LSD1-NF-κB p65 which is critical for activation and amplifi…	https://www.ncbi.nlm.nih.gov/geo/query/acc.cgi?acc=GSE100216	PKCα-LSD1-NF-κB-Signaling Cascade Is Crucial for Epigenetic Control of the Inflammatory Response.	Molecular cell	14.548	https://doi.org/10.1016/j.molcel.2018.01.002	{Molecular cell (14.548): 10.1016/j.molcel.2018.01.002}	'total RNA'	https://www.ncbi.nlm.nih.gov/bioproject/PRJNA391008	https://www.ebi.ac.uk/ena/browser/view/PRJNA391008	https://www.ncbi.nlm.nih.gov/sra?term=SRP109693	[Overal design]Gene expression profiling of WT and phosphorylation-defective Lsd1SA/SA knock-in bone marrow-derived macrophages (BMDMs) untreated or treated with LPS for 2 hours.; [Treatment]'BMDMs were serum starved for 24 hours and treated with LPS (1 mg/ml) for 2 hours.'; [Growth]'BMDMs were cultured in RPMI-1640+10% FBS(Gibco)+Antibiotics at 37°C in a humidified incubator with 5% CO2.'; [Extr…
GSE6002	Homo sapiens	4	Expression profiling by array	GPL3784	The TSC/mTOR pathway regulates the innate inflammatory response	2006-10-10	The TSC/mTOR (tuberous sclerosis complex/mammalian target of rapamycin) pathway has a central role in cell growth and is involved in human tumorigenesis. Here, we demonstrate an unexpected role of TSC2 and mTOR in regulating key inflammatory cytokines in monocytes, macrophages, and dendritic cells after bacterial stimulation. mTOR deficiency promoted IL-12/IL-23 and blocked IL-10 production via t…	https://www.ncbi.nlm.nih.gov/geo/query/acc.cgi?acc=GSE6002	The TSC-mTOR signaling pathway regulates the innate inflammatory response.	Immunity	21.522	https://doi.org/10.1016/j.immuni.2008.08.012	{Immunity (21.522): 10.1016/j.immuni.2008.08.012}	'total RNA'	https://www.ncbi.nlm.nih.gov/bioproject/PRJNA97791	https://www.ebi.ac.uk/ena/browser/view/PRJNA97791	None	[Overal design]107 CD14+ monocytes from four different donors were stimulated with 100 ng/ml LPS with or without 100 nM rapamycin for 4 hours. Cells were harvested, washed and pelleted and frozen at –80° C. Sample preparation and hybridization to a PIQORTM Immunology Microarray Human Antisense (quadrupled cDNA fragments for 1070 genes) was performed at the Miltenyi Microarray Service Unit. In bri…
GSE148718	Mus musculus	12	Expression profiling by array	GPL1261	Expression data from mouse splenocytes cocultured with differently treated KLN-205KD cells	2020-04-15	Semophorin (SEMA) 6A showed capability to reduce the SEMA3A-derived supression of T cells. However, the effect of SEMA6A on the other immune cells was still unclear. Therefore, we performed gene expression analysis using an Affymetrix mouse genome 430 2.0 array to investigate the potential immune cells regualted by the interaction of SEMA6A and SEMA3A. Thus, we predicted other possible immune cel…	https://www.ncbi.nlm.nih.gov/geo/query/acc.cgi?acc=GSE148718	None	None	None	None	None	'total RNA'	https://www.ncbi.nlm.nih.gov/bioproject/PRJNA625492	https://www.ebi.ac.uk/ena/browser/view/PRJNA625492	None	[Overal design]Mouse splenocytes were cocultured with (i) SEMA3A-knockdown KLN-205 cells (KLN-205KD, control line), (ii) KLN-205KD cells overexpressing SEMA6A (SEMA6A), (iii) KLN-205KD cells plus exogenous SEMA3A (SEMA3A), and (iv) KLN-205KD cells overexpressing SEMA6A plus exogenous SEMA3A (SEMA6A+SEMA3A) for 9 days. Interleukin-2 was added at 100 units/mL every three days. Then, The RNA of sple…
GSE10234	Homo sapiens	4	Expression profiling by array	GPL570	CTDG in LPS-activated MM6 cells	2008-01-22	Cyclin T1-dependent genes in LPS-activated MM6 cells. HIV-1 is dependent upon cellular co-factors to mediate its replication cycle in CD4+ T cells and macrophages, the two major cell types infected by the virus in vivo. One critical co-factor is Cyclin T1, a subunit of a general RNA polymerase II elongation factor known as P-TEFb. Cyclin T1 is targeted directly by the viral Tat protein to activat…	https://www.ncbi.nlm.nih.gov/geo/query/acc.cgi?acc=GSE10234	Cyclin T1-dependent genes in activated CD4 T and macrophage cell lines appear enriched in HIV-1 co-factors.	PloS one	2.776	https://doi.org/10.1371/journal.pone.0003146	{PloS one (2.776): 10.1371/journal.pone.0003146}	'total RNA'	https://www.ncbi.nlm.nih.gov/bioproject/PRJNA108901	https://www.ebi.ac.uk/ena/browser/view/PRJNA108901	None	[Overal design]Using shRNA knockdown of cyclin T1, cyclin T1-dependent genes were identified in LPS-activated MM6 cells.; [Treatment]'MM6 cells were transduced with shRNA against cyclin T1 and then treated with 10 ng/ml LPS.', 'MM6 cells were transduced with a control shRNA and then treated with 10 ng/ml LPS.'; [Growth]'MM6 cells were maintained in RPMI 1640 medium (Invitrogen) supplemented with …
GSE121646	Mus musculus	18	Expression profiling by array	GPL11180	Expression data from WT and Klf3 KO BMDMs treated with LPS	2018-10-23	Gene expression in bone marrow-derived macrophages (BMDMs) from WT and mice lacking the transcriptional repressor Kruppel-like factor 3 (KLF3). We cultured BMDMs from bone marrow for 7-10 days then treated cells with 100 ng/mL lipopolysaccharide (LPS) or vehicle (PBS) for 0 h or 8 h, followed by RNA extraction. We aimed to investigate deregulated genes and pathways in macrophages lacking KLF3, du…	https://www.ncbi.nlm.nih.gov/geo/query/acc.cgi?acc=GSE121646	Krüppel-like factor 3 (KLF3) suppresses NF-κB-driven inflammation in mice.	The Journal of biological chemistry	4.106	https://doi.org/10.1074/jbc.RA120.013114	{The Journal of biological chemistry (4.106): 10.1074/jbc.RA120.013114}	'total RNA'	https://www.ncbi.nlm.nih.gov/bioproject/PRJNA497997	https://www.ebi.ac.uk/ena/browser/view/PRJNA497997	None	[Overal design]Bone marrow from 10-14 week-old male mice was flushed and cultured in DMEM-F12 (containing 10% serum and 1% antibiotics) and conditioned medium harvested from L929 cells (containing M-CSF) in a 80:20 ratio. After 7-10 days, adherent macrophages (BMDMs) were confluent and treated with 100 ng/mL LPS or vehicle (PBS), with samples harvested at 0 h (no treatment) or 8 h for RNA extract…
GSE34428	Homo sapiens	4	Non-coding RNA profiling by array	GPL15005	miRNA profiles in unstimulated and TLR stimulated MDMs	2011-12-13	Macrophages play a crucial role in HIV-1 pathogenesis. Toll-like receptors (TLRs) are fundamental for innate and adaptive immune responses, but their role in HIV-1 infection is still incompletely understood. The TLR3 and TLR4 ligands poly(I:C) and LPS are known to modulate HIV-1 infection of and replication in monocyte-derived macrophages (MDMs), but the mechanism is incompletely understood. We f…	https://www.ncbi.nlm.nih.gov/geo/query/acc.cgi?acc=GSE34428	A role for microRNA-155 modulation in the anti-HIV-1 effects of Toll-like receptor 3 stimulation in macrophages.	PLoS pathogens	6.463	https://doi.org/10.1371/journal.ppat.1002937	{PLoS pathogens (6.463): 10.1371/journal.ppat.1002937}	'total RNA'	https://www.ncbi.nlm.nih.gov/bioproject/PRJNA149559	https://www.ebi.ac.uk/ena/browser/view/PRJNA149559	None	[Overal design]miRNA profiles were investigated in total RNA isolated from unstimulated and TLR3-, TLR4- and TLR7-stimulated human MDMs from a single normal donor; [Treatment]"After differentiation, MDMs were either untreated or treated with a TLR ligand (Invivogen; used at their manufacturer's recommended optimal concentration) for 16 hours before total RNA isolation"; [Growth]'monocytes were di…
GSE100237	Mus musculus	9	Expression profiling by array	GPL10192	Gene expression profile of peroxisome proliferator-activated receptor delta (Ppard)-overexpressing RAW 264.7 macrophages treated vehicle, GW501516 or interleukin-4 (Il-4)	2017-06-20	Investigation of whole genome gene expression level changes in GW501516 (a Ppard ligand) or Il-4 treated Ppard-overexpressing RAW 264.7 macrophages as compared to vehicle. Alternative activation of adipose tissue resident macrophages inhibits obesity-induced metabolic inflammation. In the current study we profile genes regulated by two M2 inducers, Il-4 or Ppard agonists and find that alternative…	https://www.ncbi.nlm.nih.gov/geo/query/acc.cgi?acc=GSE100237	Macrophage alternative activation confers protection against lipotoxicity-induced cell death.	Molecular metabolism	6.181	https://doi.org/10.1016/j.molmet.2017.08.001	{Molecular metabolism (6.181): 10.1016/j.molmet.2017.08.001}	'total RNA'	https://www.ncbi.nlm.nih.gov/bioproject/PRJNA391143	https://www.ebi.ac.uk/ena/browser/view/PRJNA391143	None	[Overal design]9 samples; 3 treatments in triplicate (Ppard-overexpressing RAW 264.7 cells are treated with vehicle, GW501516 or Il-4 overnight in triplicatet).; [Treatment]'None'; [Growth]'Cells were grown in DMEM mudium with 10% FBS'; [Extraction]'Total RNA was extracted using the PrepEase RNA Spin Kit (USB)'; [Cell type]'Source: ''genotype: cell line: Ppard-overexpressing RAW 264.7 cells; phen…
GSE47046	Mus musculus	16	Expression profiling by array	GPL8321	The genetic basis for differential macrophage activation	2013-05-17	Differential macrophage activation mediate genetic differences to a variety of inflammatory pathologies. We wanted to elucidate the transcriptional and regulatory programs regulating differential macrophage activation in genetically diverse mouse strains.	https://www.ncbi.nlm.nih.gov/geo/query/acc.cgi?acc=GSE47046	Transcriptional and Linkage Analyses Identify Loci that Mediate the Differential Macrophage Response to Inflammatory Stimuli and Infection.	PLoS genetics	5.224	https://doi.org/10.1371/journal.pgen.1005619	{PLoS genetics (5.224): 10.1371/journal.pgen.1005619}	'total RNA'	https://www.ncbi.nlm.nih.gov/bioproject/PRJNA203364	https://www.ebi.ac.uk/ena/browser/view/PRJNA203364	None	[Overal design]Bone marrow-derived macrophages (BMDMs) from AJ and C57BL/6j mice were left unstimulated, stimulated with IFN/TNF, or IL-4, or CpG, or LPS or IFN/TNF and infected with a type II (Pru A7) strain of Toxoplasma gondii, or infected with Pru A7 and gene expression analyzed 18 hrs later.; [Treatment]'Unstimulated or IFNγ/TNFα-stimulated BMDMs were infected with parasite strains at an Mul…
GSE116780	Homo sapiens	28	Expression profiling by high throughput sequencing	GPL18573	RNA sequencing of CRISPR/Cas9-generated A20 DUB-inative and A20 knock-out U937 cells to elucidate the role of human A20 DUB-domain	2018-07-09	Objectives: Genetic variations in TNFAIP3 (A20) de-ubiquitinase (DUB) domain increase the risk of systemic lupus erythematosus (SLE) and rheumatoid arthritis. A20 is a negative regulator of NF-κB but the role of its DUB domain and related genetic variants remain unclear. We aimed to study the functional effects of A20 DUB-domain alterations in immune cells and understand its link to SLE pathogene…	https://www.ncbi.nlm.nih.gov/geo/query/acc.cgi?acc=GSE116780	Genetic variations in A20 DUB domain provide a genetic link to citrullination and neutrophil extracellular traps in systemic lupus erythematosus.	Annals of the rheumatic diseases	14.299	https://doi.org/10.1136/annrheumdis-2019-215434	{Annals of the rheumatic diseases (14.299): 10.1136/annrheumdis-2019-215434}	'polyA RNA'	https://www.ncbi.nlm.nih.gov/bioproject/PRJNA480244	https://www.ebi.ac.uk/ena/browser/view/PRJNA480244	https://www.ncbi.nlm.nih.gov/sra?term=SRP152824	[Overal design]We have performed RNA sequencing on U937 cells with different genotypes generated by CRISPR-Cas9. Three U937 clones with homozygote A20 C103A knock-in (KI) mutation (A20 DUB-inactive) were generated (KI1-KI3), as well as four A20 knock-out clones. Control cells (wt) were grown in parallel and underwent the same processes as the targeted cells but in absence of CRISPR/Cas9 plasmids.…
GSE30034	Homo sapiens	228	Expression profiling by RT-PCR	GPL13728; GPL14924	Redefining the Relevance of Established Cancer Cell Lines to the Study of Clinical Anti-Cancer Drug Resistance	2011-06-16	Although in vitro models have been a cornerstone of anti-cancer drug development, their direct applicability to clinical cancer research has actually been uncertain. Using a state-of-the-art Taqman-based qRT-PCR assay, we investigated the multidrug resistance (MDR) transcriptome of six cancer types, in both in vitro and in vivo samples.	https://www.ncbi.nlm.nih.gov/geo/query/acc.cgi?acc=GSE30034	Redefining the relevance of established cancer cell lines to the study of mechanisms of clinical anti-cancer drug resistance.	Proceedings of the National Academy of Sciences of the United States of America	9.580	https://doi.org/10.1073/pnas.1111840108	{Proceedings of the National Academy of Sciences of the United States of America (9.580): 10.1073/pnas.1111840108}	'total RNA'	https://www.ncbi.nlm.nih.gov/bioproject/PRJNA144059	https://www.ebi.ac.uk/ena/browser/view/PRJNA144059	None	[Overal design]We studied 380 MDR genes, selected a priori based on an extensive curation of the literature published during the last three decades, in established cancer cell lines and clinical samples, either containing greater than 75% tumor cells or microdissected.; [Treatment]'All of the CP-r cells were maintained in the presence of cisplatin, but cisplatin was removed from the medium 3 days…
GSE65151	Mus musculus	4	Genome binding/occupancy profiling by high throughput sequencing	GPL13112	Notch reprograms mitochondrial metabolism for macrophage proinflammatory activation	2015-01-21	we demonstrate Notch1 pathway dictates M1 activation in mouse hepatic macrophages (HMacs) and Raw 264.7 cells by coupling its transcriptional upregulation of M1 genes with its metabolic upregulation of mitochondrial oxidative phosphorylation and ROS (mtROS) to augment the M1 gene induction. We used a genome wide Chip-seq approach to study in detail the transcriptional mechanism associated with No…	https://www.ncbi.nlm.nih.gov/geo/query/acc.cgi?acc=GSE65151	NOTCH reprograms mitochondrial metabolism for proinflammatory macrophage activation.	The Journal of clinical investigation	12.282	https://doi.org/10.1172/JCI76468	{The Journal of clinical investigation (12.282): 10.1172/JCI76468}	'genomic DNA'	https://www.ncbi.nlm.nih.gov/bioproject/PRJNA273278	https://www.ebi.ac.uk/ena/browser/view/PRJNA273278	https://www.ncbi.nlm.nih.gov/sra?term=SRP052709	[Overal design]Genome wide Identification of Notch1 binding partners in nuclear as well as mitochondrial DNA (mtDNA); [Treatment]'Cells are treated with 100 ng/ml of lipopolysaccharide (LPS) for 4 hours to induce M1 phenotype.'; [Growth]'The cells were cultured in DMEM medium containing 4.5 g/L glucose supplemented with 10% FBS, 4mM L-glutamine, and 1mM sodium pyruvate.'; [Extraction]"LPS-treaetd…
GSE27703	Mus musculus	8	Expression profiling by array	GPL4134	Analysis of the host microRNA response to Salmonella uncovers the control of major cytokines by the let-7 family	2011-03-07	MicroRNAs have well-established roles in eukaryotic host responses to viruses and extracellular bacterial pathogens. In contrast, microRNA responses to invasive bacteria have remained unknown. Here, we report cell type-dependent microRNA regulations upon infection of mammalian cells with the enteroinvasive pathogen, Salmonella Typhimurium. Murine macrophages strongly up-regulate NF-κB associated …	https://www.ncbi.nlm.nih.gov/geo/query/acc.cgi?acc=GSE27703	Analysis of the host microRNA response to Salmonella uncovers the control of major cytokines by the let-7 family.	The EMBO journal	11.227	https://doi.org/10.1038/emboj.2011.94	{The EMBO journal (11.227): 10.1038/emboj.2011.94}	'total RNA'	https://www.ncbi.nlm.nih.gov/bioproject/PRJNA138133	https://www.ebi.ac.uk/ena/browser/view/PRJNA138133	None	[Overal design]The murine macrophage cell-line RAW 264.7 was exposed to wild-type Salmonella typhimurium SL1344 or to the corresponding knockout strain lacking both major genomic loci associated with Salmonella pathogenicity ("SPI1" and "SPI2"). To induce infectivity overnight cultures of Salmonella were dilluted 1:100 and grown to OD2. Host cells at a density of approximately 10e6 per well of a …
GSE65759	Mus musculus	18	Methylation profiling by high throughput sequencing	GPL17021	Genome wide promoter methylation analysis of mouse macrophages and endothelial cells isolated from ischemic hindlimbs using RRBS sequencing	2015-02-09	Purpose: The goal of this study was to compare the genome-wide promoter methylation alterations in macrophages and endothelial cells during hindlimb ischemia among normal, hyperlipidemic and type-2 diabetic mice. Methods: Unilateral hindlimb ischemia was induced by ligating femoral artery proximal to the bifurcation of superficial and deep femoral artery in mice deficient of LDL receptor and expr…	https://www.ncbi.nlm.nih.gov/geo/query/acc.cgi?acc=GSE65759	Differential Promoter Methylation of Macrophage Genes Is Associated With Impaired Vascular Growth in Ischemic Muscles of Hyperlipidemic and Type 2 Diabetic Mice: Genome-Wide Promoter Methylation Study.	Circulation research	15.862	https://doi.org/10.1161/CIRCRESAHA.115.306424	{Circulation research (15.862): 10.1161/CIRCRESAHA.115.306424}	'genomic DNA'	https://www.ncbi.nlm.nih.gov/bioproject/PRJNA274974	https://www.ebi.ac.uk/ena/browser/view/PRJNA274974	https://www.ncbi.nlm.nih.gov/sra?term=SRP053380	[Overal design]Macrophages and endothelial whole genome DNA methylation was performed in triplicates (Each sample was pooled from 3-4 mice) by RRBS Sequencing approach using Illumina HiSeq 2500. qRT–PCR validation was performed using TaqMan assays.; [Treatment]'Unilateral hindlimb ischemia was induced by ligating femoral artery proximal to the bifurcation of superficial and deep femoral artery in…
GSE44562	Rattus norvegicus	8	Expression profiling by array	GPL6247	Fibroblast growth factor 9 inhibits remyelination via an off target effect on astrocytes in multiple sclerosis	2013-02-21	Failure of remyelination in multiple sclerosis (MS) is associated with inhibition of oligodendrocyte precursor (OPC) differentiation, but the cellular and molecular mechanisms involved remain poorly understood. We now report inflammatory demyelination in MS is associated with localized expression of fibroblast growth factor 9 (FGF9) by oligodendrocytes and to a lesser extent astrocytes, and demon…	https://www.ncbi.nlm.nih.gov/geo/query/acc.cgi?acc=GSE44562	Fibroblast growth factor signalling in multiple sclerosis: inhibition of myelination and induction of pro-inflammatory environment by FGF9.	Brain : a journal of neurology	11.814	https://doi.org/10.1093/brain/awv102	{Brain : a journal of neurology (11.814): 10.1093/brain/awv102}	'total RNA'	https://www.ncbi.nlm.nih.gov/bioproject/PRJNA190060	https://www.ebi.ac.uk/ena/browser/view/PRJNA190060	None	[Overal design]Gene expression profiles of rat myelinating cultures grown in the presence or absence of FGF9 (100 ng/ml) for 24h and 10 days were generated using Affymetrix GeneChip® Rat Gene 1.0 ST Arrays. Each time point (T1: 24 hrs, and T2: 10 days) has Control (CTR) and Treatment (FGF) groups, with two replicates in each group. In total, 8 arrays were generated from the four groups (CTR-T1, C…
GSE148590	Mus musculus	9	Expression profiling by high throughput sequencing	GPL21103	Transcriptomic analysis of airway macrophages from a murine experimental allergic airway disease model	2020-04-13	Airway macrophages (AMs) are the most abundant leukocytes in the healthy airway lumen and have a highly specialised but plastic phenotype that is governed by the local microenvironment. AMs are thought to maintain immunological homeostasis in the steady state, but have also been implicated in the pathogenesis of allergic airway disease (AAD). To better understand these potentially contrasting AM …	https://www.ncbi.nlm.nih.gov/geo/query/acc.cgi?acc=GSE148590	Transcriptomic analysis reveals diverse gene expression changes in airway macrophages during experimental allergic airway disease.	Wellcome open research	None	https://doi.org/10.12688/wellcomeopenres.15875.2	{Wellcome open research (None): 10.12688/wellcomeopenres.15875.2}	'total RNA'	https://www.ncbi.nlm.nih.gov/bioproject/PRJNA625088	https://www.ebi.ac.uk/ena/browser/view/PRJNA625088	https://www.ncbi.nlm.nih.gov/sra?term=SRP256299	[Overal design]CD11c+ CD64+ Siglec F+ AMs were flow cytometry sorted from bronchoalveolar lavage of adult female C57BL/6J mice after 3 weeks of intranasal exposures to either house dust mite (HDM) allergen (AM[HDM]s, N=4) or PBS control (control AMs, N=5). RNA was extracted and converted to mRNA libraries before performing Illumina paired end sequencing. Reads were aligned to the Mm10 genome usin…
GSE119257	Mus musculus	18	Expression profiling by array	GPL16570	The non-canonical Notch ligand DNER regulates IFNγ in macrophages during COPD progression	2018-08-30	Chronic Obstructive Pulmonary Diseases (COPD) is the third leading cause of death worldwide with no curative therapy available. A novel non-canonical Notch ligand, DNER, has been identified in a GWAS to correlate with disease severity, but its function and contribution to COPD is completely unknown. DNER localization and expression was determined in COPD patients and 6 month cigarette smoke (CS)-…	https://www.ncbi.nlm.nih.gov/geo/query/acc.cgi?acc=GSE119257	The Notch ligand DNER regulates macrophage IFNγ release in chronic obstructive pulmonary disease.	EBioMedicine	6.680	https://doi.org/10.1016/j.ebiom.2019.03.054	{EBioMedicine (6.680): 10.1016/j.ebiom.2019.03.054}	'total RNA'	https://www.ncbi.nlm.nih.gov/bioproject/PRJNA488621	https://www.ebi.ac.uk/ena/browser/view/PRJNA488621	None	[Overal design]We performed gene expression microarray analysis of M0, M1 and M2 bone marrow-derived macrophages (BMDM) from wild type (WT) and Dner-deficient mice; [Treatment]'As described in the paper. Briefly, bone marrow was flushed from femurs and tibias of C57BL/6N and Dner-/- mice with RPMI-1640 medium. Bone marrow cells were passed through 40µm filters (Miltenyi Biotec), counted and resus…
GSE61298	Homo sapiens	21	Expression profiling by array	GPL15207	Transcriptional profiling of human monocyte-derived macrophages	2014-09-10	In this study we compared the response of human monocyte-derived macrophages differentiated with either granulocyte-macrophage colony-stimulating factor (GM-CSF) or macrophage colony-stimulating factor (M-CSF) to the most common activation stimuli: LPS plus interferon-γ to induce macrophage polarization towards the M1 type or IL-4 to induce macrophage polarization towards the M2a type. Additional…	https://www.ncbi.nlm.nih.gov/geo/query/acc.cgi?acc=GSE61298	Extracellular Purine Metabolism Is the Switchboard of Immunosuppressive Macrophages and a Novel Target to Treat Diseases With Macrophage Imbalances.	Frontiers in immunology	4.716	https://doi.org/10.3389/fimmu.2018.00852	{Frontiers in immunology (4.716): 10.3389/fimmu.2018.00852}	'total RNA'	https://www.ncbi.nlm.nih.gov/bioproject/PRJNA260685	https://www.ebi.ac.uk/ena/browser/view/PRJNA260685	None	[Overal design]We generated 7 different macrophage subtypes in three biological replicates: Isolated monocytes of three healthy donors (biological replicates) were differentiated with either 25ng/ml GM-CSF or 50ng/ml M-CSF for 7d. GM-CSF-differentiated macrophages were then either mock-activated with culture medium only (control; condition 1) or activated with 100 ng/ml LPS + 25ng/ml IFNγ (condit…
GSE33596	Mus musculus	7	Genome binding/occupancy profiling by high throughput sequencing	GPL11002	Histone Deacetylase 3 is an Epigenomic Brake in Macrophage Alternative Activation (ChIP-Seq)	2011-11-09	We report the genomic regions enriched in Histone Deacetylase 3 (HDAC3) in mouse bone marrow derived macrophages. Furthermore, we also report the genomic acetylation pattern on Histone 3, Lysine 9 (H3K9) in macrophages with and without HDAC3 and/or treated with Th2 cytokine IL-4.	https://www.ncbi.nlm.nih.gov/geo/query/acc.cgi?acc=GSE33596	NCoR repression of LXRs restricts macrophage biosynthesis of insulin-sensitizing omega 3 fatty acids.	Cell	36.216	https://doi.org/10.1016/j.cell.2013.08.054	{Genes & development (8.990) doi:10.1101/gad.175950.111}; {Cell (36.216) doi:10.1016/j.cell.2013.08.054};	'genomic DNA'	https://www.ncbi.nlm.nih.gov/bioproject/PRJNA154331	https://www.ebi.ac.uk/ena/browser/view/PRJNA154331	https://www.ncbi.nlm.nih.gov/sra?term=SRP009249	[Overal design]HDAC3 enriched genomic regions in mouse bone marrow dervied macrophages and H3K9Ac enriched genomic regions in wild-type macrophages and macrophages treated with IL-4 and/or deficient in HDAC3.; [Treatment]'Macrophages were treated with either control vehicle, 0.1% bovine serum albumin (BSA) or 10ng/mL of IL-4 for 24 hours.'; [Growth]'Bone marrow derived macrophages were obtained b…
GSE126098	Mus musculus	6	Expression profiling by array	GPL6246	Evolution of TAM gene expression in ID8 tumors	2019-02-05	Gene expression was analyzed in peritoneal macrophages and TAM from mice injected with ID8 ovarian cancer cells intraperitoneally 5 and 21 days after tumor cell injection. Tumor-associated macrophages (TAM) have been shown to have important roles in the malignant progression of various cancers. However, macrophages also posses intrinsic tumoricidal activity and can promote the activity of cytotox…	https://www.ncbi.nlm.nih.gov/geo/query/acc.cgi?acc=GSE126098	Membrane Cholesterol Efflux Drives Tumor-Associated Macrophage Reprogramming and Tumor Progression.	Cell metabolism	22.415	https://doi.org/10.1016/j.cmet.2019.02.016	{Cell metabolism (22.415): 10.1016/j.cmet.2019.02.016}	'total RNA'	https://www.ncbi.nlm.nih.gov/bioproject/PRJNA521020	https://www.ebi.ac.uk/ena/browser/view/PRJNA521020	None	[Overal design]In total 6 samples; 2 PM, 2 Day5, 2 Day21; [Treatment]'None'; [Growth]'None'; [Extraction]'Tumor associated macrophages were isolated from tumor bearing mice. Cells were sorted with the following sorting strategy: CD45.2+, CD19-, CD11b+, CD115+, F4/80+'; [Cell type]'tumor-associated macrophages injected with ID8', 'peritoneal macrophages''cell type: tumor-associated macrophages inj…
GSE52292	Homo sapiens	16	Expression profiling by array	GPL4133	Basal-like Breast Cancer Cells Induce Phenotypic and Genomic Changes in Macrophages	2013-11-12	Basal-like breast cancer (BBC) is an aggressive subtype of breast cancer that has no biologically targeted therapy. The interactions of BBCs with stromal cells are important determinants of tumor biology, with inflammatory cells playing well-recognized roles in cancer progression. Despite the fact that macrophage–BBC communication is bidirectional, important questions remain about how BBCs affect…	https://www.ncbi.nlm.nih.gov/geo/query/acc.cgi?acc=GSE52292	None	None	None	None	None	'total RNA'	https://www.ncbi.nlm.nih.gov/bioproject/PRJNA227777	https://www.ebi.ac.uk/ena/browser/view/PRJNA227777	None	[Overal design]reference x sample; [Treatment]'None', 'treated with PMA for 18 hr, then IFN-g and LPS added for additional 30 hr', 'treated with PMA for 18 hr, then IL-4 and IL-13 added for additional 30 hr', 'treated with PMA for 48 hr', 'untreated, maintained in RPMI for 48 hr'; [Growth]'None', 'grown in RMPI media'; [Extraction]'Qiagen Rneasy Mini'; [Cell type]'Source: ''reference: Stratagene …
GSE36089	Mus musculus	16	Expression profiling by array	GPL6885	Inflammatory mediators alter astrocyte genomic profiles and G-protein receptor evoked calcium signaling	2012-02-27	Inflammation features in diverse central nervous system disorders such as stroke, trauma, neurodegeneration, infection and autoimmunity. To better understand how inflammatory mediators may alter astrocyte functions, we examined the effects of transforming growth factor-β1 (TGF-β1), lipopolysaccharide (LPS) and interferon-gamma (IFNγ) on purified, murine, primary cortical astrocyte cultures. We us…	https://www.ncbi.nlm.nih.gov/geo/query/acc.cgi?acc=GSE36089	Inflammatory mediators alter the astrocyte transcriptome and calcium signaling elicited by multiple G-protein-coupled receptors.	The Journal of neuroscience : the official journal of the Society for Neuroscience	None	https://doi.org/10.1523/JNEUROSCI.1256-12.2012	{The Journal of neuroscience : the official journal of the Society for Neuroscience (None) doi:10.1523/JNEUROSCI.1256-12.2012}; {The Neuroscientist : a review journal bringing neurobiology, neurology and psychiatry (None) doi:10.1177/1073858413504466};	'total RNA'	https://www.ncbi.nlm.nih.gov/bioproject/PRJNA151907	https://www.ebi.ac.uk/ena/browser/view/PRJNA151907	None	[Overal design]We used microarrays to examine the effects of transforming growth factor-β1 (TGF-β1), lipopolysaccharide (LPS) and interferon-gamma (IFNγ) on purified, murine, primary cortical astrocyte cultures.; [Treatment]'Purified astrocyte cultures were exposed to four different experimental stimulation conditions. (i) Basal; consisting of 32hr in stimulation medium (L-glutamine-free DMEM sup…
GSE37475	Mus musculus	16	Expression profiling by array	GPL8321	CSF-1R inhibition alters macrophage polarization and blocks gliomagenesis	2012-04-21	Glioblastoma multiforme (GBM), the most common and aggressive primary brain tumor in adults, can be divided into several molecular subtypes including proneural GBM. Most clinical strategies aimed at directly targeting glioma cells in these tumors have failed. A promising alternative is to target stromal cells in the brain microenvironment, such as tumor-associated microglia and macrophages (TAMs)…	https://www.ncbi.nlm.nih.gov/geo/query/acc.cgi?acc=GSE37475	CSF-1R inhibition alters macrophage polarization and blocks glioma progression.	Nature medicine	30.641	https://doi.org/10.1038/nm.3337	{Nature medicine (30.641): 10.1038/nm.3337}	'total RNA'	https://www.ncbi.nlm.nih.gov/bioproject/PRJNA160215	https://www.ebi.ac.uk/ena/browser/view/PRJNA160215	None	[Overal design]RNA was isolated from sorted tumor associated macrophages (TAMs) from murine gliomas following either 7 days of vehicle or BLZ945 treatment. Samples were collected from 16 total tumor burdened mice, with 8 replicates for each treatment group. BLZ945: a Colony-Stimulating Factor 1 Receptor (CSF-1R) inhibitor; [Treatment]'Nestin-Tv-a;Ink4a/Arf-/- mice from a mixed background were ful…
GSE124106	Homo sapiens	24	Expression profiling by array	GPL17586	Expression data from macrophages	2018-12-19	This SuperSeries is composed of the SubSeries listed below.	https://www.ncbi.nlm.nih.gov/geo/query/acc.cgi?acc=GSE124106	Impaired cellular energy metabolism in cord blood macrophages contributes to abortive response toward inflammatory threats.	Nature communications	11.878	https://doi.org/10.1038/s41467-019-09359-8	{Nature communications (11.878): 10.1038/s41467-019-09359-8}	'total RNA'	https://www.ncbi.nlm.nih.gov/bioproject/PRJNA510773	https://www.ebi.ac.uk/ena/browser/view/PRJNA510773	None	[Overal design]Refer to individual Series; [Treatment]'Further polarization was achieved by addition of 50 ng/ml IFN-ɤ ( M(IFN-γ), 10ng IL-10 (M(IL-10) for additional 48h, Rapamycin was added to yield a final concentration of 1µM', 'Further polarization was achieved by addition of 50 ng/ml IFN-ɤ ( M(IFN-γ), 10ng IL-10 (M(IL-10) for additional 48h'; [Growth]'Leukocytes were prepared by density gra…
GSE19692	Homo sapiens	6	Non-coding RNA profiling by array	GPL7723	microRNA expression of Ink4a/Arf-/- Pten-/- mouse astrocytes	2009-12-28	To identify QK-modulated microRNAs exhibiting a >1.5-fold change across all three cell model systems: human GBM cell lines, U87 and Hs683, and Ink4a/Arf-/- Pten-/- mouse astrocytes	https://www.ncbi.nlm.nih.gov/geo/query/acc.cgi?acc=GSE19692	STAR RNA-binding protein Quaking suppresses cancer via stabilization of specific miRNA.	Genes & development	8.990	https://doi.org/10.1101/gad.189001.112	{Genes & development (8.990): 10.1101/gad.189001.112}	'total RNA'	https://www.ncbi.nlm.nih.gov/bioproject/PRJNA124003	https://www.ebi.ac.uk/ena/browser/view/PRJNA124003	None	[Overal design]Ink4a/Arf-/- Pten-/- mouse astrocytes; [Treatment]'None'; [Growth]'None'; [Extraction]'Total RNA was isolated from the HiPure miRNA Isolation Kit (Roche)'; [Cell type]'Ink4a/Arf-/- Pten-/- mouse astrocytes', 'Source: ''cell type: Ink4a/Arf-/- Pten-/- mouse astrocytes; ', 'cell line: Common reference Pool; '
GSE60903	Mus musculus	9	Expression profiling by array	GPL6887	Cannabinoid receptor 2 deficiency results in reduced neuroinflammation in an Alzheimer’s disease mouse model.	2014-08-28	Several studies have indicated that the cannabinoid receptor 2(CB2) plays an important role in neuroinflammation associated with Alzheimer’s disease (AD) progression. The present study examined the role of CB2 in microglia activation in vitro as well as characterizing the neuroinflammatory process in a transgenic mouse model ofAD (APP/PS1mice). We demonstrate that microglia harvested from CB2-/- …	https://www.ncbi.nlm.nih.gov/geo/query/acc.cgi?acc=GSE60903	Cannabinoid receptor 2 deficiency results in reduced neuroinflammation in an Alzheimer's disease mouse model.	Neurobiology of aging	4.398	https://doi.org/10.1016/j.neurobiolaging.2014.09.019	{Neurobiology of aging (4.398): 10.1016/j.neurobiolaging.2014.09.019}	'total RNA'	https://www.ncbi.nlm.nih.gov/bioproject/PRJNA259770	https://www.ebi.ac.uk/ena/browser/view/PRJNA259770	None	[Overal design]Primary microglia generated from 1-5 days old C57BL/6J (CB2+/+) pups were treated for 16h with LPS (100n/ml) and IFNγ (20 ng/ml)) or for 48 h with Interleukin-4 (IL-4) (100 U/ml). After harvesting, cells were immediately lysed in Trizol (Invitrogen) before storage at -80°C for RNA isolation.; [Treatment]'None'; [Growth]'None'; [Extraction]'Total RNA from all cell samples was isolat…
GSE120409	Mus musculus	833	Expression profiling by high throughput sequencing	GPL16791; GPL17021; GPL21103; GPL24247	A neutropenia-associated transcription factor mutation differentially impacts target genes in the cell-states traversed during granulocyte specification and commitment	2018-09-25	This SuperSeries is composed of the SubSeries listed below.	https://www.ncbi.nlm.nih.gov/geo/query/acc.cgi?acc=GSE120409	Mouse models of neutropenia reveal progenitor-stage-specific defects.	Nature	43.070	https://doi.org/10.1038/s41586-020-2227-7	{Nature (43.070): 10.1038/s41586-020-2227-7}	'total RNA', 'other', 'genomic DNA'	https://www.ncbi.nlm.nih.gov/bioproject/PRJNA493003	https://www.ebi.ac.uk/ena/browser/view/PRJNA493003	None	[Overal design]Refer to individual Series; [Treatment]'None'; [Growth]'None', 'Cells were harvested from bone marrow. Femurs, tibias and iliac crest were harvested immediately after euthanasia and put in cold PBS+2%FBS. Bones were crushed with mortar and pestle, filtered and washed in cold PBS+2%FBS, then enriched using CD117 MicroBeads on a Automacs Pro separator (Miltenyi, San Diego, CA). CD117…
GSE120409	Mus musculus	833	Other	GPL16791; GPL17021; GPL21103; GPL24247	A neutropenia-associated transcription factor mutation differentially impacts target genes in the cell-states traversed during granulocyte specification and commitment	2018-09-25	This SuperSeries is composed of the SubSeries listed below.	https://www.ncbi.nlm.nih.gov/geo/query/acc.cgi?acc=GSE120409	Mouse models of neutropenia reveal progenitor-stage-specific defects.	Nature	43.070	https://doi.org/10.1038/s41586-020-2227-7	{Nature (43.070): 10.1038/s41586-020-2227-7}	'total RNA', 'other', 'genomic DNA'	https://www.ncbi.nlm.nih.gov/bioproject/PRJNA493003	https://www.ebi.ac.uk/ena/browser/view/PRJNA493003	None	[Overal design]Refer to individual Series; [Treatment]'None'; [Growth]'None', 'Cells were harvested from bone marrow. Femurs, tibias and iliac crest were harvested immediately after euthanasia and put in cold PBS+2%FBS. Bones were crushed with mortar and pestle, filtered and washed in cold PBS+2%FBS, then enriched using CD117 MicroBeads on a Automacs Pro separator (Miltenyi, San Diego, CA). CD117…
GSE120409	Homo sapiens	833	Expression profiling by high throughput sequencing	GPL16791; GPL17021; GPL21103; GPL24247	A neutropenia-associated transcription factor mutation differentially impacts target genes in the cell-states traversed during granulocyte specification and commitment	2018-09-25	This SuperSeries is composed of the SubSeries listed below.	https://www.ncbi.nlm.nih.gov/geo/query/acc.cgi?acc=GSE120409	Mouse models of neutropenia reveal progenitor-stage-specific defects.	Nature	43.070	https://doi.org/10.1038/s41586-020-2227-7	{Nature (43.070): 10.1038/s41586-020-2227-7}	'total RNA', 'other', 'genomic DNA'	https://www.ncbi.nlm.nih.gov/bioproject/PRJNA493003	https://www.ebi.ac.uk/ena/browser/view/PRJNA493003	None	[Overal design]Refer to individual Series; [Treatment]'None'; [Growth]'None', 'Cells were harvested from bone marrow. Femurs, tibias and iliac crest were harvested immediately after euthanasia and put in cold PBS+2%FBS. Bones were crushed with mortar and pestle, filtered and washed in cold PBS+2%FBS, then enriched using CD117 MicroBeads on a Automacs Pro separator (Miltenyi, San Diego, CA). CD117…
GSE120409	Homo sapiens	833	Other	GPL16791; GPL17021; GPL21103; GPL24247	A neutropenia-associated transcription factor mutation differentially impacts target genes in the cell-states traversed during granulocyte specification and commitment	2018-09-25	This SuperSeries is composed of the SubSeries listed below.	https://www.ncbi.nlm.nih.gov/geo/query/acc.cgi?acc=GSE120409	Mouse models of neutropenia reveal progenitor-stage-specific defects.	Nature	43.070	https://doi.org/10.1038/s41586-020-2227-7	{Nature (43.070): 10.1038/s41586-020-2227-7}	'total RNA', 'other', 'genomic DNA'	https://www.ncbi.nlm.nih.gov/bioproject/PRJNA493003	https://www.ebi.ac.uk/ena/browser/view/PRJNA493003	None	[Overal design]Refer to individual Series; [Treatment]'None'; [Growth]'None', 'Cells were harvested from bone marrow. Femurs, tibias and iliac crest were harvested immediately after euthanasia and put in cold PBS+2%FBS. Bones were crushed with mortar and pestle, filtered and washed in cold PBS+2%FBS, then enriched using CD117 MicroBeads on a Automacs Pro separator (Miltenyi, San Diego, CA). CD117…
GSE123756	Homo sapiens	24	Non-coding RNA profiling by array	GPL16770	miRNA expression signatures in human alveolar macrophages after toll-like receptor activation	2018-12-12	We have employed miRNA microarray expression profiling to identify miRNAs that are differentially regulated by toll-like receptor activation in alveolar macrophages. Macrophages are strategically distributed all over the body and represent the first line of defense to invading pathogens. In response to bacterial or viral infections, these phagocytic cells engulf and destroy the infectious agent. …	https://www.ncbi.nlm.nih.gov/geo/query/acc.cgi?acc=GSE123756	Amplified Host Defense by Toll-Like Receptor-Mediated Downregulation of the Glucocorticoid-Induced Leucine Zipper (GILZ) in Macrophages.	Frontiers in immunology	4.716	https://doi.org/10.3389/fimmu.2018.03111	{Frontiers in immunology (4.716): 10.3389/fimmu.2018.03111}	'total RNA'	https://www.ncbi.nlm.nih.gov/bioproject/PRJNA509705	https://www.ebi.ac.uk/ena/browser/view/PRJNA509705	None	[Overal design]Human alveolar macrophages isolated from lung tissue of patients undergoing lung resection were either left untreated or treated as follows: 1 µg/mL LPS for 2 h; 1 µg/mL Pam3CSK4 for 2 h; 10 µg/mL Poly(I:C) for 2 h; 0.1 µg LPS for 24 h (chronic low-dose exposure to induce LPS tolerance); 0.1 µg LPS for 24 h followed by rechallenge with 1 µg/mL LPS for 2 h; 1 µg Poly(I:C) for 24 h (…
GSE120747	Mus musculus	4608	Genome binding/occupancy profiling by high throughput sequencing	GPL13112	Single cell RNAseq data of CD1 microglia	2018-10-02	This SuperSeries is composed of the SubSeries listed below.	https://www.ncbi.nlm.nih.gov/geo/query/acc.cgi?acc=GSE120747	Spatial and temporal heterogeneity of mouse and human microglia at single-cell resolution.	Nature	43.070	https://doi.org/10.1038/s41586-019-0924-x	{Nature (43.070): 10.1038/s41586-019-0924-x}	'total RNA'	https://www.ncbi.nlm.nih.gov/bioproject/PRJNA494396	https://www.ebi.ac.uk/ena/browser/view/PRJNA494396	None	[Overal design]Refer to individual Series; [Treatment]'None'; [Growth]'None'; [Extraction]'After transcardial perfusion with PBS, brains were roughly minced and homogenized with a potter in HBSS containing 15 mM HEPES buffer and 0.54 % Glucose. Whole-brain homogenate was separated by 70/37/30 % layered Percoll gradient centrifugation at 800 g for 30 min at 4 °C (no brake). The CNS macrophages con…
GSE120747	Mus musculus	4608	Other	GPL13112	Single cell RNAseq data of CD1 microglia	2018-10-02	This SuperSeries is composed of the SubSeries listed below.	https://www.ncbi.nlm.nih.gov/geo/query/acc.cgi?acc=GSE120747	Spatial and temporal heterogeneity of mouse and human microglia at single-cell resolution.	Nature	43.070	https://doi.org/10.1038/s41586-019-0924-x	{Nature (43.070): 10.1038/s41586-019-0924-x}	'total RNA'	https://www.ncbi.nlm.nih.gov/bioproject/PRJNA494396	https://www.ebi.ac.uk/ena/browser/view/PRJNA494396	None	[Overal design]Refer to individual Series; [Treatment]'None'; [Growth]'None'; [Extraction]'After transcardial perfusion with PBS, brains were roughly minced and homogenized with a potter in HBSS containing 15 mM HEPES buffer and 0.54 % Glucose. Whole-brain homogenate was separated by 70/37/30 % layered Percoll gradient centrifugation at 800 g for 30 min at 4 °C (no brake). The CNS macrophages con…
GSE110947	Homo sapiens	70	Expression profiling by high throughput sequencing	GPL18573	Transcriptomes of Hemin exposed trained monocytes	2018-02-21	Innate immune memory is the phenomenon whereby innate immune cells such as monocytes or macrophages undergo functional reprogramming after exposure to microbial components. In this study we apply RNA-seq analysis to healthy human monocytes exposed to Hemin, a danger-associated signal, and B-glucan, a yeast sugar, in vitro.	https://www.ncbi.nlm.nih.gov/geo/query/acc.cgi?acc=GSE110947	None	None	None	None	None	'total RNA'	https://www.ncbi.nlm.nih.gov/bioproject/PRJNA435107	https://www.ebi.ac.uk/ena/browser/view/PRJNA435107	https://www.ncbi.nlm.nih.gov/sra?term=SRP133223	[Overal design]Monocytes from healthy donors were cultured in vitro for 24 hours with media, Hemin or B-glucan.; [Treatment]'Monocytes were cultured in media with or without Hemin or B-glucan. Then differentiated to macrophages. Cells were collected at baseline (after attachment), 4 hours, 24 hours, and 6 days after culture, and 6 days plus 4 hours LPS exposure.'; [Growth]'Monocytes were negative…
GSE8621	Mus musculus	12	Expression profiling by array	GPL1261	LPS tolerance in macrophages	2007-07-29	Among the multiple mechanisms that control the intensity and duration of macrophage activation, the development of a state of refractoriness to a second stimulation in cells treated with LPS has long been recognized. Release of inhibitory cytokines and alterations in intracellular signaling pathways may be involved in the development of LPS tolerance. Although a number of molecules have been impl…	https://www.ncbi.nlm.nih.gov/geo/query/acc.cgi?acc=GSE8621	A genome-wide analysis of LPS tolerance in macrophages.	Immunobiology	2.798	https://doi.org/10.1016/j.imbio.2007.09.015	{Immunobiology (2.798): 10.1016/j.imbio.2007.09.015}	'total RNA'	https://www.ncbi.nlm.nih.gov/bioproject/PRJNA101797	https://www.ebi.ac.uk/ena/browser/view/PRJNA101797	None	[Overal design]Cells were either prestimulated (1_X) or not (0_X) for 18h with 100 ng/ml LPS. Media was exchanged and after 2h rest, cells either restimulated (X_1) or not (X_0) with again 100 ng/ml LPS. This resulted in 4 experimental conditions: 0_0, 0_1, 1_0 and 1_1. There were 3 biological replicates done, resulting in 12 arrays altogether.; [Treatment]'None'; [Growth]'None'; [Extraction]'Cel…
GSE112896	Mus musculus	6	Expression profiling by high throughput sequencing	GPL17021	CTLA4-Ig changed the gene expression associated with cellular movement in osteoclast precursors	2018-04-09	To explore comprehensive gene expression changes, we performed an RNA sequence analysis of CX3CR1-EGFP+ cells from calvaria in mice treated with CTLA4-Ig or control IgG.	https://www.ncbi.nlm.nih.gov/geo/query/acc.cgi?acc=GSE112896	<i>In vivo</i> visualisation of different modes of action of biological DMARDs inhibiting osteoclastic bone resorption.	Annals of the rheumatic diseases	14.299	https://doi.org/10.1136/annrheumdis-2017-212880	{Annals of the rheumatic diseases (14.299): 10.1136/annrheumdis-2017-212880}	'total RNA'	https://www.ncbi.nlm.nih.gov/bioproject/PRJNA449394	https://www.ebi.ac.uk/ena/browser/view/PRJNA449394	None	[Overal design]CX3CR1-EGFP+ cells were isolated from calvaria in CX3CR1-EGFP mice injected LPS into periosteal endosteum, together with treated with CTLA4-Ig or control IgG using a cell sorter (n = 3, for each).; [Treatment]'For sample collection, LPS was injected into the calvarial periosteum of CX3CR1-EGFP mice, together with 10 mg/kg CTLA4-Ig or whole human IgG (Wako), and then 5 days later, E…
GSE131171	Mus musculus	30	Expression profiling by high throughput sequencing	GPL19057	Caspase-8 promotes c-Rel-dependent inflammatory cytokine expression and resistance against Toxoplasma gondii	2019-05-14	Caspase-8 is a critical regulator of apoptosis, programmed necrosis, and inflammatory gene expression. Caspase-8 is necessary for optimal transcription of inflammatory and antimicrobial host defense genes, including Il12 and Il1b. While the mechanisms of caspase-8-mediated control of apoptosis and programmed necrosis are well-described, how caspase-8 controls inflammatory gene expression is less …	https://www.ncbi.nlm.nih.gov/geo/query/acc.cgi?acc=GSE131171	Caspase-8 promotes c-Rel-dependent inflammatory cytokine expression and resistance against <i>Toxoplasma gondii</i>.	Proceedings of the National Academy of Sciences of the United States of America	9.580	https://doi.org/10.1073/pnas.1820529116	{Proceedings of the National Academy of Sciences of the United States of America (9.580): 10.1073/pnas.1820529116}	'total RNA'	https://www.ncbi.nlm.nih.gov/bioproject/PRJNA542814	https://www.ebi.ac.uk/ena/browser/view/PRJNA542814	https://www.ncbi.nlm.nih.gov/sra?term=SRP198355	[Overal design]Total RNA-sequencing; [Treatment]'BMDMs were prepared as described above, and 1x106 BMDMs/well were plated in 6-well tissue culture-treated dishes and placed in a 5% CO2 37°C incubator for 16 hours. BMDMs were stimulated with LPS (100 ng/mL) or CpG (1μM) for 0, 2, or 6 hrs.'; [Growth]'Bone marrow-derived macrophages (BMDMs) were grown as previously described (Brodsky IE, et al., 20…
GSE124774	Mus musculus	24	Expression profiling by high throughput sequencing	GPL21103	RNA-seq of diabetic or non-diabetic murine bone marrow derived macrophages (BMDM)	2019-01-07	The aim of this study was to interrogate whether BMDM basal or pro-inflammatory stimulated gene expression is altered by diabetes and persists despite in vitro glucose normalisation. Unstimulated BMDM from diabetic mice differentially express 632 genes (324 increased and 308 downregulated) compared to unstimulated control BMDM; this increases to 1,348 genes (802 increased and 546 decreased) upon …	https://www.ncbi.nlm.nih.gov/geo/query/acc.cgi?acc=GSE124774	None	None	None	None	None	'genomic DNA'	https://www.ncbi.nlm.nih.gov/bioproject/PRJNA513380	https://www.ebi.ac.uk/ena/browser/view/PRJNA513380	https://www.ncbi.nlm.nih.gov/sra?term=SRP176486	[Overal design]6 diabetic mice samples and 6 non-diabetic control mice samples were used. Each sample was split in half, one half submitted as a baseline, unstimulated control and the other was stimulated with LPS + IFNy.; [Treatment]'Cells were stimulatded in complete 5 mmol/L glucose DMEM media with 10 ng/mL recombinant murine interferon-y (IFNy) plus 100 ng/mL lipopolysaccharide (LPS) for 6 ho…
GSE50542	Mus musculus	15	Expression profiling by array	GPL13912	Network Analysis Reveals a Novel Role for the AP-1 Transcription Factor JUNB in Classical and Alternative Macrophage Activation	2013-09-03	Bone marrow-derived macrophages were generated from wild type and Junb knockout mice and tested for their responses to LPS treatment.	https://www.ncbi.nlm.nih.gov/geo/query/acc.cgi?acc=GSE50542	JUNB is a key transcriptional modulator of macrophage activation.	Journal of immunology (Baltimore, Md. : 1950)	4.718	https://doi.org/10.4049/jimmunol.1401595	{Journal of immunology (Baltimore, Md. : 1950) (4.718): 10.4049/jimmunol.1401595}	'total RNA'	https://www.ncbi.nlm.nih.gov/bioproject/PRJNA217916	https://www.ebi.ac.uk/ena/browser/view/PRJNA217916	None	[Overal design]Independent replicate wells from wild type and knockout bone marrow-derived macrophages were mock-treated or LPS-treated. RNA was isolated at 4 h post-treatment, amplified, and hybridized to Agilent Mouse 8x60k microarrays as a single color experiment.; [Treatment]'LPS was administered at 100 ng/ml for 4 h.'; [Growth]'Macrophages were derived from mouse bone marrow differentiated i…
GSE88924	Mus musculus	4	Expression profiling by array	GPL5642	Gene expression profile of cardiac macrophages at different timepoints after myocardial infarction	2016-10-19	Myocardial infarction (MI) causes sterile inflammation, which is characterized by recruitment and activation of innate and adaptive immune system cells. We have delineated the temporal dynamics of immune cell accumulation following MI by flow cytometry. Macrophages were numerically the predominant cells infiltrating the infarcted myocardium, increasing in number over the first week post-MI. Macro…	https://www.ncbi.nlm.nih.gov/geo/query/acc.cgi?acc=GSE88924	Dectin-2 Deficiency Modulates Th1 Differentiation and Improves Wound Healing After Myocardial Infarction.	Circulation research	15.862	https://doi.org/10.1161/CIRCRESAHA.116.310260	{Circulation research (15.862): 10.1161/CIRCRESAHA.116.310260}	'total RNA'	https://www.ncbi.nlm.nih.gov/bioproject/PRJNA349126	https://www.ebi.ac.uk/ena/browser/view/PRJNA349126	None	[Overal design]To examine the expression profile of cardiac macrophages after MI, CD11b+F4/80+Ly-6G- macrophages were sorted and pooled from the hearts (Sham operation, Day1 after MI, Day3 after MI, Day7 after MI, Day14 after MI), followed by RNA extraction and microarrays.; [Treatment]'None'; [Growth]'None'; [Extraction]'RNA samples were extracted from cells using miRNesy mini kit (Qiagen).'; [C…
GSE71644	Mus musculus	21	Expression profiling by array	GPL6246; GPL8786	The IL4-STAT6 signaling axis establishes a conserved microRNA signature in human and mouse macrophages regulating cell survival via miR-342-3p	2015-08-03	This SuperSeries is composed of the SubSeries listed below.	https://www.ncbi.nlm.nih.gov/geo/query/acc.cgi?acc=GSE71644	The IL-4/STAT6 signaling axis establishes a conserved microRNA signature in human and mouse macrophages regulating cell survival via miR-342-3p.	Genome medicine	10.886	https://doi.org/10.1186/s13073-016-0315-y	{Genome medicine (10.886): 10.1186/s13073-016-0315-y}	'total RNA'	https://www.ncbi.nlm.nih.gov/bioproject/PRJNA291695	https://www.ebi.ac.uk/ena/browser/view/PRJNA291695	None	[Overal design]Refer to individual Series; [Treatment]'Human peripheral blood-derived CD14+ monocytes were exposed to IL-4 for 12 or 72 hours.', 'RAW264.7 mouse macrophages were transfected with negative control and miR-342-3p mimics. Total RNA was isolated 18 hours after the transfection.'; [Growth]'CD14+ monocytes were separated from human peripheral blood and plated in 6-well cell culture plat…
GSE71644	Mus musculus	21	Non-coding RNA profiling by array	GPL6246; GPL8786	The IL4-STAT6 signaling axis establishes a conserved microRNA signature in human and mouse macrophages regulating cell survival via miR-342-3p	2015-08-03	This SuperSeries is composed of the SubSeries listed below.	https://www.ncbi.nlm.nih.gov/geo/query/acc.cgi?acc=GSE71644	The IL-4/STAT6 signaling axis establishes a conserved microRNA signature in human and mouse macrophages regulating cell survival via miR-342-3p.	Genome medicine	10.886	https://doi.org/10.1186/s13073-016-0315-y	{Genome medicine (10.886): 10.1186/s13073-016-0315-y}	'total RNA'	https://www.ncbi.nlm.nih.gov/bioproject/PRJNA291695	https://www.ebi.ac.uk/ena/browser/view/PRJNA291695	None	[Overal design]Refer to individual Series; [Treatment]'Human peripheral blood-derived CD14+ monocytes were exposed to IL-4 for 12 or 72 hours.', 'RAW264.7 mouse macrophages were transfected with negative control and miR-342-3p mimics. Total RNA was isolated 18 hours after the transfection.'; [Growth]'CD14+ monocytes were separated from human peripheral blood and plated in 6-well cell culture plat…
GSE71644	synthetic construct	21	Expression profiling by array	GPL6246; GPL8786	The IL4-STAT6 signaling axis establishes a conserved microRNA signature in human and mouse macrophages regulating cell survival via miR-342-3p	2015-08-03	This SuperSeries is composed of the SubSeries listed below.	https://www.ncbi.nlm.nih.gov/geo/query/acc.cgi?acc=GSE71644	The IL-4/STAT6 signaling axis establishes a conserved microRNA signature in human and mouse macrophages regulating cell survival via miR-342-3p.	Genome medicine	10.886	https://doi.org/10.1186/s13073-016-0315-y	{Genome medicine (10.886): 10.1186/s13073-016-0315-y}	'total RNA'	https://www.ncbi.nlm.nih.gov/bioproject/PRJNA291695	https://www.ebi.ac.uk/ena/browser/view/PRJNA291695	None	[Overal design]Refer to individual Series; [Treatment]'Human peripheral blood-derived CD14+ monocytes were exposed to IL-4 for 12 or 72 hours.', 'RAW264.7 mouse macrophages were transfected with negative control and miR-342-3p mimics. Total RNA was isolated 18 hours after the transfection.'; [Growth]'CD14+ monocytes were separated from human peripheral blood and plated in 6-well cell culture plat…
GSE71644	synthetic construct	21	Non-coding RNA profiling by array	GPL6246; GPL8786	The IL4-STAT6 signaling axis establishes a conserved microRNA signature in human and mouse macrophages regulating cell survival via miR-342-3p	2015-08-03	This SuperSeries is composed of the SubSeries listed below.	https://www.ncbi.nlm.nih.gov/geo/query/acc.cgi?acc=GSE71644	The IL-4/STAT6 signaling axis establishes a conserved microRNA signature in human and mouse macrophages regulating cell survival via miR-342-3p.	Genome medicine	10.886	https://doi.org/10.1186/s13073-016-0315-y	{Genome medicine (10.886): 10.1186/s13073-016-0315-y}	'total RNA'	https://www.ncbi.nlm.nih.gov/bioproject/PRJNA291695	https://www.ebi.ac.uk/ena/browser/view/PRJNA291695	None	[Overal design]Refer to individual Series; [Treatment]'Human peripheral blood-derived CD14+ monocytes were exposed to IL-4 for 12 or 72 hours.', 'RAW264.7 mouse macrophages were transfected with negative control and miR-342-3p mimics. Total RNA was isolated 18 hours after the transfection.'; [Growth]'CD14+ monocytes were separated from human peripheral blood and plated in 6-well cell culture plat…
GSE133109	Mus musculus	82	Expression profiling by high throughput sequencing	GPL13112; GPL18573; GPL19057; GPL24247; GPL24676	A first exon termination checkpoint that preferentially suppresses extragenic transcription	2019-06-20	This SuperSeries is composed of the SubSeries listed below.	https://www.ncbi.nlm.nih.gov/geo/query/acc.cgi?acc=GSE133109	None	None	None	None	None	'genomic DNA', 'total RNA'	https://www.ncbi.nlm.nih.gov/bioproject/PRJNA549948	https://www.ebi.ac.uk/ena/browser/view/PRJNA549948	None	[Overal design]Refer to individual Series; [Treatment]'Cells were treated for 45 minutes with LPS (10 ng/ml) before harvesting.', 'Cells were treated for 45 min with LPS (10 ng/ml) before harvesting.', 'Cells were untreated or treated for 45 min with LPS (10 ng/ml) before harvesting. 4-thio-uridine was added to the medium to a final concentration of 150 uM for 45 min before harvesting to allow fo…
GSE133109	Mus musculus	82	Genome binding/occupancy profiling by high throughput sequencing	GPL13112; GPL18573; GPL19057; GPL24247; GPL24676	A first exon termination checkpoint that preferentially suppresses extragenic transcription	2019-06-20	This SuperSeries is composed of the SubSeries listed below.	https://www.ncbi.nlm.nih.gov/geo/query/acc.cgi?acc=GSE133109	None	None	None	None	None	'genomic DNA', 'total RNA'	https://www.ncbi.nlm.nih.gov/bioproject/PRJNA549948	https://www.ebi.ac.uk/ena/browser/view/PRJNA549948	None	[Overal design]Refer to individual Series; [Treatment]'Cells were treated for 45 minutes with LPS (10 ng/ml) before harvesting.', 'Cells were treated for 45 min with LPS (10 ng/ml) before harvesting.', 'Cells were untreated or treated for 45 min with LPS (10 ng/ml) before harvesting. 4-thio-uridine was added to the medium to a final concentration of 150 uM for 45 min before harvesting to allow fo…
GSE133109	Homo sapiens	82	Expression profiling by high throughput sequencing	GPL13112; GPL18573; GPL19057; GPL24247; GPL24676	A first exon termination checkpoint that preferentially suppresses extragenic transcription	2019-06-20	This SuperSeries is composed of the SubSeries listed below.	https://www.ncbi.nlm.nih.gov/geo/query/acc.cgi?acc=GSE133109	None	None	None	None	None	'genomic DNA', 'total RNA'	https://www.ncbi.nlm.nih.gov/bioproject/PRJNA549948	https://www.ebi.ac.uk/ena/browser/view/PRJNA549948	None	[Overal design]Refer to individual Series; [Treatment]'Cells were treated for 45 minutes with LPS (10 ng/ml) before harvesting.', 'Cells were treated for 45 min with LPS (10 ng/ml) before harvesting.', 'Cells were untreated or treated for 45 min with LPS (10 ng/ml) before harvesting. 4-thio-uridine was added to the medium to a final concentration of 150 uM for 45 min before harvesting to allow fo…
GSE133109	Homo sapiens	82	Genome binding/occupancy profiling by high throughput sequencing	GPL13112; GPL18573; GPL19057; GPL24247; GPL24676	A first exon termination checkpoint that preferentially suppresses extragenic transcription	2019-06-20	This SuperSeries is composed of the SubSeries listed below.	https://www.ncbi.nlm.nih.gov/geo/query/acc.cgi?acc=GSE133109	None	None	None	None	None	'genomic DNA', 'total RNA'	https://www.ncbi.nlm.nih.gov/bioproject/PRJNA549948	https://www.ebi.ac.uk/ena/browser/view/PRJNA549948	None	[Overal design]Refer to individual Series; [Treatment]'Cells were treated for 45 minutes with LPS (10 ng/ml) before harvesting.', 'Cells were treated for 45 min with LPS (10 ng/ml) before harvesting.', 'Cells were untreated or treated for 45 min with LPS (10 ng/ml) before harvesting. 4-thio-uridine was added to the medium to a final concentration of 150 uM for 45 min before harvesting to allow fo…
GSE99445	Homo sapiens	48	Expression profiling by array	GPL19824	Gene expression data of macrophages cultured on porous titanium discs	2017-05-30	Titanium is a common implant material. However, in some patients titanium implants fail. Macrophages are key cells involved in foreign body response. To identify macrophage response to titainum, primary human macrophages were cultured on porous titanium discs for 6 days We used microarrays to determine the global expression pattern induced by porous titanium in macrophages and identify potential …	https://www.ncbi.nlm.nih.gov/geo/query/acc.cgi?acc=GSE99445	None	None	None	None	None	'total RNA'	https://www.ncbi.nlm.nih.gov/bioproject/PRJNA388476	https://www.ebi.ac.uk/ena/browser/view/PRJNA388476	None	[Overal design]PBMC derived monocytes were cultured on cell culture plastic or on porous titanium discs for 6 days. Cells were stimulated either with IFNgamma or IL-4 or left unstimulated. On the 6th day RNA was isolated and whole transcriptome was analyzed using Affymetrix microarrays; [Treatment]'Macrophages were cultured on cell culture plastic or on porous titanium discs. Additionally they we…
GSE17069	Mus musculus	3	Expression profiling by array	GPL6887	Genome-wide analysis of effects of obovatol on lipopolysaccharide (LPS)-induced gene expression in microglia	2009-07-13	Transcriptional profiling of BV-2 microglial cells comparing control untreated BV-2 cells with LPS-treated BV-2 cells or obovatol/LPS-treated BV-2 cells. Objective was to determine the effect of obovatol on LPS-induced gene expression in microglia.	https://www.ncbi.nlm.nih.gov/geo/query/acc.cgi?acc=GSE17069	Obovatol attenuates microglia-mediated neuroinflammation by modulating redox regulation.	British journal of pharmacology	6.583	https://doi.org/10.1111/j.1476-5381.2010.00659.x	{British journal of pharmacology (6.583): 10.1111/j.1476-5381.2010.00659.x}	'total RNA'	https://www.ncbi.nlm.nih.gov/bioproject/PRJNA119779	https://www.ebi.ac.uk/ena/browser/view/PRJNA119779	None	[Overal design]Total RNA obtained from BV-2 microglial cells, which were treated with lipopolysaccharide (LPS) or LPS/obovatol compared to untreated BV-2 cells. Biological replicates: 1 control replicates, 1 LPS-treated replicates, 1 obovatol+LPS-treated replicates.; [Treatment]'BV-2 cells were treated with LPS in the absence or presence of obovatol for 6 hr.', 'BV-2 cells not treated.'; [Growth]…
GSE99326	Homo sapiens	4	Expression profiling by array	GPL16686	Expression data from differentiated macrophages-Various conditions-PMA only stimulated, 1 min and 3 min plasma stimulated	2017-05-25	Macrophage polarization factors to direct digit number and identity in the treated macrophages. We have characterized the macrophage-dependent regulatory genes network through a combination of whole genome RNA sequencing and transcriptional profiling in the phorbol and non-thermal plasma treated THP-1 monocytes. In this dataset, we include the expression data obtained from differentiated macropha…	https://www.ncbi.nlm.nih.gov/geo/query/acc.cgi?acc=GSE99326	None	None	None	None	None	'total RNA'	https://www.ncbi.nlm.nih.gov/bioproject/PRJNA388105	https://www.ebi.ac.uk/ena/browser/view/PRJNA388105	None	[Overal design]4 total samples were analyzed. We generated the following comparisons: con1 vs. cont2, 1min vs. cont2; 3min vs. cont2. Genes with a fold-change ≥2 were selected.; [Treatment]'Prior to plasma treatment, THP-1 cells were stimulated with phorbol (100ng/ml) for 2 days and subsequently non-thermal plasma was exposed to 1 min and 3 min to these PMA treated cells.'; [Growth]'THP-1 cells w…
GSE153606	Homo sapiens	10	Expression profiling by high throughput sequencing	GPL11154	Decidual glycodelin-A polarizes human monocytes into a decidual macrophage-like phenotype through Siglec-7	2020-07-01	GdA induces the differentiation of human monocytes into dM-like phenotypes in terms of transcriptome	https://www.ncbi.nlm.nih.gov/geo/query/acc.cgi?acc=GSE153606	Decidual glycodelin-A polarizes human monocytes into a decidual macrophage-like phenotype through Siglec-7.	Journal of cell science	4.517	https://doi.org/10.1242/jcs.244400	{Journal of cell science (4.517): 10.1242/jcs.244400}	'total RNA'	https://www.ncbi.nlm.nih.gov/bioproject/PRJNA643416	https://www.ebi.ac.uk/ena/browser/view/PRJNA643416	https://www.ncbi.nlm.nih.gov/sra?term=SRP269495	[Overal design]Peripheral blood monocytes were induced to differentiate into macrophages in the presence or absence of MCSF, GdA, IL-10 or both; [Treatment]'Macrophages were prepared by treating monocytes with 50 ng/ml MCSF for 9 days in the presence or absence of IL-10 (5 ng/ml) and/or GdA (10 μg/ml)'; [Growth]'Primary monocytes were isolated by Ficoll-Paque density gradient centrifugation. Mono…
GSE32864	Mus musculus	12	Genome binding/occupancy profiling by high throughput sequencing	GPL9185	Functional and epigenetic studies reveal multistep differentiation and plasticity of in vitro and in vivo follicular T helper cells	2011-10-11	Follicular T helper cells (Tfh) provide critical help to B cells for germinal center (GC) formation. Mutations affecting SLAM-associated Protein (SAP) prevent GC formation due to defective T-B cell interactions, yet effects on Tfh cell differentiation remain unclear. We describe the in vitro differentiation of functionally-competent “Tfh-like” cells that expressed Interleukin-21, Tfh markers, and…	https://www.ncbi.nlm.nih.gov/geo/query/acc.cgi?acc=GSE32864	Functional and epigenetic studies reveal multistep differentiation and plasticity of in vitro-generated and in vivo-derived follicular T helper cells.	Immunity	21.522	https://doi.org/10.1016/j.immuni.2011.07.015	{Immunity (21.522): 10.1016/j.immuni.2011.07.015}	'genomic DNA'	https://www.ncbi.nlm.nih.gov/bioproject/PRJNA146549	https://www.ebi.ac.uk/ena/browser/view/PRJNA146549	https://www.ncbi.nlm.nih.gov/sra?term=SRP008800	[Overal design]Epigenetic modifications were evaluated in ChIP-Seq studies by profiling histone H3K4 and H3K27 trimethylation marks between Th1, Th2, Th17, Tfh-like, and CXCR5+PD-1+ sorted Tfh-like in vitro generated T helper cell populations and ex vivo derived Tfh cells.; [Treatment]'None'; [Growth]'In vitro differentiated T helper cells: Wildtype OT-II naïve CD4+CD44loCD62L+CD25- T cells were …
GSE105439	Homo sapiens	24	Expression profiling by high throughput sequencing	GPL18573	Effects of the novel PI3K δ/γ inhibitor RP6530 on global gene expression in Hodgkin Lymphoma cell lines.	2017-10-20	Tumor-associated macrophages (TAMs) are involved in the pathogenesis of Hodgkin lymphoma (HL) and correlate with negative prognosis. The phosphatidylinositol 3-kinase (PI3K) mediates tumor and endothelial cell survival, and macrophage activation. As PI3Kδ and PI3Kγ are constitutively activated in HL, we describe RP6530, a novel PI3Kδ/γ inhibitor, in clinical development for HL and NHL. RP6530 exh…	https://www.ncbi.nlm.nih.gov/geo/query/acc.cgi?acc=GSE105439	Targeting Cancer Cells and Tumor Microenvironment in Preclinical and Clinical Models of Hodgkin Lymphoma Using the Dual PI3Kδ/γ Inhibitor RP6530.	Clinical cancer research : an official journal of the American Association for Cancer Research	8.911	https://doi.org/10.1158/1078-0432.CCR-18-1133	{Clinical cancer research : an official journal of the American Association for Cancer Research (8.911): 10.1158/1078-0432.CCR-18-1133}	'polyA RNA'	https://www.ncbi.nlm.nih.gov/bioproject/PRJNA415182	https://www.ebi.ac.uk/ena/browser/view/PRJNA415182	https://www.ncbi.nlm.nih.gov/sra?term=SRP120605	[Overal design]Profiling of the transcriptome of L-540 and KM-H2 Hodgkin lymphoma cell lines after in vitro treatment with the novel PI3Kδ/γ inhibitor RP6530 (100nM and 10uM) for 6 hours and RP6530 (10uM) for 24 hours and subjected to polyA-RNA sequencing using Illumina platform. Two biological replicates were profiled for each cell type and time point.; [Treatment]'None', 'L-540 and KM-H2 Hodgki…
GSE147578	Rattus norvegicus	6	Non-coding RNA profiling by high throughput sequencing	GPL20084	Comparison of miRNA between normal rat plasma exosomes and melatonin pretreated rat plasma exosomes	2020-03-26	Stroke places a huge burden on society today, and great of studies were devoted for seeking safe and effective therapeutic strategy to improve the prognosis of stroke. Plasma exosome has exhibited its therapeutic potential against ischemia and reperfusion injury via ameliorating inflammation. To enhance therapeutic potential in patients with ischemic injury, we isolated exosomes from melatonin pr…	https://www.ncbi.nlm.nih.gov/geo/query/acc.cgi?acc=GSE147578	Melatonin Enhances the Therapeutic Effect of Plasma Exosomes Against Cerebral Ischemia-Induced Pyroptosis Through the TLR4/NF-κB Pathway.	Frontiers in neuroscience	3.648	https://doi.org/10.3389/fnins.2020.00848	{Frontiers in neuroscience (3.648): 10.3389/fnins.2020.00848}	'total RNA'	https://www.ncbi.nlm.nih.gov/bioproject/PRJNA615633	https://www.ebi.ac.uk/ena/browser/view/PRJNA615633	https://www.ncbi.nlm.nih.gov/sra?term=SRP254141	[Overal design]Examination of miRNA differences in normal (n=3) and melatonin-treated (n=3) rat plasma exosomes; [Treatment]'Adult male rats (200-250g) received intraperitoneal injections for 7 consecutive days with a control solvent (5% DMSO + PBS) or melatonin (10 mg/kg, dissolved in 5% DMSO + PBS) respectively. On day 8, plasma exosomes (Exo1 represented basic plasma exosome and EXO2 presented…
GSE97916	Ovis aries	16	Expression profiling by array	GPL10427	Transcriptomics Responses to Hypoxia and Ketamine in Ovine Fetal Hippocampus	2017-04-18	Transient hypoxia in pregnancy stimulates a physiological reflex response that redistributes blood flow and defends oxygen delivery to the fetal brain. The chemoreceptor reflex that is responsible for this physiological response is dependent on glutamatergic neurotransmission which, in times of vigorous activity, could produce cell death secondary to calcium uptake. We designed the present experi…	https://www.ncbi.nlm.nih.gov/geo/query/acc.cgi?acc=GSE97916	Post-hypoxia Invasion of the fetal brain by multidrug resistant Staphylococcus.	Scientific reports	4.011	https://doi.org/10.1038/s41598-017-06789-6	{Frontiers in physiology (3.201) doi:10.3389/fphys.2018.01858}; {Scientific reports (4.011) doi:10.1038/s41598-017-06789-6};	'total RNA'	https://www.ncbi.nlm.nih.gov/bioproject/PRJNA383314	https://www.ebi.ac.uk/ena/browser/view/PRJNA383314	None	[Overal design]4 groups: hypoxia, hypoxia plus ketamine, normoxia, normoxia plus ketamine. Hypoxia produced by low PO2 in maternal inspired gas for 30 min, followed by normoxia recovery for 23.5 hours. Control fetuses maintained at normoxia for 30 min, followed by another 23.5 h of normoxia. Fetal hippocampus collected for mRNA at end of 23.5 h recovery period.; [Treatment]'Chronically catheteriz…
GSE115120	Mus musculus	12	Expression profiling by array	GPL1261	Expression data of Bone Marrow Derived Macrophages (BMDM) from WT and Nos2-/- mice proinflammatory activated in vitro	2018-05-30	Proinlfammatory stimulation of murine macrophages elicits profound metabolic changes. iNOS-derived Nitric oxide is both necessary and sufficient for the repression of OXPHOS during M1 polarization. Macrophages derived from mice lacking NOS2 display intact metabolic pathway and fail to rewire carbon fluxes. Since inflammation results in a very controlled genetic programme where specific sets of ge…	https://www.ncbi.nlm.nih.gov/geo/query/acc.cgi?acc=GSE115120	Nitric oxide orchestrates metabolic rewiring in M1 macrophages by targeting aconitase 2 and pyruvate dehydrogenase.	Nature communications	11.878	https://doi.org/10.1038/s41467-020-14433-7	{Nature communications (11.878): 10.1038/s41467-020-14433-7}	'total RNA'	https://www.ncbi.nlm.nih.gov/bioproject/PRJNA473827	https://www.ebi.ac.uk/ena/browser/view/PRJNA473827	None	[Overal design]WT and Nos2-/- BMDM were differentiated for 7 days and then treated with vehicle (PBS) or LPS and IFNγ for 8 hours. Total RNA was extracted from 3 different biological replicates for each group and Affymetrix Mouse Genome 430 2.0 Array was performed,; [Treatment]'After growing BMDM for 6 days in culture, cells were placed in complete culture media and treated with vehicle (PBS) or …
GSE89484	Homo sapiens	6	Expression profiling by high throughput sequencing	GPL18573	Selective modulation of inflammatory Natural Killer (NK) cell phenotypes following histone H3K27 demethylase inhibition [RNA-Seq]	2016-11-03	Natural Killer cells are innate lymphocytes, participate in immune surveillance and elimination of stressed or transformed cells and critically shape the inflammatory cytokine environment to interact with cells of the innate and adaptive immune system, including macrophages, dendritic and Tcells. By performing a focused compound library screening, further validated by knockdown approaches, we her…	https://www.ncbi.nlm.nih.gov/geo/query/acc.cgi?acc=GSE89484	Inhibition of histone H3K27 demethylases selectively modulates inflammatory phenotypes of natural killer cells.	The Journal of biological chemistry	4.106	https://doi.org/10.1074/jbc.RA117.000698	{The Journal of biological chemistry (4.106): 10.1074/jbc.RA117.000698}	'polyA RNA'	https://www.ncbi.nlm.nih.gov/bioproject/PRJNA352350	https://www.ebi.ac.uk/ena/browser/view/PRJNA352350	https://www.ncbi.nlm.nih.gov/sra?term=SRP092533	[Overal design]We constructed 6 RNA-seq libraries; two conditions in triplicate. NK cells were cultured in media in the presence of IL-15 stimulation then cultured in the presence of DMSO and GSK-J4 treated NK cells. RNA was collected at 24 hours.; [Treatment]'None'; [Growth]'None'; [Extraction]'RNA was harvested using Direct-zol Zymo RNA isolation kit (Cat #: R2070). NEBNext Ultra RNA library pr…
GSE24819	Mus musculus	22	Expression profiling by array	GPL9733	Expression data from mouse model of plaque regression	2010-10-20	Atherosclerosis is the leading underlying cause of death worldwide. We reported a mouse model of atherosclerosis regression that involves transplanting an atherosclerotic aortic arch into a normolipidemic mouse. There, emigration of plaque foam cells occurred in a CCR7 (dendritic cell migration factor) dependent manner. It was obvious, though, that other pathways are likely to be involved in this…	https://www.ncbi.nlm.nih.gov/geo/query/acc.cgi?acc=GSE24819	Regression of atherosclerosis is characterized by broad changes in the plaque macrophage transcriptome.	PloS one	2.776	https://doi.org/10.1371/journal.pone.0039790	{PloS one (2.776): 10.1371/journal.pone.0039790}	'total RNA'	https://www.ncbi.nlm.nih.gov/bioproject/PRJNA132199	https://www.ebi.ac.uk/ena/browser/view/PRJNA132199	None	[Overal design]We performed microarrays on laser captured macrophages isolated from aortic arch from mouse in atherosclerosis progression and regression environments (C57Bl/6, ApoE -/-). Study was performed in two batches, with three treatment groups each: progression, regression and baseline. Profiled in the Merck/Agilent 3.0; [Treatment]'None'; [Growth]'None'; [Extraction]'Qiagen RNeasy spin co…
GSE133104	Mus musculus	2	Genome binding/occupancy profiling by high throughput sequencing	GPL13112; GPL19057	A first exon termination checkpoint that preferentially suppresses extragenic transcription [ChIPseq_BMDM_POLII]	2019-06-20	Wdr82 and Zc3h4 repress transcription at extragenic sites.	https://www.ncbi.nlm.nih.gov/geo/query/acc.cgi?acc=GSE133104	None	None	None	None	None	'genomic DNA'	https://www.ncbi.nlm.nih.gov/bioproject/PRJNA549953	https://www.ebi.ac.uk/ena/browser/view/PRJNA549953	https://www.ncbi.nlm.nih.gov/sra?term=SRP202031	[Overal design]Transcriptome analysis to measure transcription in cells depleted of Wdr82, Zc3h4or other known termination factors.; [Treatment]'Cells were treated for 45 min with LPS (10 ng/ml) before harvesting.'; [Growth]'Primary bone marrow cells were cultured in DMEM containing 10% North American FBS, 1% L-Glutamax solution, 1% Pen/Strep solution, and 30 % conditioned medium from L929 cells …
GSE124738	Homo sapiens	12	Expression profiling by high throughput sequencing	GPL20301	Transcriptomic analysis of human macrophages in 3D	2019-01-07	Macrophages are involved in a large number of tissue functions in homeostasis and various pathological situations. These cells present a high degree of phenotypic plasticity that is grasped by the concept of polarization. One goal of the macrophage’s biology field is to obtain molecular signatures of these polarizations. To achieve this task, it is necessary to integrate how physical environment …	https://www.ncbi.nlm.nih.gov/geo/query/acc.cgi?acc=GSE124738	3D type I collagen environment leads up to a reassessment of the classification of human macrophage polarizations.	Biomaterials	10.273	https://doi.org/10.1016/j.biomaterials.2019.04.018	{Biomaterials (10.273): 10.1016/j.biomaterials.2019.04.018}	'total RNA'	https://www.ncbi.nlm.nih.gov/bioproject/PRJNA513306	https://www.ebi.ac.uk/ena/browser/view/PRJNA513306	https://www.ncbi.nlm.nih.gov/sra?term=SRP176434	[Overal design]Human macrophages were polarized in 3D collagen scaffolds and their transcriptome were analyzed; [Treatment]'None'; [Growth]'Peripheral blood mononuclear cells (PBMC) were obtained from whole blood (leukocyte reduction system cones) by density gradient centrifugation.Monocytes were isolated from PBMCs using CD14 magnetic beads.Polarization was subsequently obtained by seeding cells…
GSE139150	Mus musculus	63	Expression profiling by high throughput sequencing	GPL21103	A transcriptional toolbox for exploring peripheral neuro-immune interactions	2019-10-21	Correct communication between immune cells and peripheral neurons is crucial for the protection of our bodies. Its breakdown is observed in many common, often painful conditions, including arthritis, neuropathies and inflammatory bowel or bladder disease. Here, we have characterised the immune response in a mouse model of neuropathic pain using flow cytometry and cell-type specific RNA sequencing…	https://www.ncbi.nlm.nih.gov/geo/query/acc.cgi?acc=GSE139150	A transcriptional toolbox for exploring peripheral neuroimmune interactions.	Pain	6.029	https://doi.org/10.1097/j.pain.0000000000001914	{Pain (6.029): 10.1097/j.pain.0000000000001914}	'total RNA'	https://www.ncbi.nlm.nih.gov/bioproject/PRJNA578640	https://www.ebi.ac.uk/ena/browser/view/PRJNA578640	https://www.ncbi.nlm.nih.gov/sra?term=SRP226428	[Overal design]We have characterised the immune response in a mouse model of neuropathic pain using flow cytometry and cell-type specific RNA sequencing (RNA-seq).; [Treatment]'Mice underwent partial sciatic nerve ligation surgery for 1 week and 10 weeks.'; [Growth]'None'; [Extraction]'The ligated sciatic nerve and its connected L3-L5 DRG were dissected, digested and stained for FACS. This proces…
GSE145384	Mus musculus	70	Expression profiling by high throughput sequencing	GPL16791; GPL17021; GPL21103	Treml4 promotes inflammatory programs in human and murine macrophages and alters atherosclerosis lesion composition in the Apolipoprotein E deficient mouse	2020-02-17	This SuperSeries is composed of the SubSeries listed below.	https://www.ncbi.nlm.nih.gov/geo/query/acc.cgi?acc=GSE145384	<i>TREML4</i> Promotes Inflammatory Programs in Human and Murine Macrophages and Alters Atherosclerosis Lesion Composition in the Apolipoprotein E Deficient Mouse.	Frontiers in immunology	4.716	https://doi.org/10.3389/fimmu.2020.00397	{Frontiers in immunology (4.716): 10.3389/fimmu.2020.00397}	'total RNA'	https://www.ncbi.nlm.nih.gov/bioproject/PRJNA607039	https://www.ebi.ac.uk/ena/browser/view/PRJNA607039	None	[Overal design]Refer to individual Series; [Treatment]'After growing BMDM for 6 days in culture, cells were placed in complete culture media and treated with vehicle (PBS) or of LPS (100ng/mL) for 8h or 12h for proinflammatory activation', 'differentiated macrophages were treated with 100ng/ml LPS or PBS for 8 or 12 hours'; [Growth]'Total cells from the bone marrow were plated at 7.0 x 10^5 / mL …
GSE145384	Homo sapiens	70	Expression profiling by high throughput sequencing	GPL16791; GPL17021; GPL21103	Treml4 promotes inflammatory programs in human and murine macrophages and alters atherosclerosis lesion composition in the Apolipoprotein E deficient mouse	2020-02-17	This SuperSeries is composed of the SubSeries listed below.	https://www.ncbi.nlm.nih.gov/geo/query/acc.cgi?acc=GSE145384	<i>TREML4</i> Promotes Inflammatory Programs in Human and Murine Macrophages and Alters Atherosclerosis Lesion Composition in the Apolipoprotein E Deficient Mouse.	Frontiers in immunology	4.716	https://doi.org/10.3389/fimmu.2020.00397	{Frontiers in immunology (4.716): 10.3389/fimmu.2020.00397}	'total RNA'	https://www.ncbi.nlm.nih.gov/bioproject/PRJNA607039	https://www.ebi.ac.uk/ena/browser/view/PRJNA607039	None	[Overal design]Refer to individual Series; [Treatment]'After growing BMDM for 6 days in culture, cells were placed in complete culture media and treated with vehicle (PBS) or of LPS (100ng/mL) for 8h or 12h for proinflammatory activation', 'differentiated macrophages were treated with 100ng/ml LPS or PBS for 8 or 12 hours'; [Growth]'Total cells from the bone marrow were plated at 7.0 x 10^5 / mL …
GSE99393	Mus musculus	6	Expression profiling by array	GPL16570	Gene expression data of CSF1R antibody-treated myeloma-associated macrophages	2017-05-30	Colony-stimulating factor 1 receptor (CSF1R) signaling controls MФ differentiation and function, and blocking CSF1R exerts antitumor effects in solid tumors. We examined the effects of CSF1R blockade on multiple therapy. Our results showed that CSF1R blockade inhibited the differentiation, proliferation and survival of M2 and myeloma-associated MФs (MAMs). Microarray was used for determining CS7 …	https://www.ncbi.nlm.nih.gov/geo/query/acc.cgi?acc=GSE99393	Therapeutic effects of CSF1R-blocking antibodies in multiple myeloma.	Leukemia	9.944	https://doi.org/10.1038/leu.2017.193	{Leukemia (9.944): 10.1038/leu.2017.193}	'total RNA'	https://www.ncbi.nlm.nih.gov/bioproject/PRJNA388381	https://www.ebi.ac.uk/ena/browser/view/PRJNA388381	None	[Overal design]We cultured murine bone marrow (BM)-derived monocytes from 3 C57BL/KaLwRij mice in the presence of M-CSF for 7 days to generate BM-derived Macrophages (BMDMs). Then BMDMs were cocultured with murine myeloma 5TGM1-luc cells overnight and treated with 0.5 nM anti-mouse CSF1R antibody or IgG antibody control for 3 days. After that the BMDMs were wash for 4 times to removed myeloma cel…
GSE79706	Homo sapiens	66	Expression profiling by array	GPL570	Characterization of Human Lung Airway APC Subsets	2016-03-30	The respiratory system is a complex network of many cell types, including subsets of macrophages and dendritic cels, that work together to maintain steady-state respiration. Due to limitations in acquiring cells from healthy human lung, these subsets remain poorly characterized transcriptionally and phenotypically. We set out to systemically identify these subsets in human airways, by developing …	https://www.ncbi.nlm.nih.gov/geo/query/acc.cgi?acc=GSE79706	Transcriptional Classification and Functional Characterization of Human Airway Macrophage and Dendritic Cell Subsets.	Journal of immunology (Baltimore, Md. : 1950)	4.718	https://doi.org/10.4049/jimmunol.1600777	{Journal of immunology (Baltimore, Md. : 1950) (4.718): 10.4049/jimmunol.1600777}	'total RNA'	https://www.ncbi.nlm.nih.gov/bioproject/PRJNA316804	https://www.ebi.ac.uk/ena/browser/view/PRJNA316804	None	[Overal design]6 antigen presenting cell subsets were sorted from 7 different human lung donors. In addition, immature monocyte-derived dendritic cells and macrophages were generated from monocytes of 6 human blood donors. Monocyte-derived dendritic cells were generated by exposure to IL-4 and GM-CSF, while monocyte-derived macrophages were generated by exposure to GM-CSF alone. Immature macropha…
GSE46321	Mus musculus	44	Expression profiling by array	GPL13912	C/EBPα poises B cells for rapid reprogramming into iPS cells [array]	2013-04-23	Somatic cell reprogramming into pluripotent stem cells induced by Oct4, Sox2, Klf4 and Myc (OSKM) occurs at low frequencies and with a considerable delay involving a stochastic phase. In contrast, transdifferentiation of B cells into macrophages induced by C/EBPα is fully efficient and initiated almost immediately. We now discovered that a pulse of C/EBPα in B cell precursors followed by OSKM exp…	https://www.ncbi.nlm.nih.gov/geo/query/acc.cgi?acc=GSE46321	C/EBPα poises B cells for rapid reprogramming into induced pluripotent stem cells.	Nature	43.070	https://doi.org/10.1038/nature12885	{Nature (43.070) doi:10.1038/nature12885}; {Scientific data (5.929) doi:10.1038/sdata.2014.8};	'total RNA'	https://www.ncbi.nlm.nih.gov/bioproject/PRJNA198734	https://www.ebi.ac.uk/ena/browser/view/PRJNA198734	None	[Overal design]Change in gene expression during reprogramming of B-cells into iPS cells, comparing the time 0h (B-cells) to cells induced with OKSM, pre-treated or not with estradiol to induce C/EBPa, at different time points.; [Treatment]'Cells were trypsinized and FACS-sorted to remove feeder and dead cells.'; [Growth]'ESCs and iPSCs were cultured on mitomycin C treated MEF feeder cells in KO-D…
GSE60930	Mus musculus	12	Other	GPL16331	Genome-wide translational analysis of RAW264 macrophages by ribosome profiling	2014-08-29	Purpose: The aim is to analyze the translational kinetics of the basal and LPS-stimulated conditions of RAW264 macrophages focusing on ribosome density Method: RAW264 macrophages were cultured at 3.0 x 10^5 cells/ml in media (DMEM, 2mM Glutamine, 10% FBS, 100 units penicillin and 100µg streptomycin/mL) 24 hours prior to harvest. It was confirmed that the confluency of cells never surpassed 80 ~ 9…	https://www.ncbi.nlm.nih.gov/geo/query/acc.cgi?acc=GSE60930	None	None	None	None	None	'total RNA'	https://www.ncbi.nlm.nih.gov/bioproject/PRJNA259844	https://www.ebi.ac.uk/ena/browser/view/PRJNA259844	https://www.ncbi.nlm.nih.gov/sra?term=SRP045893	[Overal design]mRNA and RPF of RAW264 macrophages were deep-sequenced with two independent biological replicates by Ion PGM sequencer; [Treatment]'Cells were stimulated by LPS (100 ng/ml for 30 min), or LPS+DEX (10uM) for 30 min before harvesting.'; [Growth]'RAW 264 cells were cultured at 3.0 x 10^5 cells/ml in media (DMEM, 2mM Glutamine, 10% FBS, 100 units penicillin and 100µg streptomycin/mL) 2…
GSE60930	Mus musculus	12	Expression profiling by high throughput sequencing	GPL16331	Genome-wide translational analysis of RAW264 macrophages by ribosome profiling	2014-08-29	Purpose: The aim is to analyze the translational kinetics of the basal and LPS-stimulated conditions of RAW264 macrophages focusing on ribosome density Method: RAW264 macrophages were cultured at 3.0 x 10^5 cells/ml in media (DMEM, 2mM Glutamine, 10% FBS, 100 units penicillin and 100µg streptomycin/mL) 24 hours prior to harvest. It was confirmed that the confluency of cells never surpassed 80 ~ 9…	https://www.ncbi.nlm.nih.gov/geo/query/acc.cgi?acc=GSE60930	None	None	None	None	None	'total RNA'	https://www.ncbi.nlm.nih.gov/bioproject/PRJNA259844	https://www.ebi.ac.uk/ena/browser/view/PRJNA259844	https://www.ncbi.nlm.nih.gov/sra?term=SRP045893	[Overal design]mRNA and RPF of RAW264 macrophages were deep-sequenced with two independent biological replicates by Ion PGM sequencer; [Treatment]'Cells were stimulated by LPS (100 ng/ml for 30 min), or LPS+DEX (10uM) for 30 min before harvesting.'; [Growth]'RAW 264 cells were cultured at 3.0 x 10^5 cells/ml in media (DMEM, 2mM Glutamine, 10% FBS, 100 units penicillin and 100µg streptomycin/mL) 2…
GSE48138	Mus musculus	122	Expression profiling by high throughput sequencing	GPL11002; GPL13112	Expression and regulation of lincRNAs during T cell development and differentiation	2013-06-20	Although lincRNAs are implicated in regulating gene expression in various tissues, little is known about lincRNA transcriptomes in the T cell lineages. Here we identify 1,524 lincRNAs in 42 T cell samples from early T cell progenitors to terminally differentiated T helper subsets. Our analysis revealed highly dynamic and cell-specific expression patterns of lincRNAs during T cell differentiation.…	https://www.ncbi.nlm.nih.gov/geo/query/acc.cgi?acc=GSE48138	Expression and regulation of intergenic long noncoding RNAs during T cell development and differentiation.	Nature immunology	23.530	https://doi.org/10.1038/ni.2712	{Nature immunology (23.530): 10.1038/ni.2712}	'polyA RNA', 'total RNA'	https://www.ncbi.nlm.nih.gov/bioproject/PRJNA208992	https://www.ebi.ac.uk/ena/browser/view/PRJNA208992	https://www.ncbi.nlm.nih.gov/sra?term=SRP026197	[Overal design]To obtain comprehensive profiles of lincRNA expression during the development and differentiation of T cell lineages, we purified CD4-CD8 double negative (DN) cells (DN1, DN2, DN3 and DN4), double positive (DP) cells (CD4+CD8+CD3low and CD4+CD8intCD69+), single positive (SP) CD4 and CD8 cells, and thymic-derived regulatory T cells (tTreg) from thymi of C57BL/6 mice. Additionally, w…
GSE110771	Mus musculus	2	Expression profiling by array	GPL11202	IL-4 effect on mouse bone marrow-derived macrophages	2018-02-18	Analysis of BMDMs activated with IL-4. Results provide insight into the molecular effects and secretory effects of IL-4-induced anti-inflammation in macrophages.	https://www.ncbi.nlm.nih.gov/geo/query/acc.cgi?acc=GSE110771	Reduced oxidative capacity in macrophages results in systemic insulin resistance.	Nature communications	11.878	https://doi.org/10.1038/s41467-018-03998-z	{Nature communications (11.878): 10.1038/s41467-018-03998-z}	'total RNA'	https://www.ncbi.nlm.nih.gov/bioproject/PRJNA434515	https://www.ebi.ac.uk/ena/browser/view/PRJNA434515	None	[Overal design]BMDMs treated with IL-4 for 18 hours; [Treatment]'None'; [Growth]'None'; [Extraction]'Total RNA from cell was isolated using Trizol Reagent (Molecular Research Center, Cincinnati, OH, USA), according to the manufacturer’s instructions. Total RNA was quantified by absorbance at 260 nm and the integrity of total RNA was checked by Bioanalyzer2100 (Agilent, CA, USA).'; [Cell type]'mac…
GSE72964	Mus musculus	114	Expression profiling by high throughput sequencing	GPL13112; GPL19057; GPL21103	Tissue damage signals repurpose NF-κB, AP-1 and Smad3 to direct a Rev-erb sensitive wound healing program in macrophages	2015-09-11	A complex damage signal promotes co-localization of NFκB and Smad3 at Rev-erb-sensitive enhancers and drives expression of genes characteristic of alternate polarization states in the same cells.	https://www.ncbi.nlm.nih.gov/geo/query/acc.cgi?acc=GSE72964	Tissue damage drives co-localization of NF-κB, Smad3, and Nrf2 to direct Rev-erb sensitive wound repair in mouse macrophages.	eLife	7.551	https://doi.org/10.7554/eLife.13024	{eLife (7.551): 10.7554/eLife.13024}	'genomic DNA', 'polyA RNA'	https://www.ncbi.nlm.nih.gov/bioproject/PRJNA295434	https://www.ebi.ac.uk/ena/browser/view/PRJNA295434	https://www.ncbi.nlm.nih.gov/sra?term=SRP063628	[Overal design]Chromatin mark H3K27Ac, transcription factors PU.1, cFos, SMAD3, and p65 were assessed by ChIP-Seq and RNA-Seq was used to measure gene expression in C57BL/6 and ReverbDKO mice and in in-vivo wounds; [Treatment]'For ChIP-seq experiments, cells were left untreated or treated by adding 100ng/ml KDO2-lipid A ("KLA"), or 1ng/ml tumor growth factor β ("TGFγ"), or replacing the seeding m…
GSE72964	Mus musculus	114	Genome binding/occupancy profiling by high throughput sequencing	GPL13112; GPL19057; GPL21103	Tissue damage signals repurpose NF-κB, AP-1 and Smad3 to direct a Rev-erb sensitive wound healing program in macrophages	2015-09-11	A complex damage signal promotes co-localization of NFκB and Smad3 at Rev-erb-sensitive enhancers and drives expression of genes characteristic of alternate polarization states in the same cells.	https://www.ncbi.nlm.nih.gov/geo/query/acc.cgi?acc=GSE72964	Tissue damage drives co-localization of NF-κB, Smad3, and Nrf2 to direct Rev-erb sensitive wound repair in mouse macrophages.	eLife	7.551	https://doi.org/10.7554/eLife.13024	{eLife (7.551): 10.7554/eLife.13024}	'genomic DNA', 'polyA RNA'	https://www.ncbi.nlm.nih.gov/bioproject/PRJNA295434	https://www.ebi.ac.uk/ena/browser/view/PRJNA295434	https://www.ncbi.nlm.nih.gov/sra?term=SRP063628	[Overal design]Chromatin mark H3K27Ac, transcription factors PU.1, cFos, SMAD3, and p65 were assessed by ChIP-Seq and RNA-Seq was used to measure gene expression in C57BL/6 and ReverbDKO mice and in in-vivo wounds; [Treatment]'For ChIP-seq experiments, cells were left untreated or treated by adding 100ng/ml KDO2-lipid A ("KLA"), or 1ng/ml tumor growth factor β ("TGFγ"), or replacing the seeding m…
GSE162992	Mus musculus	2	Expression profiling by high throughput sequencing	GPL24247	Six codewords of the temporal NFκB signaling code enable healthy macrophages to respond appropriately to diverse immune threats	2020-12-10	Macrophages initiate inflammatory responses via the transcription factor NFB. The temporal pattern of NFB activity determines which genes are expressed, and thus, the type of response that ensues. Here we examined how information about the stimulus is encoded in the dynamics of NFκB activity. We generated an mVenus-RelA reporter mouse to enable high-throughput live-cell analysis of primary macr…	https://www.ncbi.nlm.nih.gov/geo/query/acc.cgi?acc=GSE162992	None	None	None	None	None	'polyA RNA'	https://www.ncbi.nlm.nih.gov/bioproject/PRJNA684151	https://www.ebi.ac.uk/ena/browser/view/PRJNA684151	https://www.ncbi.nlm.nih.gov/sra?term=SRP297568	[Overal design]Single cell RNAseq from Wildtype and Sjogren’s Syndrome mouse BMDMs stimulated with 10ng/ml TNF, 100ng/ml LPS, or 50ug/ml p(I:C) for 8hours.; [Treatment]'Wildtype (WT) and Sjogren’s Syndrome (SS) cells were stimulated with 10ng/ml TNF, or 100ng/ml LPS, or 50ug/ml pIC for 8 hours. For both WT and SS samples, these three conditions, plus a no stimulus control, are identified by the T…
GSE101316	Mus musculus	4	Expression profiling by high throughput sequencing	GPL21103	Expression data from WT and Ezh2-deficient macrophages non-treated (NT) or stimulated for 2 h with LPS	2017-07-12	we conducted gene expression profile analysis by using WT and Ezh2-deficient bone marrow-derived macrophages.Gene ontology (GO) analysis revealed the most prominent biological processes altered in macrophages upon LPS stimulation were associated with immune system process.	https://www.ncbi.nlm.nih.gov/geo/query/acc.cgi?acc=GSE101316	Macrophage/microglial Ezh2 facilitates autoimmune inflammation through inhibition of Socs3.	The Journal of experimental medicine	10.892	https://doi.org/10.1084/jem.20171417	{The Journal of experimental medicine (10.892): 10.1084/jem.20171417}	'total RNA'	https://www.ncbi.nlm.nih.gov/bioproject/PRJNA393993	https://www.ebi.ac.uk/ena/browser/view/PRJNA393993	https://www.ncbi.nlm.nih.gov/sra?term=SRP111707	[Overal design]Genome-wide expression profiling of WT and Ezh2-deficient macrophages non-treated (NT) or stimulated for 2 h with LPS were generated by RNA-sequencing analysis; [Treatment]'non-treated (NT) or stimulated for 2 h with LPS'; [Growth]'bone marrow cells were isolated from femurs and tibias of adult WT and ezh2f/f lysmcre mice and cultured for 5 days in a DMEM medium supplemented with M…
GSE31747	Homo sapiens	12	Expression profiling by array	GPL8300	ZEBOV-induced changes in macrophage gene expression	2011-08-30	Zaire ebolavirus (ZEBOV) infections are associated with high lethality in primates. ZEBOV primarily targets mononuclear phagocytes, which are activated upon infection and secrete mediators believed to trigger initial stages of pathogenesis. The characterization of the responses of target cells to ZEBOV infection may therefore not only further understanding of pathogenesis but also suggest possibl…	https://www.ncbi.nlm.nih.gov/geo/query/acc.cgi?acc=GSE31747	Ebola virion attachment and entry into human macrophages profoundly effects early cellular gene expression.	PLoS neglected tropical diseases	4.487	https://doi.org/10.1371/journal.pntd.0001359	{PLoS neglected tropical diseases (4.487): 10.1371/journal.pntd.0001359}	'total RNA'	https://www.ncbi.nlm.nih.gov/bioproject/PRJNA145321	https://www.ebi.ac.uk/ena/browser/view/PRJNA145321	None	[Overal design]Primary human macrophages from three donors (D1, D2, D3) were harvested at 1 h and 6 h after in vitro exposure to purified Ebola virions and compared to RNA from mock-exposed cells derived from the same donors.; [Treatment]'Cells were infected with either mock virus preparation or ZEBOV at a multiplicity of infection (MOI) of 10.'; [Growth]'Cells were cultivated in RPMI 1640 (Invit…
GSE34206	Mus musculus	8	Expression profiling by array	GPL1261	Gene regulation in macrophages from irradiated tumors	2011-12-06	Tumors engender an environment dominated by M2 differentiated tumor macrophages that support tumor invasion, metastases and escape from immune control. In this study, we demonstrate that following radiation therapy of tumors in mice there is an influx of tumor macrophages that polarize towards wound repair and immune suppression. To investigate changes in the phenotype of tumor macrophages follow…	https://www.ncbi.nlm.nih.gov/geo/query/acc.cgi?acc=GSE34206	Expression of NF-κB p50 in tumor stroma limits the control of tumors by radiation therapy.	PloS one	2.776	https://doi.org/10.1371/journal.pone.0039295	{PloS one (2.776) doi:10.1371/journal.pone.0039295}; {Oncotarget (None) doi:10.18632/oncotarget.11823};	'total RNA'	https://www.ncbi.nlm.nih.gov/bioproject/PRJNA149669	https://www.ebi.ac.uk/ena/browser/view/PRJNA149669	None	[Overal design]There are untreated and irradiated samples at time points 1 day and 7 days following radiation therapy. The experiment was repeated in entirety, generating a second gene array sample for each. For analysis, the untreated samples of 1 day and 7 days were grouped together.; [Treatment]'Three daily 20Gy treatment fractions were given using an Elekta Synergy linear accelerator (Atlanta…
GSE17380	Homo sapiens	2	Genome binding/occupancy profiling by genome tiling array	GPL8923	Genome-wide analysis of SATB1 target genes in human T helper cells: ChIP-chip	2009-07-28	Special AT-rich binding protein 1 (SATB1) is a global chromatin organizer and a transcription factor induced by interleukin-4 (IL-4) during the early T helper 2 (Th2) cell differentiation. In this study, we investigated the role of SATB1 in T helper cell differentiation by performing ChIP-on-chip analysis of human cord blood CD4+ T cells cultured in Th1 and Th2 conditions. These results were comb…	https://www.ncbi.nlm.nih.gov/geo/query/acc.cgi?acc=GSE17380	SATB1 dictates expression of multiple genes including IL-5 involved in human T helper cell differentiation.	Blood	16.562	https://doi.org/10.1182/blood-2009-11-252205	{Blood (16.562): 10.1182/blood-2009-11-252205}	'genomic DNA'	https://www.ncbi.nlm.nih.gov/bioproject/PRJNA119053	https://www.ebi.ac.uk/ena/browser/view/PRJNA119053	None	[Overal design]Cross-linked chromatin obtained from human CD4+ T cells isolated from cord blood cultured in Th1 and Th2 conditions for 24 h was immunoprecipitated with anti-SATB1 antibody.; [Treatment]'CD4+ T cells were purified from umbilical cord blood of healthy neonates (Turku University Central Hospital, Turku, Finland) using Ficoll-Paque gradient centrifugation (Amersham Pharmacia Biotech, …
GSE95712	Mus musculus	37	Expression profiling by high throughput sequencing	GPL13112; GPL18480	Bmal1 regulates inflammatory response in macrophage	2017-03-06	Deletion of Arntl disrupted temporal inflammatory response in macrophage. Mechanistically, the acetylation status of lysine 27 of histone 3 (H3K27ac) was enhanced at the PU.1-containing enhancers in Arntl-/- macrophages compared to the wild-type cells. Collectively, transcription factor network containing Bmal1 controls temporal inflammatory response of macrophages by regulating epigenetic states…	https://www.ncbi.nlm.nih.gov/geo/query/acc.cgi?acc=GSE95712	A long noncoding RNA regulates inflammation resolution by mouse macrophages through fatty acid oxidation activation.	Proceedings of the National Academy of Sciences of the United States of America	9.580	https://doi.org/10.1073/pnas.2005924117	{Scientific reports (4.011) doi:10.1038/s41598-017-07100-3}; {Proceedings of the National Academy of Sciences of the United States of America (9.580) doi:10.1073/pnas.2005924117};	'polyA RNA', 'genomic DNA'	https://www.ncbi.nlm.nih.gov/bioproject/PRJNA378204	https://www.ebi.ac.uk/ena/browser/view/PRJNA378204	https://www.ncbi.nlm.nih.gov/sra?term=SRP101430	[Overal design]Genome wide localization of Transcription factor Bmal1, NFkB (p65) and acetylation status of lysine 27 of histone 3 (H3K27ac) were assessed by ChIP-Seq. Genome-wide gene expression were analyzed by RNA-seq at indicated timepoints in the course of inflammatory response in primary macrophages.; [Treatment]'Mouse macrophages are treated with bacterial lipopolysaccharide (LPS) or Kdo2-…
GSE95712	Mus musculus	37	Genome binding/occupancy profiling by high throughput sequencing	GPL13112; GPL18480	Bmal1 regulates inflammatory response in macrophage	2017-03-06	Deletion of Arntl disrupted temporal inflammatory response in macrophage. Mechanistically, the acetylation status of lysine 27 of histone 3 (H3K27ac) was enhanced at the PU.1-containing enhancers in Arntl-/- macrophages compared to the wild-type cells. Collectively, transcription factor network containing Bmal1 controls temporal inflammatory response of macrophages by regulating epigenetic states…	https://www.ncbi.nlm.nih.gov/geo/query/acc.cgi?acc=GSE95712	A long noncoding RNA regulates inflammation resolution by mouse macrophages through fatty acid oxidation activation.	Proceedings of the National Academy of Sciences of the United States of America	9.580	https://doi.org/10.1073/pnas.2005924117	{Scientific reports (4.011) doi:10.1038/s41598-017-07100-3}; {Proceedings of the National Academy of Sciences of the United States of America (9.580) doi:10.1073/pnas.2005924117};	'polyA RNA', 'genomic DNA'	https://www.ncbi.nlm.nih.gov/bioproject/PRJNA378204	https://www.ebi.ac.uk/ena/browser/view/PRJNA378204	https://www.ncbi.nlm.nih.gov/sra?term=SRP101430	[Overal design]Genome wide localization of Transcription factor Bmal1, NFkB (p65) and acetylation status of lysine 27 of histone 3 (H3K27ac) were assessed by ChIP-Seq. Genome-wide gene expression were analyzed by RNA-seq at indicated timepoints in the course of inflammatory response in primary macrophages.; [Treatment]'Mouse macrophages are treated with bacterial lipopolysaccharide (LPS) or Kdo2-…
GSE107847	Rattus norvegicus	40	Expression profiling by array	GPL17117	Altered molecular signatures during kidney development after intrauterine growth restriction of different origins	2017-12-08	Intrauterine growth restriction (IUGR) has been linked to predisposition towards an unfavorable course of glomerulopathies and early loss of kidney function. This study was performed to identify transcriptional alterations in male IUGR rats during and at the end of nephrogenesis in order to generate hypotheses which molecular mechanisms contribute to adverse kidney programming. IUGR was induced b…	https://www.ncbi.nlm.nih.gov/geo/query/acc.cgi?acc=GSE107847	None	None	None	None	None	'total RNA'	https://www.ncbi.nlm.nih.gov/bioproject/PRJNA421707	https://www.ebi.ac.uk/ena/browser/view/PRJNA421707	None	[Overal design]Direct comparison of kidneys during early postnatal life from IUGR offspring after (1) low protein (LP) diet throughout pregnancy, (2) bilateral uterine vessel ligation (LIG) during terminal pregnancy and (3) intrauterine stress (IUS) by sham operation in late pregnancy with a common control (C) group offers the unique opportunity to differentiate the details of early kidney progra…
GSE120808	Mus musculus	111	Genome binding/occupancy profiling by high throughput sequencing	GPL17021	Genome-wide collaboration of canonical and non-canonical STAT1 complexes with NF-κB to control signal integration between Interferons and TLR4 in vascular and immune cells	2018-10-03	This SuperSeries is composed of the SubSeries listed below.	https://www.ncbi.nlm.nih.gov/geo/query/acc.cgi?acc=GSE120808	Signal Integration of IFN-I and IFN-II With TLR4 Involves Sequential Recruitment of STAT1-Complexes and NFκB to Enhance Pro-inflammatory Transcription.	Frontiers in immunology	4.716	https://doi.org/10.3389/fimmu.2019.01253	{Frontiers in immunology (4.716): 10.3389/fimmu.2019.01253}	'genomic DNA', 'total RNA'	https://www.ncbi.nlm.nih.gov/bioproject/PRJNA494586	https://www.ebi.ac.uk/ena/browser/view/PRJNA494586	None	[Overal design]Refer to individual Series; [Treatment]'VSMC were left unstimulated or treated with single stimulus as follows: 1000U/ml of IFN alpha or 10ng/ml of IFN gamma for 8 hours and 1μg/ml of LPS for 4 hours. To further study the effect of IFNs pretreatment on LPS signaling, the cells were first treated with IFN alpha/IFN gamma for 8 hours followed by LPS stimulation for another 4 hours, a…
GSE120808	Mus musculus	111	Expression profiling by high throughput sequencing	GPL17021	Genome-wide collaboration of canonical and non-canonical STAT1 complexes with NF-κB to control signal integration between Interferons and TLR4 in vascular and immune cells	2018-10-03	This SuperSeries is composed of the SubSeries listed below.	https://www.ncbi.nlm.nih.gov/geo/query/acc.cgi?acc=GSE120808	Signal Integration of IFN-I and IFN-II With TLR4 Involves Sequential Recruitment of STAT1-Complexes and NFκB to Enhance Pro-inflammatory Transcription.	Frontiers in immunology	4.716	https://doi.org/10.3389/fimmu.2019.01253	{Frontiers in immunology (4.716): 10.3389/fimmu.2019.01253}	'genomic DNA', 'total RNA'	https://www.ncbi.nlm.nih.gov/bioproject/PRJNA494586	https://www.ebi.ac.uk/ena/browser/view/PRJNA494586	None	[Overal design]Refer to individual Series; [Treatment]'VSMC were left unstimulated or treated with single stimulus as follows: 1000U/ml of IFN alpha or 10ng/ml of IFN gamma for 8 hours and 1μg/ml of LPS for 4 hours. To further study the effect of IFNs pretreatment on LPS signaling, the cells were first treated with IFN alpha/IFN gamma for 8 hours followed by LPS stimulation for another 4 hours, a…
GSE33453	Mus musculus	10	Expression profiling by RT-PCR	GPL15673	MiR expression profiles in M1-polarized compared with unstimulated (MФ) bone marrow-derived macrophage cells	2011-11-03	The global change of the miR expression profile during atherosclerosis is due to the infiltration of different types of leukocytes into the arterial vessel wall in addition to disease-specific regulation in vascular cells. Monocyte-derived macrophage accumulation in the subintimal region is critical in the formation of atherosclerotic plaques. It is currently unknown which miRs are involved in th…	https://www.ncbi.nlm.nih.gov/geo/query/acc.cgi?acc=GSE33453	MicroRNA-155 promotes atherosclerosis by repressing Bcl6 in macrophages.	The Journal of clinical investigation	12.282	https://doi.org/10.1172/JCI61716	{The Journal of clinical investigation (12.282): 10.1172/JCI61716}	'total RNA'	https://www.ncbi.nlm.nih.gov/bioproject/PRJNA148715	https://www.ebi.ac.uk/ena/browser/view/PRJNA148715	None	[Overal design]Bone marrow cells were harvested from femura of 6- to 8-week-old female C57BL/6 mice, re-suspended in DMEM-F12/10% FCS/10% L929-conditioned medium, and cultured for 7 days to differentiate into primary macrophages. F4/80 and CD11b expression was determined by flow cytometry to confirm the macrophage phenotype. Macrophages were stimulated with LPS (100ng/ml, 14 hours) and INF-g (10n…
GSE76562	Mus musculus	6	Expression profiling by array	GPL18802	LPS stimulation of Mouse (RAW 264.7) macrophages	2016-01-05	Immunoresponsive gene 1 (IRG1) is one of the highest induced genes in macrophages under pro-inflammatory conditions and its function has been recently described: it codes for immune-responsive gene 1 protein/cis-aconitic acid decarboxylase (IRG1/CAD), an enzyme catalyzing the production of itaconic acid from cis-aconitic acid, a tricarboxylic acid (TCA) cycle intermediate. Itaconic acid possesses…	https://www.ncbi.nlm.nih.gov/geo/query/acc.cgi?acc=GSE76562	Gene Regulatory Network Inference of Immunoresponsive Gene 1 (IRG1) Identifies Interferon Regulatory Factor 1 (IRF1) as Its Transcriptional Regulator in Mammalian Macrophages.	PloS one	2.776	https://doi.org/10.1371/journal.pone.0149050	{PloS one (2.776): 10.1371/journal.pone.0149050}	'total RNA'	https://www.ncbi.nlm.nih.gov/bioproject/PRJNA307981	https://www.ebi.ac.uk/ena/browser/view/PRJNA307981	None	[Overal design]3 unstimulated (Control) and 3 LPS-stimulated RAW 264.7 macrophages; [Treatment]'For the experiments, lipopolysaccharide (LPS, Sigma) was used at a final concentration of 10ng/mL.'; [Growth]'The murine RAW264.7 macrophage cell line was cultured in DMEM medium (Invitrogen, Life Technologies, Carlsbad, California) with 10% Fetal Bovine Serum (FBS), 0.1mg/mL streptomycin (Invitrogen, …
GSE20091	Mus musculus	8	Expression profiling by array	GPL9988	LPS-induced gene expression in wildtype and MAL knockout mouse macrophages	2010-01-28	Comparison of gene expression in WT and MAL knockout (MALKO) mouse macrophages treated with 10ng/ml lipopolysaccharide (LPS) with that of mock-treated cells incubated for the same time (10 days). Cells from 4 mice of each genotype were used and each individual served as its own control. Hybridizations of treated and control samples were dye swapped.	https://www.ncbi.nlm.nih.gov/geo/query/acc.cgi?acc=GSE20091	None	None	None	None	None	'total RNA'	https://www.ncbi.nlm.nih.gov/bioproject/PRJNA124175	https://www.ebi.ac.uk/ena/browser/view/PRJNA124175	None	[Overal design]Two experiments: WT vs. LPS-treated WT, and MALKO vs. LPS-treated MALKO. 4 individual biological replicates for each genotype, and each mouse served as its own mock control.; [Treatment]'Bone marrow-derived macrophage cells for the mock control were untreated.', 'Bone marrow-derived macrophage cells were treated at day 10 ex vivo for 2 hours with 10 ng/ml lipopolysaccharide and the…
GSE70354	Rattus norvegicus	14	Expression profiling by high throughput sequencing	GPL14844	Genomic binding and regulation of gene expression by the thyroid carcinoma-associated PAX8-PPARG fusion protein	2015-06-28	A chromosomal translocation results in production of an oncogenic PAX8-PPARG fusion protein (PPFP) in a subset of thyroid carcinomas. PAX8 is an important thyroid transcription factor, and PPARG is a transcription factor that plays important roles in the biology of adipocytes and macrophages, but has no known function in the thyroid. PPFP retains the DNA binding domains of both proteins. However,…	https://www.ncbi.nlm.nih.gov/geo/query/acc.cgi?acc=GSE70354	Genomic binding and regulation of gene expression by the thyroid carcinoma-associated PAX8-PPARG fusion protein.	Oncotarget	None	https://doi.org/10.18632/oncotarget.6340	{Oncotarget (None): 10.18632/oncotarget.6340}	'genomic DNA', 'total RNA'	https://www.ncbi.nlm.nih.gov/bioproject/PRJNA288400	https://www.ebi.ac.uk/ena/browser/view/PRJNA288400	https://www.ncbi.nlm.nih.gov/sra?term=SRP059939	[Overal design]The rat PCCL3 thyroid cell line was stably transfected with human PAX8-PPARG fusion protein (PPFP, myc-tagged) or empty vector. For RNA-Seq, cells were cultured ±1 μM pioglitazone for 16 hours before RNA isolation, and 3 independent experiments were performed. For ChIP-seq, cells were cultured with 1 μM pioglitazone for 16 hours and IP was performed with anti-myc tag antibody.; [Tr…
GSE70354	Rattus norvegicus	14	Genome binding/occupancy profiling by high throughput sequencing	GPL14844	Genomic binding and regulation of gene expression by the thyroid carcinoma-associated PAX8-PPARG fusion protein	2015-06-28	A chromosomal translocation results in production of an oncogenic PAX8-PPARG fusion protein (PPFP) in a subset of thyroid carcinomas. PAX8 is an important thyroid transcription factor, and PPARG is a transcription factor that plays important roles in the biology of adipocytes and macrophages, but has no known function in the thyroid. PPFP retains the DNA binding domains of both proteins. However,…	https://www.ncbi.nlm.nih.gov/geo/query/acc.cgi?acc=GSE70354	Genomic binding and regulation of gene expression by the thyroid carcinoma-associated PAX8-PPARG fusion protein.	Oncotarget	None	https://doi.org/10.18632/oncotarget.6340	{Oncotarget (None): 10.18632/oncotarget.6340}	'genomic DNA', 'total RNA'	https://www.ncbi.nlm.nih.gov/bioproject/PRJNA288400	https://www.ebi.ac.uk/ena/browser/view/PRJNA288400	https://www.ncbi.nlm.nih.gov/sra?term=SRP059939	[Overal design]The rat PCCL3 thyroid cell line was stably transfected with human PAX8-PPARG fusion protein (PPFP, myc-tagged) or empty vector. For RNA-Seq, cells were cultured ±1 μM pioglitazone for 16 hours before RNA isolation, and 3 independent experiments were performed. For ChIP-seq, cells were cultured with 1 μM pioglitazone for 16 hours and IP was performed with anti-myc tag antibody.; [Tr…
GSE154648	Homo sapiens	14	Expression profiling by high throughput sequencing	GPL16791; GPL20215; GPL28886	Dual RNAseq analysis of THP1 macrophages infected by AIEC LF82 bacteria	2020-07-17	AIEC are crohn disease related bacteria, they can survive and growth within macrophages mature lysosomes. To characterise the Human and bacterial pathways involved in this adaptation we performed Dual RNAseq	https://www.ncbi.nlm.nih.gov/geo/query/acc.cgi?acc=GSE154648	None	None	None	None	None	'total RNA'	https://www.ncbi.nlm.nih.gov/bioproject/PRJNA646949	https://www.ebi.ac.uk/ena/browser/view/PRJNA646949	https://www.ncbi.nlm.nih.gov/sra?term=SRP272386	[Overal design]Examination of bacterial and Human transcriptomes 1h and 6h post infection. Examination of bacterial and macrophage transcriptomes in the absence of infection; [Treatment]'None'; [Growth]'Macrophages were infected and imaged as previously described (Demarre et al., 2017). Infections were performed at MOI 30 (measured by CFU), resulting in the observation of 3 LF82 bacteria per macr…
GSE154648	Escherichia coli LF82	14	Expression profiling by high throughput sequencing	GPL16791; GPL20215; GPL28886	Dual RNAseq analysis of THP1 macrophages infected by AIEC LF82 bacteria	2020-07-17	AIEC are crohn disease related bacteria, they can survive and growth within macrophages mature lysosomes. To characterise the Human and bacterial pathways involved in this adaptation we performed Dual RNAseq	https://www.ncbi.nlm.nih.gov/geo/query/acc.cgi?acc=GSE154648	None	None	None	None	None	'total RNA'	https://www.ncbi.nlm.nih.gov/bioproject/PRJNA646949	https://www.ebi.ac.uk/ena/browser/view/PRJNA646949	https://www.ncbi.nlm.nih.gov/sra?term=SRP272386	[Overal design]Examination of bacterial and Human transcriptomes 1h and 6h post infection. Examination of bacterial and macrophage transcriptomes in the absence of infection; [Treatment]'None'; [Growth]'Macrophages were infected and imaged as previously described (Demarre et al., 2017). Infections were performed at MOI 30 (measured by CFU), resulting in the observation of 3 LF82 bacteria per macr…
GSE14969	Homo sapiens	15	Protein profiling by protein array	GPL8204	Regulation of dendritic cells and macrophages by an anti-apoptotic cell natural Ab that inhibits inflammatory arthritis	2009-02-24	Although natural antibodies (NAbs) are present from birth, little is known about what drives their selection, and whether they have housekeeping functions. We now show that the prototypic T15-NAb, first identified because of its protective role in infection, is representative of a previously unknown type of NAb response that specifically recognizes and forms complexes with apoptotic cells, and wh…	https://www.ncbi.nlm.nih.gov/geo/query/acc.cgi?acc=GSE14969	Regulation of dendritic cells and macrophages by an anti-apoptotic cell natural antibody that suppresses TLR responses and inhibits inflammatory arthritis.	Journal of immunology (Baltimore, Md. : 1950)	4.718	https://doi.org/10.4049/jimmunol.0900948	{Journal of immunology (Baltimore, Md. : 1950) (4.718): 10.4049/jimmunol.0900948}	'protein', 'other'	https://www.ncbi.nlm.nih.gov/bioproject/PRJNA111863	https://www.ebi.ac.uk/ena/browser/view/PRJNA111863	None	[Overal design]In the study presented here, a total of 15 custom-spotted protein slides were hybridized with a T15 IgM monoclonal antibody at three different concentrations, an isotype control IgM, 2 slides were hybridized with serum from naїve mice, 2 slides incubated with serum from mice immunized with apoptotic cells, 2 slides were incubated with serum from mice immunized with saline, 2 slides…
GSE60199	Homo sapiens	30	Expression profiling by array	GPL10558	Transcriptional and functional characterization of dendritic cell differentiation induced by CD137 ligand reverse signaling in human monocytes	2014-08-07	The contribution of monocyte-derived dendritic cells (DC) to an immune response is essential for the elimination of pathogens. In vitro DC can be generated by treatment of monocytes with GM-CSF + IL-4 but it is unknown what stimuli induce the differentiation of monocytes to DC in vivo. CD137L-DC are human monocyte-derived DC that are generated by CD137 ligand (CD137L) signaling. Since CD137 is on…	https://www.ncbi.nlm.nih.gov/geo/query/acc.cgi?acc=GSE60199	Transcriptional and functional characterization of CD137L-dendritic cells identifies a novel dendritic cell phenotype.	Scientific reports	4.011	https://doi.org/10.1038/srep29712	{Scientific reports (4.011): 10.1038/srep29712}	'total RNA'	https://www.ncbi.nlm.nih.gov/bioproject/PRJNA257735	https://www.ebi.ac.uk/ena/browser/view/PRJNA257735	None	[Overal design]A total of 30 expression profiles were obtained, on 6 APC subtypes from 5 different donors; [Treatment]'To generate CD137L-DCs, monocytes were seeded onto polystyrene dishes (Becton Dickinson, Franklin Lakes, NJ, USA) pre-coated with 10 µg/ml of recombinant human CD137-Fc protein, in RPMI-1640 supplemented with 10 % FBS, 50 µg/ml streptomycin and 50 IU/ml penicillin (R10 PS media) …
GSE118642	Homo sapiens	4	Expression profiling by array	GPL16686	ANXA10 induction by interaction with tumor-associated macrophages promotes the growth of esophageal squamous cell carcinoma	2018-08-16	Tumor-associated macrophages (TAMs) have important roles in the progression, angiogenesis and motility of various cancers. To study the effects of TAMs on the tumor microenvironment of ESCCs, we constructed an in vitro system for the differentiation of peripheral blood monocyte (PBMo)-derived macrophages into TAM-like PBMo-derived macrophages. We established a co-culture assay using a human ESCC …	https://www.ncbi.nlm.nih.gov/geo/query/acc.cgi?acc=GSE118642	ANXA10 induction by interaction with tumor-associated macrophages promotes the growth of esophageal squamous cell carcinoma.	Pathology international	2.082	https://doi.org/10.1111/pin.12771	{Pathology international (2.082): 10.1111/pin.12771}	'total RNA'	https://www.ncbi.nlm.nih.gov/bioproject/PRJNA486328	https://www.ebi.ac.uk/ena/browser/view/PRJNA486328	None	[Overal design]PBMos were cultured with macrophage-colony stimulating factor (M-CSF) for 6 days to induce macrophages. We added 50% condition media of human ESCC cell line (TE-8 and TE-9) to culture for 2 days to induce TAM-like polarization. We established co-culture assay using human ESCC cell line (TE-8 and TE-9) and TAM-like macrophages and performed cDNA microarray analysis between monocultu…
GSE3552	Mus musculus	5	Expression profiling by array	GPL1868	Alternative activation deprives macrophages of a coordinated defense program to Mycobacterium tuberculosis	2005-11-03	A potent Th1 immune response is critical to the control of tuberculosis. The impact of an additive Th2 response on the course of disease has so far been insufficiently characterized, despite increased morbidity after coinfection with Mycobacterium tuberculosis and Th2 eliciting helminths and possible involvement of Th2 polarization in reactivation of latent tuberculosis. Here, we describe the gen…	https://www.ncbi.nlm.nih.gov/geo/query/acc.cgi?acc=GSE3552	Alternative activation deprives macrophages of a coordinated defense program to Mycobacterium tuberculosis.	European journal of immunology	4.695	https://doi.org/10.1002/eji.200535496	{European journal of immunology (4.695): 10.1002/eji.200535496}	'total RNA'	https://www.ncbi.nlm.nih.gov/bioproject/PRJNA93625	https://www.ebi.ac.uk/ena/browser/view/PRJNA93625	None	[Overal design]BMM were stimulated with IL-4 or IFN-gamma for validation of classical macrophage activation and compared to alternatively activated BMM infected with M. tuberculosis.; [Treatment]'BMM were treated with 1000 U/ml IL-4 for 24+4 h.', 'BMM were treated with 1000 U/ml IL-4 for 24. Subsequently, M. tuberculosis H37Rv was taken from a fresh late-logarithmic culture, washed once in DMEM, …
GSE13197	Oncorhynchus mykiss	4	Expression profiling by array	GPL6154	Macrophages stimulated with LPS and Poly (I:C)	2008-10-14	The aim of the current study was to investigate the response of in vitro differentiated trout macrophages, a primary cell culture system widely used in fish immunology research, to lipopolysaccharide (LPS) and to the analog viral ds(RNA) Poly I:C. To that end we have used a salmonid-specific microarray platform enriched with immune-related genes. The results clearly suggest that the molecular mec…	https://www.ncbi.nlm.nih.gov/geo/query/acc.cgi?acc=GSE13197	None	None	None	None	None	'total RNA'	https://www.ncbi.nlm.nih.gov/bioproject/PRJNA109493	https://www.ebi.ac.uk/ena/browser/view/PRJNA109493	None	[Overal design]Trout macrophages were isolated using the protocol previously described Head kidneys were dissected, placed in sterile 100 µm nylon mesh cell-strainers and homogenized in the presence of DMEM (PAA Laboratories) containing high glucose, 10% heat inactivated FCS (PAA Laboratories) and Primocin antibiotic (100 µg/ml, Invivogen). The homogenates were plated on 60 mm poly-D-lysine (Sigm…
GSE86941	Rattus norvegicus	21	Expression profiling by high throughput sequencing	GPL18404	Infiltrating monocyte-derived macrophages polarizes in to anti-inflammatory and neuro-protective phenotype in a rat model of cerebral ischemia	2016-09-14	To summarize our results, we found microglia and MDMs are functionally heterogeneous population contributing differently to the disease phenotype. Our data, suggest that during post-ischemic inflammation microglia exhibit pro-inflammatory phenotype, while infiltrating MDMs display anti-inflammatory and neuro-protective phenotype. Apart from up-regulation of some of the classical M2 marker in MDMs…	https://www.ncbi.nlm.nih.gov/geo/query/acc.cgi?acc=GSE86941	Dissecting functional phenotypes of microglia and macrophages in the rat brain after transient cerebral ischemia.	Glia	5.829	https://doi.org/10.1002/glia.23536	{Glia (5.829): 10.1002/glia.23536}	'polyA RNA'	https://www.ncbi.nlm.nih.gov/bioproject/PRJNA343038	https://www.ebi.ac.uk/ena/browser/view/PRJNA343038	https://www.ncbi.nlm.nih.gov/sra?term=SRP089894	[Overal design]RNAseq profilling of sorted microglia and macrophages after MCAO compared to sham; [Treatment]'Focal\xa0cerebral ischemia\xa0was induced by transient occlusion of middle cerebral artery\xa0(MCA) as previously reported (Szydlowska, Zawadzka, & Kaminska, 2006; Zawadzka et al., 2012). Briefly, the rats were anesthetized using 1.5%\xa0isoflurane\xa0in oxygen and ischemia\xa0was produce…
GSE31201	Homo sapiens	4	Expression profiling by array	GPL14113	Inter-species array between human, rat and mouse	2011-08-04	We propose a new microarray method, called an inter-species array, that can measure gene expression levels of multiple species at once. As the array operates simply by changing the probes on an Agilent commercial customized array, and conventional facilities and protocols can be used, the method is cost-efficient. We generated an array for humans, rats and mice that covers 6683 genes. The number …	https://www.ncbi.nlm.nih.gov/geo/query/acc.cgi?acc=GSE31201	None	None	None	None	None	'total RNA'	https://www.ncbi.nlm.nih.gov/bioproject/PRJNA154071	https://www.ebi.ac.uk/ena/browser/view/PRJNA154071	None	[Overal design]Single array with multiple species samples.; [Treatment]'None'; [Growth]'None'; [Extraction]'All RNAs are provided by Lonza. We extracted them accroding to their manuals.'; [Cell type]'astrocyte', 'nerve''cell type: astrocyte; ', 'strain: Sprague-Dawley; cell type: astrocyte; ', 'strain: C57BL/6; cell type: nerve; ', 'strain: Sprague-Dawley; cell type: nerve; '
GSE32282	Homo sapiens	12	Expression profiling by array	GPL6480	Transcrioptome analysis of human primary macrophages stimulated by bacterial endotoxin lipopolysaccharide (LPS), and (1,3)-b-glucans, curdlan and glucan from baker´s yeast (GBY)	2011-09-21	We performed gene expression microarray experiments to compare the global transcriptional response induced by b-glucans and LPS with their secretomes. We identified 1683, 767 and 1447 genes with over two-fold increase or decrease in LPS-, curdlan- or GBY-stimulated macrophages, respectively. We show that both LPS and b-glucan induces significant gene expression changes in macrophages, but only b-…	https://www.ncbi.nlm.nih.gov/geo/query/acc.cgi?acc=GSE32282	Dectin-1 pathway activates robust autophagy-dependent unconventional protein secretion in human macrophages.	Journal of immunology (Baltimore, Md. : 1950)	4.718	https://doi.org/10.4049/jimmunol.1303213	{Journal of immunology (Baltimore, Md. : 1950) (4.718): 10.4049/jimmunol.1303213}	'total RNA'	https://www.ncbi.nlm.nih.gov/bioproject/PRJNA146351	https://www.ebi.ac.uk/ena/browser/view/PRJNA146351	None	[Overal design]The gene expression of human primary macrophage cells was measured at 6 hours after exposure the cells to 1 µg LPS or 10 µg Curdlan or 100 µg GBY (glucan from baker´s yeast), also 0-group was included. Three independent experiments were performed using three different donors for each experiment.; [Treatment]'Macrophages were stimulated 6 h with 1 µg LPS, 10 µg curdlan or 100 µg GBY…
GSE48629	Homo sapiens	1	Non-coding RNA profiling by array	GPL5106	Murine Bone Marrow Macrophages: Control vs. RANKL Stimulated	2013-07-09	To identify the microRNAs that are involved in osteoclastogenesis, microRNA expression profiles in mouse bone marrow macrophages (BMMs) stimulated with RANKL (BMOc) were compared with that of control untreated BMMs. These results provide insights into the mechanisms to regulate osteoclastogenesis and bone resorption activities in osteoclasts by microRNA.	https://www.ncbi.nlm.nih.gov/geo/query/acc.cgi?acc=GSE48629	miR-31 controls osteoclast formation and bone resorption by targeting RhoA.	Arthritis research & therapy	4.148	https://doi.org/10.1186/ar4282	{Arthritis research & therapy (4.148): 10.1186/ar4282}	'total RNA'	https://www.ncbi.nlm.nih.gov/bioproject/PRJNA210878	https://www.ebi.ac.uk/ena/browser/view/PRJNA210878	None	[Overal design]BMMs were cultured with 20 ng/ml M-CSF in the presence or absence of 50 ng/ml RANKL for 24 hours. Cells were collected for total RNA isolation, and were subjected to microRNA array analysis.; [Treatment]'BMMs were cultured with 20 ng/ml M-CSF in the presence or absence of 50 ng/ml RANKL for 24 hours, and lysed for total RNA isolation.'; [Growth]'Bone marrow cells from 8 week-old DB…
GSE80160	Mus musculus	8	Expression profiling by high throughput sequencing	GPL17021	Role of transcriptional coregulator GRIP1 in control of macrophage polarization and metabolic homeostasis	2016-04-11	Diet-induced obesity is characterized by macrophage (MΦ) infiltration and low-grade chronic inflammation in white adipose tissue (WAT) leading to insulin resistance. WAT MΦ are highly heterogeneous in their origin, patterns of gene expression and activities: unlike infiltrating monocyte-derived MΦ that promote inflammation and metabolic dysfunction, tissue-resident WAT MΦ originally described as …	https://www.ncbi.nlm.nih.gov/geo/query/acc.cgi?acc=GSE80160	The transcriptional coregulator GRIP1 controls macrophage polarization and metabolic homeostasis.	Nature communications	11.878	https://doi.org/10.1038/ncomms12254	{Nature communications (11.878): 10.1038/ncomms12254}	'polyA RNA'	https://www.ncbi.nlm.nih.gov/bioproject/PRJNA318059	https://www.ebi.ac.uk/ena/browser/view/PRJNA318059	https://www.ncbi.nlm.nih.gov/sra?term=SRP073118	[Overal design]1. Examination of IL4 induced transcriptome in in vitro differentiated primary bone marrow-derived macrophages. 2. Examination of macrophage transcriptome in macrophages isolated from the white adipose tissue of the WT and GRIP1(cKO) conditional KO animals; [Treatment]'8-wk old mice were placed on HFD (BioServ, F6379) or regular chow (LabDiet, 5001) for 20 wks and weighted weekly. …
GSE133432	Homo sapiens	32	Expression profiling by high throughput sequencing	GPL20301	Development of a chimeric model to study and manipulate human microglia in vivo (bulk RNA-seq dataset)	2019-06-27	iPSC-derived microglia offer a powerful tool to study microglial homeostasis and disease-associated inflammatory responses. Yet, microglia are highly sensitive to their environment, exhibiting transcriptomic deficiencies when kept in isolation from the brain. Furthermore, species-specific genetic variations demonstrate that rodent microglia fail to fully recapitulate the human condition. To addre…	https://www.ncbi.nlm.nih.gov/geo/query/acc.cgi?acc=GSE133432	Development of a Chimeric Model to Study and Manipulate Human Microglia In Vivo.	Neuron	14.403	https://doi.org/10.1016/j.neuron.2019.07.002	{Neuron (14.403): 10.1016/j.neuron.2019.07.002}	'polyA RNA'	https://www.ncbi.nlm.nih.gov/bioproject/PRJNA551450	https://www.ebi.ac.uk/ena/browser/view/PRJNA551450	https://www.ncbi.nlm.nih.gov/sra?term=SRP212201	[Overal design]mRNA profiles were generated from in vivo iPSC-derived microglia ( 3 cell lines isolated from murine brains, n=3-6 mice/line), saline or LPS-treated iPSC-derived in vitro and in vivo microglia (n=3-5 replicates/condition), and human microglia (n=2 individuals) using an Illumina HiSeq 4000; [Treatment]'None'; [Growth]'None'; [Extraction]'Trizol LS was added directly to cultured or F…
GSE128885	Homo sapiens	12	Expression profiling by high throughput sequencing	GPL16791	RNA sequencing of human macrophages treated with iron chelator deferiprone (DEF), with and without lipopolysaccharide (LPS)	2019-03-26	In order to identify transcript changes in response to DEF , we used human macrophages with or without DEF treatment. In order to study the effect of iron chelation on LPS-polarized macrophage transcriptome, we exposed DEF-treated or control macrophages to short time exposure to LPS. We then performed whole-genome transcriptome sequencing by RNA-sequencing (RNA-seq).	https://www.ncbi.nlm.nih.gov/geo/query/acc.cgi?acc=GSE128885	Acute Iron Deprivation Reprograms Human Macrophage Metabolism and Reduces Inflammation In Vivo.	Cell reports	7.815	https://doi.org/10.1016/j.celrep.2019.06.039	{Cell reports (7.815): 10.1016/j.celrep.2019.06.039}	'total RNA'	https://www.ncbi.nlm.nih.gov/bioproject/PRJNA529210	https://www.ebi.ac.uk/ena/browser/view/PRJNA529210	https://www.ncbi.nlm.nih.gov/sra?term=SRP189490	[Overal design]Macrophages from 3 healthy donors were either treated with DEF (500 µM - designated as DEF) or left unstimulated (CONTROL). LPS treatment (100 ng/ml, 3 hours) was performed in cells with DEF (designated as LPS+DEF) or without (LPS). RNA-seq was performed on Illumina Hiseq 2500; [Treatment]'None'; [Growth]'None'; [Extraction]'Total RNA was extracted using Trizol and Rneasy mini kit …
GSE112684	Mus musculus	4	Expression profiling by array	GPL21163	Gene expression of wild-type or LysM-St18flox M-CSF-derived macrophage or osteoclast	2018-04-04	To assess the role of a transcription factor St18 in LPS response, M-CSF-derived macrophage (MDM) or osteoclast (OC) from wild-type or LysM-St18flox mice were prepared and gene expressions were compared.	https://www.ncbi.nlm.nih.gov/geo/query/acc.cgi?acc=GSE112684	None	None	None	None	None	'total RNA'	https://www.ncbi.nlm.nih.gov/bioproject/PRJNA448741	https://www.ebi.ac.uk/ena/browser/view/PRJNA448741	None	[Overal design]MDM or OC were prepraed from wild-type or LysM-St18flox mice and gene expressions were compared.; [Treatment]'MDMs were derived by culturing bone marrow cells with 25 ng/ml of M-CSF for 4 days. OCs were prepared by culturing MDMs with 25 ng/ml of M-CSF and 50 ng/ml of RANKL for 3 days.'; [Growth]'RPMI1640 medium with 10 % FBS'; [Extraction]'Total RNA was extracted by using TRIzol r…
GSE63245	Mus musculus	4	Expression profiling by array	GPL6246	Gene expression data from murine M1 and M2 macrophages	2014-11-13	Macrophages have distinct characteristics depending on their microenvironment. We performed proteomic analysis between M1 and M2 macrophages and found that cellular metabolism is the key regulator of macrophage function. We used microarray to support proteomic data between M1 and M2 macrophages.	https://www.ncbi.nlm.nih.gov/geo/query/acc.cgi?acc=GSE63245	Proteomic Analysis Reveals Distinct Metabolic Differences Between Granulocyte-Macrophage Colony Stimulating Factor (GM-CSF) and Macrophage Colony Stimulating Factor (M-CSF) Grown Macrophages Derived from Murine Bone Marrow Cells.	Molecular & cellular proteomics : MCP	4.828	https://doi.org/10.1074/mcp.M115.048744	{Molecular & cellular proteomics : MCP (4.828): 10.1074/mcp.M115.048744}	'total RNA'	https://www.ncbi.nlm.nih.gov/bioproject/PRJNA267095	https://www.ebi.ac.uk/ena/browser/view/PRJNA267095	None	[Overal design]M1 macrophages are obtained using cell sorting of CD45+MHCII+CD8a-F4/80+ population from C57BL/6J bone marrow cell derived heterogenous cells under GM-CSF conditioning for 7 days. M2 macrophages are differentiated with 20% L929 cell supernatant for 7 days and sorted from CD45+F4/80+CD11b+ population.; [Treatment]'Cells were scraped, stained with appropriate antibodies and sorted us…
GSE139378	Mus musculus	9	Expression profiling by high throughput sequencing	GPL21493	Pharmacological activation of pyruvate kinase M2 (PKM2) inhibits CD4+ T cell pathogenicity and suppresses autoimmunity	2019-10-25	Pyruvate kinase (PK) catalyzes the conversion of phosphoenolpyruvate to pyruvate during glycolysis. The PK isoform PKM2 has additional roles in regulation of gene transcription and protein phosphorylation. PKM2 controls macrophage metabolic remodeling in inflammation, but its role in T cell biology is poorly understood. These results show that TEPP-46, an activator of PKM2, reduces CD4+ T cell ac…	https://www.ncbi.nlm.nih.gov/geo/query/acc.cgi?acc=GSE139378	Pharmacological Activation of Pyruvate Kinase M2 Inhibits CD4<sup>+</sup> T Cell Pathogenicity and Suppresses Autoimmunity.	Cell metabolism	22.415	https://doi.org/10.1016/j.cmet.2019.10.015	{Cell metabolism (22.415): 10.1016/j.cmet.2019.10.015}	'total RNA'	https://www.ncbi.nlm.nih.gov/bioproject/PRJNA579507	https://www.ebi.ac.uk/ena/browser/view/PRJNA579507	https://www.ncbi.nlm.nih.gov/sra?term=SRP226977	[Overal design]RNA-Seq was performed on resting or activated CD4+ T cells treated with or without the PKM2 activator TEPP-46.; [Treatment]'Cells were stimulated in vitro with plate-bound anti-CD3 and anti-CD28 antibodies. Cells were pre-incubated for 15 min with TEPP-46 (TEPP; 50 - 100 μM) or DMSO (Ctrl) before activation.'; [Growth]"CD4+ T cells were obtained from total mouse splenocytes by magn…
GSE137944	Mus musculus	72	Expression profiling by high throughput sequencing	GPL21103; GPL24247	Setd1a and Setd1b loss-of-function in murine macrophages	2019-09-24	Setd1bKO primary murine bone marrow-derived macrophages (BMDMs) were treated with lipopolysaccharide (LPS) or dexamethasone and LPS (Dex+LPS) and gene expression differences in response to treatment analysed by PolyA RNA-Sequencing. No Dex-treatment dependent gene expression differences were identified. Setd1aDel/+ Raw264.7 cells with reduced Setd1a expression were analyzed with regards to their …	https://www.ncbi.nlm.nih.gov/geo/query/acc.cgi?acc=GSE137944	The glucocorticoid receptor recruits the COMPASS complex to regulate inflammatory transcription at macrophage enhancers.	Cell reports	7.815	https://doi.org/10.1016/j.celrep.2021.108742	{Cell reports (7.815): 10.1016/j.celrep.2021.108742}	'polyA RNA'	https://www.ncbi.nlm.nih.gov/bioproject/PRJNA573920	https://www.ebi.ac.uk/ena/browser/view/PRJNA573920	https://www.ncbi.nlm.nih.gov/sra?term=SRP223111	[Overal design]We profiled mRNA expression by RNA-Seq in form wild-type or Setd1bKO BMDMs treated with either vehicle (0.1% EtOH) for 16h, 6h LPS (0.1% EtOH, 100ng/ml LPS) or 16h Dex+6h LPS (1 uM Dex, 100ng/ml LPS) in order to study the function of Setd1b as GR?s nuclear interaction parner. For the analysis of Setd1a-dependent gene expression, we performed mRNA-Seq from wild-type or Setd1aDel/+ R…
GSE84517	Mus musculus	45	Expression profiling by high throughput sequencing	GPL13112	Opposing macrophage-polarization programs show extensive epigenomic and transcriptional cross-talk [RNA-Seq]	2016-07-18	The M1 and the M2 macrophage polarization programs (activated by IFNγ and IL-4, respectively) lie at the opposite edges of a continuum of activation states but are frequently co-activated during co-infections and in cancer despite controlling divergent functional responses. Whether these two programs are mutually exclusive, how they influence each other, and whether one represents the prevailing …	https://www.ncbi.nlm.nih.gov/geo/query/acc.cgi?acc=GSE84517	Opposing macrophage polarization programs show extensive epigenomic and transcriptional cross-talk.	Nature immunology	23.530	https://doi.org/10.1038/ni.3710	{Nature immunology (23.530): 10.1038/ni.3710}	'polyA RNA'	https://www.ncbi.nlm.nih.gov/bioproject/PRJNA329537	https://www.ebi.ac.uk/ena/browser/view/PRJNA329537	https://www.ncbi.nlm.nih.gov/sra?term=SRP078840	[Overal design]Analysis of transcriptional and epigenomic changes in mouse macrophages stimulated with different cytokines or their combinations; [Treatment]'Macrophages were subjected to different treatment (see individual samples for details)', 'Macrophages were subjected to different treatments (see individual samples for details)'; [Growth]'Bone marrow cells isolated from C57BL/6 mice were pl…
GSE131446	Mus musculus	24	Genome binding/occupancy profiling by high throughput sequencing	GPL17021	ATAC-sequencing of BTBR and C57BL6/J BMDM with Repeated LPS Treatment	2019-05-20	The ability of peripheral innate immune cells to control pro-inflammatory cytokines during periods of repeated or prolonged exposure to immune activating stimuli is critical for preventing tissue damage. In macrophages, repeated exposure to lipopolysaccharide (LPS) induces a refractory period of immune activation termed endotoxin tolerance. Macrophages from the BTBR mouse strain have a skewed pro…	https://www.ncbi.nlm.nih.gov/geo/query/acc.cgi?acc=GSE131446	Genetic variants drive altered epigenetic regulation of endotoxin response in BTBR macrophages.	Brain, behavior, and immunity	6.170	https://doi.org/10.1016/j.bbi.2020.05.058	{Brain, behavior, and immunity (6.170): 10.1016/j.bbi.2020.05.058}	'genomic DNA'	https://www.ncbi.nlm.nih.gov/bioproject/PRJNA543741	https://www.ebi.ac.uk/ena/browser/view/PRJNA543741	https://www.ncbi.nlm.nih.gov/sra?term=SRP198885	[Overal design]Bone marrow was extracted from postnatal day 28 (P28) male BTBR or C57 mice and differentiated in culture for seven days (DIV 7) to form bone marrow derived macrophages (BMDM). BMDM from each strain were re-seeded into six well plates and treated with either media, one dose of LPS for 24hrs (LPSx1) or given a 4 hour LPS pretreatment followed by a 24hour LPS treatment (LPSx2). All L…
GSE94749	Mus musculus	27	Expression profiling by high throughput sequencing	GPL18635	Cell origin dictates programming of resident versus recruited macrophages during acute lung injury	2017-02-09	The primary objective of this study was to compare global differences in transcriptional programming of resident and recruited alveolar macrophages in a time-limited murine model of lung inflammation. We first performed RNA sequencing of the resident and recruited alveolar macrophages from initiation through resolution of LPS-induced lung inflammation in the mouse. Our results indicate that despi…	https://www.ncbi.nlm.nih.gov/geo/query/acc.cgi?acc=GSE94749	Cell Origin Dictates Programming of Resident versus Recruited Macrophages during Acute Lung Injury.	American journal of respiratory cell and molecular biology	4.340	https://doi.org/10.1165/rcmb.2017-0061OC	{American journal of physiology. Lung cellular and molecular physiology (None) doi:10.1152/ajplung.00058.2017}; {American journal of respiratory cell and molecular biology (4.340) doi:10.1165/rcmb.2017-0061OC};	'polyA RNA'	https://www.ncbi.nlm.nih.gov/bioproject/PRJNA373917	https://www.ebi.ac.uk/ena/browser/view/PRJNA373917	https://www.ncbi.nlm.nih.gov/sra?term=SRP099168	[Overal design]Comparison of two alveolar macrophage cell types transcriptomes at days 0,3,6,9, and 12 following lung injury.; [Treatment]'Mice were treated with 20 nanograms lipopolysacchride in 50 microliters sterile phosphate-buffered saline via intratracheal instillation.'; [Growth]'C57B/6 mice, ages 8 to 14 weeks were used in the study.'; [Extraction]'Alveolar macrophages were isolated using…
GSE57614	Homo sapiens	36	Expression profiling by array	GPL6480	Transcriptomic analysis of human polarized macrophages: more than one role of alternative activation?	2014-05-13	Background: Macrophages are a heterogeneous cell population which in response to the cytokine milieu polarize in either classically activated macrophages (M1) or alternatively activated macrophages (M2). This plasticity makes macrophages essential in regulating inflammation, immune response and tissue remodeling and a novel therapeutic target in inflammatory diseases such as atherosclerosis. The …	https://www.ncbi.nlm.nih.gov/geo/query/acc.cgi?acc=GSE57614	Transcriptomic analysis of human polarized macrophages: more than one role of alternative activation?	PloS one	2.776	https://doi.org/10.1371/journal.pone.0119751	{PloS one (2.776): 10.1371/journal.pone.0119751}	'total RNA'	https://www.ncbi.nlm.nih.gov/bioproject/PRJNA246958	https://www.ebi.ac.uk/ena/browser/view/PRJNA246958	None	[Overal design]Four-condition experiment, RM, M1, M2a, M2c. Three point of time course, three replicates for each condition. Dual color experiment, reference sample: human leucocytes; [Treatment]'None'; [Growth]'None'; [Extraction]'cell isolation protocol: Peripheral blood mononuclear cells (PBMC) were isolated from 20ml of peripheral blood using Ficoll stratification\nTotal RNA extracted using R…
GSE100738	Mus musculus	185	Genome binding/occupancy profiling by high throughput sequencing	GPL19057	ImmGen ATAC-seq data	2017-07-03	Immunological Genome Project chromatin accessibility maps for 86 different immunocytes (ATAC-seq). Immune cell populations were isolated in high-purity by flow cytometry.	https://www.ncbi.nlm.nih.gov/geo/query/acc.cgi?acc=GSE100738	The cis-Regulatory Atlas of the Mouse Immune System.	Cell	36.216	https://doi.org/10.1016/j.cell.2018.12.036	{Cell (36.216) doi:10.1016/j.cell.2018.12.036}; {Nature communications (11.878) doi:10.1038/s41467-019-12348-6};	'genomic DNA'	https://www.ncbi.nlm.nih.gov/bioproject/PRJNA392905	https://www.ebi.ac.uk/ena/browser/view/PRJNA392905	https://www.ncbi.nlm.nih.gov/sra?term=SRP110978	[Overal design]Immune cell populations encompassing all major lineages were isolated by flow cytometry to high-purity according to ImmGen SOP (https://www.immgen.org/). 10,000 cells (except some rare cell populations) were used to construct each ATAC-seq library, using the Fast-ATAC protocol. Libraries were dual-indexed and pooled for high-throughput sequencing. Highly purified cell samples were …
GSE137889	Mus musculus	2	Expression profiling by high throughput sequencing	GPL17021	Effect of miR-494 deficiency on colonic crypt stem cells isolated from dextran sulfate sodium-induced colitis mice	2019-09-23	The microenvironment of injured mucosa has important effects on intestinal stem cell self-renewal and reconstruction of epithelial barrier function in inflammatory bowel disease (IBD). However, the precise status of the interactions between intestinal epithelial cell (IEC) injury, particularly intestinal crypt absence, and microenvironment in IBD is not completely understood. We identified miR-49…	https://www.ncbi.nlm.nih.gov/geo/query/acc.cgi?acc=GSE137889	Macrophage-derived EDA-A2 inhibits intestinal stem cells by targeting miR-494/EDA2R/β-catenin signaling in mice.	Communications biology	0.12	https://doi.org/10.1038/s42003-021-01730-0	{Communications biology (0.12): 10.1038/s42003-021-01730-0}	'total RNA'	https://www.ncbi.nlm.nih.gov/bioproject/PRJNA573717	https://www.ebi.ac.uk/ena/browser/view/PRJNA573717	https://www.ncbi.nlm.nih.gov/sra?term=SRP223017	[Overal design]mRNA profiles of wild type (WT) and miR-494-/- (knockout, KO) mice (8-week-old) which were pretreated with 3% dextran sulfate sodium for 7 days were generated by deep sequencing, using Illumina Hiseq 2500.; [Treatment]'WT and miR-494-/- mice were provided with free access to 3% DSS (160110, MW=36-50 kD; MP Biomedicals, Santa Ana, CA, USA) in the drinking water for 7 days; the first…
GSE145648	Homo sapiens	105	Expression profiling by high throughput sequencing	GPL20301; GPL24676	Deconvolution of myeloid cell cytokine specific transcriptional profiles during tuberculosis and cancer identifies neutrophil activation as a prognostic feature	2020-02-20	This SuperSeries is composed of the SubSeries listed below.	https://www.ncbi.nlm.nih.gov/geo/query/acc.cgi?acc=GSE145648	Distinct Features of Human Myeloid Cell Cytokine Response Profiles Identify Neutrophil Activation by Cytokines as a Prognostic Feature during Tuberculosis and Cancer.	Journal of immunology (Baltimore, Md. : 1950)	4.718	https://doi.org/10.4049/jimmunol.1901133	{Journal of immunology (Baltimore, Md. : 1950) (4.718): 10.4049/jimmunol.1901133}	'polyA RNA'	https://www.ncbi.nlm.nih.gov/bioproject/PRJNA607795	https://www.ebi.ac.uk/ena/browser/view/PRJNA607795	None	[Overal design]Refer to individual Series; [Treatment]'Differentiated cells were resuspended in clear RPMI + 10% FBS. 1x105 cells were added to each stimulation well. Stimulations comprised of buffer control (PBS + 0.01% Glycerol), 500 U/mL IFN-b1a (Carrier Free; R&D Systems), 10 ng/mL IFN-g (Carrier Free, R&D Systems), IFN-l2 (Carrier Free, R&D Systems), 1000 IU/mL IL-4 (Carrier Free, Life Techn…
GSE15285	Rattus norvegicus	7	Expression profiling by array	GPL85	Gene expression in neurons or astrocytes treated with grape seed extract	2009-03-18	We examined the effect of grape seed extract (GSE), which are known to protect neurons against oxidative stress, on primary cultures of hippocampal astrocytes. GSE increased interleukin-6 (IL-6) expression. Microarrays are used to examine the effects of GSE on primary cultures of hippocampal neurons and astrocytes.	https://www.ncbi.nlm.nih.gov/geo/query/acc.cgi?acc=GSE15285	Grape seed extract acting on astrocytes reveals neuronal protection against oxidative stress via interleukin-6-mediated mechanisms.	Cellular and molecular neurobiology	3.811	https://doi.org/10.1007/s10571-009-9403-5	{Cellular and molecular neurobiology (3.811): 10.1007/s10571-009-9403-5}	'total RNA'	https://www.ncbi.nlm.nih.gov/bioproject/PRJNA116515	https://www.ebi.ac.uk/ena/browser/view/PRJNA116515	None	[Overal design]Primary cultures of hippocampal neurons were treated with 0, 1, or 10 ug/ml of GSE for 24 hrs. Primary cultures of hippocampal astrocytes were treated with 0, 1, 10, or 100 ug/ml of GSE for 24 hrs.; [Treatment]'The cultures were treated with grape seed extract (GSE) at indicated concentration.'; [Growth]'Primary cultures of hippocampal neurons and astrocytes were maintained in DMEM…
GSE7568	Homo sapiens	25	Expression profiling by array	GPL570	Effects of TGF-beta on mature macrophages	2007-04-22	The goal of the study was to identify the effects of TGF-beta on primary human macrophages maturated under different conditions. Keywords: time course, differentiation conditions, alternative activation	https://www.ncbi.nlm.nih.gov/geo/query/acc.cgi?acc=GSE7568	Activation of a TGF-beta-specific multistep gene expression program in mature macrophages requires glucocorticoid-mediated surface expression of TGF-beta receptor II.	Journal of immunology (Baltimore, Md. : 1950)	4.718	https://doi.org/10.4049/jimmunol.180.10.6553	{Journal of immunology (Baltimore, Md. : 1950) (4.718): 10.4049/jimmunol.180.10.6553}	'total RNA'	https://www.ncbi.nlm.nih.gov/bioproject/PRJNA100337	https://www.ebi.ac.uk/ena/browser/view/PRJNA100337	None	[Overal design]For the analysis of TGF-beta effects macrophages were differentiated in the presence of IL-4 or IL-4 in combination with dexamethasone. After 5 days differentiation mature macrophages were stimulated by TGF-beta for 24 hours. In the case of IL-4/dexamethasone stimulation an additional data point was taken. In this case macrophages were also stimulated by TGF-beta for 3 hours. For e…
GSE19394	Rattus norvegicus	4	Expression profiling by array	GPL7294	Borna disease virus phosphoprotein expression affects glial functions in the C6 glioma cells	2009-12-09	Borna disease virus (BDV) is a highly neurotropic negative-strand RNA virus that belongs to the Mononegavirales. Many reports demonstrated that natural infection of BDV occurs worldwide in a variety of vertebrate species, suggesting that host range of this virus includes all warm-blooded animals. BDV persistently infects the central nervous system (CNS) of many animal species and causes neurobeha…	https://www.ncbi.nlm.nih.gov/geo/query/acc.cgi?acc=GSE19394	Upregulation of insulin-like growth factor binding protein 3 in astrocytes of transgenic mice that express Borna disease virus phosphoprotein.	Journal of virology	4.324	https://doi.org/10.1128/JVI.01817-10	{Journal of virology (4.324): 10.1128/JVI.01817-10}	'total RNA'	https://www.ncbi.nlm.nih.gov/bioproject/PRJNA121755	https://www.ebi.ac.uk/ena/browser/view/PRJNA121755	None	[Overal design]The labeled cRNAs were hybridized on 4X44K Agilent Whole Rat Genome dual colour Microarrays (G4130F) in two dye swap experiments, resulting in four individual microarrays.; [Treatment]'no teatment'; [Growth]'C6 cells are seeded on 6-well plates and transfected with GFP/BDV P plasmid for 3 days.'; [Extraction]"Total RNA extracted using Trizol following manufacturer's instructions"; …
GSE128973	Rattus norvegicus	8	Expression profiling by high throughput sequencing	GPL18694	Neuron-astrocyte metabolic coupling protects against activity-induced fatty acid toxicity	2019-03-28	Gene expression profiling of cultured glia with low or high levels of lipid droplets	https://www.ncbi.nlm.nih.gov/geo/query/acc.cgi?acc=GSE128973	Neuron-Astrocyte Metabolic Coupling Protects against Activity-Induced Fatty Acid Toxicity.	Cell	36.216	https://doi.org/10.1016/j.cell.2019.04.001	{Cell (36.216): 10.1016/j.cell.2019.04.001}	'total RNA'	https://www.ncbi.nlm.nih.gov/bioproject/PRJNA529609	https://www.ebi.ac.uk/ena/browser/view/PRJNA529609	https://www.ncbi.nlm.nih.gov/sra?term=SRP189723	[Overal design]We stained lipid droplets (LDs) in cultured rat glia with nile red stain. We seperated glia containing high numbers of LDs using fluorescence activated cell sorting (FACS). We performed mRNA-seq experiments on glia with low or high levels of LDs.; [Treatment]'Nile red staining'; [Growth]'Astrocyte cultures were grown in Basal Eagle Media containing 10% fetal bovine serum, 0.45% glu…
GSE98168	Mus musculus	7	Expression profiling by high throughput sequencing	GPL17021	Macrophage function in tissue repair and remodeling requires IL-4/IL-13 with apoptotic cells [Run2]	2017-04-25	Tissue repair is a subset of a broad repertoire of IL-4/IL-13-dependent host responses during helminth infections. Here, we show that IL-4/IL-13 alone were not sufficient, but IL-4/IL-13 together with apoptotic cells induced the tissue repair program in macrophages. Genetic ablation of sensors of apoptotic cells impaired the proliferation of tissue-resident macrophages and induction of anti-infla…	https://www.ncbi.nlm.nih.gov/geo/query/acc.cgi?acc=GSE98168	Macrophage function in tissue repair and remodeling requires IL-4 or IL-13 with apoptotic cells.	Science (New York, N.Y.)	41.037	https://doi.org/10.1126/science.aai8132	{Science (New York, N.Y.) (41.037): 10.1126/science.aai8132}	'total RNA'	https://www.ncbi.nlm.nih.gov/bioproject/PRJNA384200	https://www.ebi.ac.uk/ena/browser/view/PRJNA384200	https://www.ncbi.nlm.nih.gov/sra?term=SRP105185	[Overal design]RNA-seq of bone marrow-derived macrophages stimulated with apoptotic neutrophils, IL-4, or both; [Treatment]'None'; [Growth]'Bone marrow cells from C57BL/6 mice were isolated and propagated for 7 days in RPMI containing 20% FCS, 30% L929 conditioned media and 1% Pen/Strep (growth media).'; [Extraction]"BMDMs were lysed using QIAshredder Mini Spin Column (Qiagen, #79656) and RNA was…
GSE40131	Homo sapiens	6	Expression profiling by high throughput sequencing	GPL10999	Synthetic cationic peptide IDR-1018 modulates human macrophage differentiation	2012-08-15	Synthetic, innate defense regulators (IDR) peptides, designed based on natural host defenses peptides, have enhanced immunomodulatory activities and reduced toxicity leading to protection in infection and inflammation models that is dependent on macrophages/monocytes. Here we measured the effect of IDR-1018 on macrophage gene expression during differentiation. Differentiation in the presence of I…	https://www.ncbi.nlm.nih.gov/geo/query/acc.cgi?acc=GSE40131	Synthetic cationic peptide IDR-1018 modulates human macrophage differentiation.	PloS one	2.776	https://doi.org/10.1371/journal.pone.0052449	{PloS one (2.776): 10.1371/journal.pone.0052449}	'total RNA'	https://www.ncbi.nlm.nih.gov/bioproject/PRJNA172892	https://www.ebi.ac.uk/ena/browser/view/PRJNA172892	https://www.ncbi.nlm.nih.gov/sra?term=SRP014856	[Overal design]RNA-seq was performed using the Illumina Genome Analyzer IIx platform. Monocytes were isolated from 3 healthy donors, and left unstimulated or stimulated for 4 hours with 20 μg/ml IDR-1018. For library preparation, 500 ng of total RNA was processed according to the Illumina TruSeq RNA sample preparation guide (Illumina catalogue number FC-122-1002). Briefly, mRNA was purified using…
GSE107733	Mus musculus	37	Expression profiling by high throughput sequencing	GPL15103	Microglia-expressed A20 regulates synapse formation and inhibits inflammasome-dependent neuroinflammation	2017-12-05	This SuperSeries is composed of the SubSeries listed below.	https://www.ncbi.nlm.nih.gov/geo/query/acc.cgi?acc=GSE107733	A20 critically controls microglia activation and inhibits inflammasome-dependent neuroinflammation.	Nature communications	11.878	https://doi.org/10.1038/s41467-018-04376-5	{Nature communications (11.878): 10.1038/s41467-018-04376-5}	'total RNA'	https://www.ncbi.nlm.nih.gov/bioproject/PRJNA421210	https://www.ebi.ac.uk/ena/browser/view/PRJNA421210	None	[Overal design]Refer to individual Series; [Treatment]'Gene Knockout in microglia-specific A20 knockout mice, i. p. treatment with LPS (3.5 mg/kg).'; [Growth]'CD11b+ CD45Int microglia were sorted in RNAprotect [from: RNeasy Plus Micro Kit (QIAGEN, Hilden, Germany)] cell reagent using FACS.', 'CD11b+ CD45hi cells were sorted in RNAprotect [from: RNeasy Plus Micro Kit (QIAGEN, Hilden, Germany)] cel…
GSE133656	Mus musculus	2	Expression profiling by high throughput sequencing	GPL19057	Treg cells promote the SREBP1-dependent metabolic fitness of suppressive intratumoral macrophages via repression of CD8+ T cell-derived interferon-γ	2019-07-01	Regulatory T (Treg) cells are crucial for immune homeostasis but they also contribute to tumor immune evasion by promoting a suppressive tumor microenvironment (TME). Mice with Treg cell-restricted Neuropilin 1 deficiency show tumor resistance while maintaining peripheral immune homeostasis, thereby providing a controlled system to interrogate the impact of intratumoral Treg cells on the TME. Usi…	https://www.ncbi.nlm.nih.gov/geo/query/acc.cgi?acc=GSE133656	Treg Cells Promote the SREBP1-Dependent Metabolic Fitness of Tumor-Promoting Macrophages via Repression of CD8<sup>+</sup> T Cell-Derived Interferon-γ.	Immunity	21.522	https://doi.org/10.1016/j.immuni.2019.06.017	{Immunity (21.522): 10.1016/j.immuni.2019.06.017}	'total RNA'	https://www.ncbi.nlm.nih.gov/bioproject/PRJNA552096	https://www.ebi.ac.uk/ena/browser/view/PRJNA552096	https://www.ncbi.nlm.nih.gov/sra?term=SRP212734	[Overal design]Freshly sorted CD45+ cells from B16 tumors implanted in Foxp3Cre-YFP or Nrp1L/LFoxp3Cre-YFP mice (female, 5 week of age) on day 14 post inoculation; [Treatment]'No in vitro treatment'; [Growth]'Cell were isolated directly ex vivo and immediately subjected to cDNA and library generation'; [Extraction]'Freshly sorted CD45+ cells from B16 tumors implanted in Foxp3Cre-YFP or Nrp1L/LFox…
GSE71415	Homo sapiens	8	Expression profiling by array	GPL19099	p38 Mitogen-Activated Protein Kinase Signals the Immunoresolving Actions of Resolvin D1 in Inflamed Human Visceral Adipose Tissue	2015-07-28	Activation of the innate immune system leading to a persistent state of low-grade of tissue inflammation greatly influences the risk of developing metabolic complications associated with obesity. In this study, we characterized the inflammatory state in adipose tissue from obese patients and explored the potential of the specialized pro-resolving mediator (SPM) resolvin D1 (RvD1) to actively term…	https://www.ncbi.nlm.nih.gov/geo/query/acc.cgi?acc=GSE71415	Signaling and Immunoresolving Actions of Resolvin D1 in Inflamed Human Visceral Adipose Tissue.	Journal of immunology (Baltimore, Md. : 1950)	4.718	https://doi.org/10.4049/jimmunol.1502522	{Journal of immunology (Baltimore, Md. : 1950) (4.718): 10.4049/jimmunol.1502522}	'total RNA'	https://www.ncbi.nlm.nih.gov/bioproject/PRJNA291197	https://www.ebi.ac.uk/ena/browser/view/PRJNA291197	None	[Overal design]RNA profiling was conducted in 4 patients with morbid obesity and 4 control subjects using the Affymetrix Human Genome U219 expression array plate containing more than 36,000 transcripts and variants (Affymetrix, Inc., Santa Clara, CA).; [Treatment]'N/A'; [Growth]'N/A'; [Extraction]'Isolation of total RNA from human adipose tissue (HAT) was performed using the TRIzol reagent. RNA c…
GSE3982	Homo sapiens	32	Expression profiling by array	GPL96	Human immune cell transcriptome	2006-01-06	In the present study we used Affymetrix oligonucleotide microarrays to produce gene transcription profiles for the major leukocyte types in humans. This comprehensive dataset enabled us to not only establish which genes were expressed in each leukocyte type, but also which genes were expressed in each subset after activation. The used of a comprehensive dataset of gene profiles from all the major…	https://www.ncbi.nlm.nih.gov/geo/query/acc.cgi?acc=GSE3982	Positive regulation of immune cell function and inflammatory responses by phosphatase PAC-1.	Nature immunology	23.530	https://doi.org/10.1038/ni1310	{Nature immunology (23.530): 10.1038/ni1310}	'total RNA'	https://www.ncbi.nlm.nih.gov/bioproject/PRJNA94247	https://www.ebi.ac.uk/ena/browser/view/PRJNA94247	None	[Overal design]Different leukocyte subsets were either isolated or differentiated from human blood to obtain consistently >95% pure populations. Gene profiles for activated effector cells such as macrophages, neutrophils and mast cells were also generated. In most cases, microarray analyses were perform on samples from 2 independent donors.; [Treatment]"Fresh blood (200 ml) was collected with EDT…
GSE81724	Mus musculus	4	Expression profiling by high throughput sequencing	GPL13112	A comprehensive analysis of gene expression patterns in wild-type and Batf2-/- bone marrow-derived macrophages (BMMφ)	2016-05-22	We previously identified TLR-independent expression of 4933430F08Rik, encoding Batf2, in T. cruzi-infected bone marrow-derived dendritic cells (BMDCs) (Kayama et al., 2009). To determine the functions of Batf2 in innate immune responses, we performed a comprehensive gene expression analysis in wild-type and Batf2-/- bone marrow-derived macrophages (BMMφ). RNA-seq analysis showed that 98 genes are…	https://www.ncbi.nlm.nih.gov/geo/query/acc.cgi?acc=GSE81724	BATF2 inhibits immunopathological Th17 responses by suppressing <i>Il23a</i> expression during <i>Trypanosoma cruzi</i> infection.	The Journal of experimental medicine	10.892	https://doi.org/10.1084/jem.20161076	{The Journal of experimental medicine (10.892): 10.1084/jem.20161076}	'total RNA'	https://www.ncbi.nlm.nih.gov/bioproject/PRJNA322420	https://www.ebi.ac.uk/ena/browser/view/PRJNA322420	https://www.ncbi.nlm.nih.gov/sra?term=SRP075525	[Overal design]mRNA of wild-type and Batf2-/- BMMφ were subjected to deep sequencing profiling using Illumina HiSeq 2000.; [Treatment]'Bone marrow-derived macrophages (BMMφ) were stimulated with 100 ng/ml LPS for the indicated periods following 10 ng/ml IFN-γ treatment for 4 h.'; [Growth]'Bone marrow cells were prepared from the femur and tibia, passed through a nylon mesh, and cultured in RPMI 1…
GSE52705	Sus scrofa	10	Expression profiling by array	GPL16569	Phenotype heterogeneity and maturation of alveolar macrophages in the domestic pig	2013-11-25	The macrophages of the airways are the first line of innate immune defense against inhaled pathogens. We showed that pig bronchoalveolar cells are composed of an heterogeneous alveolar macrophage (AM) population. The adherent AM non-adherent produce more TNF when stimulated with bacterial compound and are more efficient at phagocytosis than the non-adherent AM.The micro-array analysis revealed tw…	https://www.ncbi.nlm.nih.gov/geo/query/acc.cgi?acc=GSE52705	None	None	None	None	None	'total RNA'	https://www.ncbi.nlm.nih.gov/bioproject/PRJNA229964	https://www.ebi.ac.uk/ena/browser/view/PRJNA229964	None	[Overal design]5 Affymetrix Snowball microarray were analyzed from 1 pig breed (HAMSHIRE). Gene expression from non-adherent AM was compared to previous Array of Adherent AM from the same individuals (Series GSE45145). Cells were left untreated.; [Treatment]'The next day, non-adherent cells were harvested and cells with high size and granularity were sorted by cytometry. Cells were then lysed in …
GSE72739	Rattus norvegicus	6	Expression profiling by high throughput sequencing	GPL14844	Cross-species transcriptomic comparison of in vitro and in vivo mammalian neural cells	2015-09-04	We report the first RNA profiing of mammalian neural cells grown in vitro. About 50 million reads are generated by RNA-seq from rat astrocytes, neurons and oligodendrocyte precursor cells in primary culture. These data are compared with theose generated from the correponding mouse neural cells that are acutely purified from brains. Cross-species RNA-seq data analysis revealed hundreds of genes th…	https://www.ncbi.nlm.nih.gov/geo/query/acc.cgi?acc=GSE72739	Cross-species Transcriptomic Comparison of In Vitro and In Vivo Mammalian Neural Cells.	Bioinformatics and biology insights	None	https://doi.org/10.4137/BBI.S33124	{Bioinformatics and biology insights (None): 10.4137/BBI.S33124}	'total RNA'	https://www.ncbi.nlm.nih.gov/bioproject/PRJNA294796	https://www.ebi.ac.uk/ena/browser/view/PRJNA294796	https://www.ncbi.nlm.nih.gov/sra?term=SRP063362	[Overal design]mRNA profiles of rat astrocytes, neurons and oligodendrocyte precursor cells cultured in vitro; [Treatment]'None'; [Growth]'None'; [Extraction]'RNA samples of the rat neurons, astrocytes and OPCs were prepared by the RNeasy Mini Kit of QIAGEN (Cat. 74104) following the instructions of the Kit. Cells were sheared using the Qiashredder (Cat. 79654). Isolated RNA was quantified using …
GSE109998	Mus musculus	16	Genome binding/occupancy profiling by high throughput sequencing	GPL19057	LXR Suppresses Inflammatory Gene Expression and Neutrophil Migration through cis-Repression and Cholesterol Efflux [ATAC-Seq]	2018-02-01	The activation of Liver X Receptor (LXR) promotes cholesterol efflux and repression of inflammatory genes with anti-atherogenic consequences. The mechanisms underlying repressive activity of LXR are controversial and have been attributed to cholesterol efflux or to transrepression of Activator Protein-1 (AP-1) activity. Here, we find that cholesterol efflux contributes to LXR repression, while di…	https://www.ncbi.nlm.nih.gov/geo/query/acc.cgi?acc=GSE109998	LXR Suppresses Inflammatory Gene Expression and Neutrophil Migration through cis-Repression and Cholesterol Efflux.	Cell reports	7.815	https://doi.org/10.1016/j.celrep.2018.11.100	{Cell reports (7.815): 10.1016/j.celrep.2018.11.100}	'genomic DNA'	https://www.ncbi.nlm.nih.gov/bioproject/PRJNA432542	https://www.ebi.ac.uk/ena/browser/view/PRJNA432542	https://www.ncbi.nlm.nih.gov/sra?term=SRP131972	[Overal design]Chromatin accessbility profiling by ATAC-Seq of BMDM treated with LXR agonist T0901317 and LPS; [Treatment]'On day 8, macrophages were treated with LXR agonist T0901317 (Selleckchem) or GW3965 (Selleckchem) at a concentration of 500 nM or DMSO vehicle alone at a 1:10,000 dilution in serum-free medium with 4% L-cell conditioned medium for 3 hours. After this treatment period, macrop…
GSE109131	Mus musculus	33	Genome binding/occupancy profiling by high throughput sequencing	GPL17021	Gene-specific mechanisms dictate glucocorticoid receptor-mediated repression of inflammatory response genes in macrophages [ChIP-seq]	2018-01-12	The Glucocorticoid Receptor (GR) potently represses macrophage-elicited inflammation, however, the underlying mechanisms remain obscure. Our genome-wide analysis reveals that pro-inflammatory paused genes, activated via global negative elongation factor (NELF) dissociation and RNA Polymerase (Pol)2 release from early elongation arrest, and non-paused genes, induced by de novo Pol2 recruitment, ar…	https://www.ncbi.nlm.nih.gov/geo/query/acc.cgi?acc=GSE109131	Gene-specific mechanisms direct glucocorticoid-receptor-driven repression of inflammatory response genes in macrophages.	eLife	7.551	https://doi.org/10.7554/eLife.34864	{eLife (7.551): 10.7554/eLife.34864}	'genomic DNA'	https://www.ncbi.nlm.nih.gov/bioproject/PRJNA429743	https://www.ebi.ac.uk/ena/browser/view/PRJNA429743	https://www.ncbi.nlm.nih.gov/sra?term=SRP128988	[Overal design]ChIPSeq experiments in primarry mouse bone marrow derived macrophages (BMMF) from the wild-type (C57BL/6 mice (NCI, Charles River Laboratories)) mice treated with LPS,Dex or LPS+Dex in comparision with untreated control to determine genome-wide distribution of RNA polymerase II, Glucocorticoid receptors (GR), transcription factor NFkB, NELFE and BRD4. Please note that 32_p65_Input.…
GSE141692	Mus musculus	16	Expression profiling by high throughput sequencing	GPL19057	mRNA profiles of tumor infiltrating macrophage and monocyte derived from C3 wild-type and knock-out mice, subjected to sarcoma transplantable model	2019-12-09	Complement has emerged as a component of tumor promoting inflammation. We conducted a systematic assessment of the role of complement activation and effector pathways in sarcomas. C3-/-, MBL1/2-/- and C4-/- mice showed reduced susceptibility to 3-methylcholanthrene sarcomagenesis and transplanted sarcomas, whereas C1q and factor B deficiency had marginal effects. Complement 3a receptor (C3aR), bu…	https://www.ncbi.nlm.nih.gov/geo/query/acc.cgi?acc=GSE141692	None	None	None	None	None	'total RNA'	https://www.ncbi.nlm.nih.gov/bioproject/PRJNA594375	https://www.ebi.ac.uk/ena/browser/view/PRJNA594375	https://www.ncbi.nlm.nih.gov/sra?term=SRP235282	[Overal design]C3 wild-type and C3 knock-out mice were injected with mycoplasma-free MN/MCA1 cells (0.5 milion/100 µl PBS sc into the right flank). Tumors were collected 21 days after tumor cell injection and washed once with physiologic solution. Single-cell suspension were obtained by mechanical and enzymatic dissociation in 0.1 mg/ml Type IV Collagenase for 1h at +37°C. Monocytes (CD45+, CD11b…
GSE83304	Macaca mulatta	83	Expression profiling by high throughput sequencing	GPL19129	Social status alters immune regulation and response to infection [LPS_RNAseq]	2016-06-13	Social status is one of the strongest predictors of disease risk and mortality in humans, and often influences Darwinian fitness in social mammals more generally. To understand the biological basis of these effects, we combined a functional genomics approach with sequential social status manipulations in rhesus macaques to investigate how social status alters immune function. We demonstrate causa…	https://www.ncbi.nlm.nih.gov/geo/query/acc.cgi?acc=GSE83304	Social status alters immune regulation and response to infection in macaques.	Science (New York, N.Y.)	41.037	https://doi.org/10.1126/science.aah3580	{Science (New York, N.Y.) (41.037): 10.1126/science.aah3580}	'polyA RNA'	https://www.ncbi.nlm.nih.gov/bioproject/PRJNA325527	https://www.ebi.ac.uk/ena/browser/view/PRJNA325527	https://www.ncbi.nlm.nih.gov/sra?term=SRP076485	[Overal design]mRNA sequencing of LPS and control treated whole blood from female rhesus macaques; [Treatment]'We drew 1 mL of whole blood from each female (in Phase 2 only) directly into a TruCulture tube (Myriad RBM) that contained cell culture media plus 1 μg/mL ultra pure lipopolysaccharide (LPS) from the E. coli 0111:B4 strain (“LPS+”), and another 1 mL of blood from the same draw into a Tru…
GSE104641	Mus musculus	20	Expression profiling by array	GPL6246	Expression data from activated bone marrow derived macrophages from control and BRD4 conditional KO mice	2017-10-05	Macrophages are cells belongs to innate immune system, which response to pathogen by the production of inflammatory proteins those that are effective in both combating pathogen and wound healing. Using small molecule inhibitors it has been shown that many of the inflammatory response genes were under control of BET proteins. We used LysM-Cre to conditionally delete floxed BRD4 in bone marrow deri…	https://www.ncbi.nlm.nih.gov/geo/query/acc.cgi?acc=GSE104641	BRD4 directs hematopoietic stem cell development and modulates macrophage inflammatory responses.	The EMBO journal	11.227	https://doi.org/10.15252/embj.2018100293	{The EMBO journal (11.227): 10.15252/embj.2018100293}	'total RNA'	https://www.ncbi.nlm.nih.gov/bioproject/PRJNA413391	https://www.ebi.ac.uk/ena/browser/view/PRJNA413391	None	[Overal design]Bone marrow derived macrophages were treated with either LPS, Interferon gamma and IL-4 alone or with LPS with a pre treatment of interferon gamma for RNA extraction and hybridization on Affymetrix microarray. Samples from untreated cells were used as control. To compare differential gene expression samples were prepared from wild type and BRD4 deleted macrophages. Biological dupli…
GSE12453	Homo sapiens	67	Expression profiling by array	GPL570	Origin and pathogenesis of lymphocyte-predominant Hodgkin lymphoma as revealed by global gene expression analysis	2008-08-14	The pathogenesis of nodular lymphocyte-predominant Hodgkin lymphoma (NLPHL) and its relationship to other lymphomas are largely unknown. This is partly due to the technical challenge of analyzing its rare neoplastic L&H cells, which are dispersed in an abundant non-neoplastic cellular microenvironment. We performed a genome-wide expression study of microdissected lymphocytic and histiocytic (L&H)…	https://www.ncbi.nlm.nih.gov/geo/query/acc.cgi?acc=GSE12453	Hodgkin-Reed-Sternberg cells in classical Hodgkin lymphoma show alterations of genes encoding the NADPH oxidase complex and impaired reactive oxygen species synthesis capacity.	PloS one	2.776	https://doi.org/10.1371/journal.pone.0084928	{The Journal of experimental medicine (None) doi:10.1084/jem.20080809}; {PloS one (2.776) doi:10.1371/journal.pone.0084928}; {The Journal of clinical investigation (None) doi:10.1172/JCI95993};	'total RNA'	https://www.ncbi.nlm.nih.gov/bioproject/PRJNA113011	https://www.ebi.ac.uk/ena/browser/view/PRJNA113011	None	[Overal design]Analysis of differential gene expression in primary human lymphoma cells of nodular lymphocyte-predominant Hodgkin lymphoma (NLPHL) in comparison with primary lymphoma cells of classical Hodgkin lymphoma cells and other B-non-Hodgkin lymphoma (B-NHL) samples and subsets of non-neoplastic B lymphocytes isolated from blood or tonsils. 67 gene expression profiles were analysed.; [Trea…
GSE62486	Mus musculus	143	Expression profiling by high throughput sequencing	GPL10787; GPL11154; GPL13112; GPL13607	T-bet recruits P-TEFb to super-enhancers to regulate T helper cell differentiation	2014-10-18	This SuperSeries is composed of the SubSeries listed below.	https://www.ncbi.nlm.nih.gov/geo/query/acc.cgi?acc=GSE62486	T-bet Activates Th1 Genes through Mediator and the Super Elongation Complex.	Cell reports	7.815	https://doi.org/10.1016/j.celrep.2016.05.054	{Cell reports (7.815): 10.1016/j.celrep.2016.05.054}	'genomic DNA', 'total RNA'	https://www.ncbi.nlm.nih.gov/bioproject/PRJNA264230	https://www.ebi.ac.uk/ena/browser/view/PRJNA264230	None	[Overal design]Refer to individual Series; [Treatment]'Naïve human CD4+ T-cells (CD4+CD45RA+CD45RO-CD25-CCD7+) were isolated from healthy donors by negative immunomagnetic selection (Miltenyi Biotec) and activated for 72 hours by plate bound anti-CD3 and anti-CD28 antibodies (2 µg/ml, R&D) and then cultured for 10 days with rhIL-2 (Biolegend, 10 ng/ml). Conditions for T ell polarisation were: rhI…
GSE62486	Mus musculus	143	Expression profiling by array	GPL10787; GPL11154; GPL13112; GPL13607	T-bet recruits P-TEFb to super-enhancers to regulate T helper cell differentiation	2014-10-18	This SuperSeries is composed of the SubSeries listed below.	https://www.ncbi.nlm.nih.gov/geo/query/acc.cgi?acc=GSE62486	T-bet Activates Th1 Genes through Mediator and the Super Elongation Complex.	Cell reports	7.815	https://doi.org/10.1016/j.celrep.2016.05.054	{Cell reports (7.815): 10.1016/j.celrep.2016.05.054}	'genomic DNA', 'total RNA'	https://www.ncbi.nlm.nih.gov/bioproject/PRJNA264230	https://www.ebi.ac.uk/ena/browser/view/PRJNA264230	None	[Overal design]Refer to individual Series; [Treatment]'Naïve human CD4+ T-cells (CD4+CD45RA+CD45RO-CD25-CCD7+) were isolated from healthy donors by negative immunomagnetic selection (Miltenyi Biotec) and activated for 72 hours by plate bound anti-CD3 and anti-CD28 antibodies (2 µg/ml, R&D) and then cultured for 10 days with rhIL-2 (Biolegend, 10 ng/ml). Conditions for T ell polarisation were: rhI…
GSE62486	Mus musculus	143	Genome binding/occupancy profiling by high throughput sequencing	GPL10787; GPL11154; GPL13112; GPL13607	T-bet recruits P-TEFb to super-enhancers to regulate T helper cell differentiation	2014-10-18	This SuperSeries is composed of the SubSeries listed below.	https://www.ncbi.nlm.nih.gov/geo/query/acc.cgi?acc=GSE62486	T-bet Activates Th1 Genes through Mediator and the Super Elongation Complex.	Cell reports	7.815	https://doi.org/10.1016/j.celrep.2016.05.054	{Cell reports (7.815): 10.1016/j.celrep.2016.05.054}	'genomic DNA', 'total RNA'	https://www.ncbi.nlm.nih.gov/bioproject/PRJNA264230	https://www.ebi.ac.uk/ena/browser/view/PRJNA264230	None	[Overal design]Refer to individual Series; [Treatment]'Naïve human CD4+ T-cells (CD4+CD45RA+CD45RO-CD25-CCD7+) were isolated from healthy donors by negative immunomagnetic selection (Miltenyi Biotec) and activated for 72 hours by plate bound anti-CD3 and anti-CD28 antibodies (2 µg/ml, R&D) and then cultured for 10 days with rhIL-2 (Biolegend, 10 ng/ml). Conditions for T ell polarisation were: rhI…
GSE62486	Homo sapiens	143	Expression profiling by high throughput sequencing	GPL10787; GPL11154; GPL13112; GPL13607	T-bet recruits P-TEFb to super-enhancers to regulate T helper cell differentiation	2014-10-18	This SuperSeries is composed of the SubSeries listed below.	https://www.ncbi.nlm.nih.gov/geo/query/acc.cgi?acc=GSE62486	T-bet Activates Th1 Genes through Mediator and the Super Elongation Complex.	Cell reports	7.815	https://doi.org/10.1016/j.celrep.2016.05.054	{Cell reports (7.815): 10.1016/j.celrep.2016.05.054}	'genomic DNA', 'total RNA'	https://www.ncbi.nlm.nih.gov/bioproject/PRJNA264230	https://www.ebi.ac.uk/ena/browser/view/PRJNA264230	None	[Overal design]Refer to individual Series; [Treatment]'Naïve human CD4+ T-cells (CD4+CD45RA+CD45RO-CD25-CCD7+) were isolated from healthy donors by negative immunomagnetic selection (Miltenyi Biotec) and activated for 72 hours by plate bound anti-CD3 and anti-CD28 antibodies (2 µg/ml, R&D) and then cultured for 10 days with rhIL-2 (Biolegend, 10 ng/ml). Conditions for T ell polarisation were: rhI…
GSE62486	Homo sapiens	143	Expression profiling by array	GPL10787; GPL11154; GPL13112; GPL13607	T-bet recruits P-TEFb to super-enhancers to regulate T helper cell differentiation	2014-10-18	This SuperSeries is composed of the SubSeries listed below.	https://www.ncbi.nlm.nih.gov/geo/query/acc.cgi?acc=GSE62486	T-bet Activates Th1 Genes through Mediator and the Super Elongation Complex.	Cell reports	7.815	https://doi.org/10.1016/j.celrep.2016.05.054	{Cell reports (7.815): 10.1016/j.celrep.2016.05.054}	'genomic DNA', 'total RNA'	https://www.ncbi.nlm.nih.gov/bioproject/PRJNA264230	https://www.ebi.ac.uk/ena/browser/view/PRJNA264230	None	[Overal design]Refer to individual Series; [Treatment]'Naïve human CD4+ T-cells (CD4+CD45RA+CD45RO-CD25-CCD7+) were isolated from healthy donors by negative immunomagnetic selection (Miltenyi Biotec) and activated for 72 hours by plate bound anti-CD3 and anti-CD28 antibodies (2 µg/ml, R&D) and then cultured for 10 days with rhIL-2 (Biolegend, 10 ng/ml). Conditions for T ell polarisation were: rhI…
GSE62486	Homo sapiens	143	Genome binding/occupancy profiling by high throughput sequencing	GPL10787; GPL11154; GPL13112; GPL13607	T-bet recruits P-TEFb to super-enhancers to regulate T helper cell differentiation	2014-10-18	This SuperSeries is composed of the SubSeries listed below.	https://www.ncbi.nlm.nih.gov/geo/query/acc.cgi?acc=GSE62486	T-bet Activates Th1 Genes through Mediator and the Super Elongation Complex.	Cell reports	7.815	https://doi.org/10.1016/j.celrep.2016.05.054	{Cell reports (7.815): 10.1016/j.celrep.2016.05.054}	'genomic DNA', 'total RNA'	https://www.ncbi.nlm.nih.gov/bioproject/PRJNA264230	https://www.ebi.ac.uk/ena/browser/view/PRJNA264230	None	[Overal design]Refer to individual Series; [Treatment]'Naïve human CD4+ T-cells (CD4+CD45RA+CD45RO-CD25-CCD7+) were isolated from healthy donors by negative immunomagnetic selection (Miltenyi Biotec) and activated for 72 hours by plate bound anti-CD3 and anti-CD28 antibodies (2 µg/ml, R&D) and then cultured for 10 days with rhIL-2 (Biolegend, 10 ng/ml). Conditions for T ell polarisation were: rhI…
GSE47530	Mus musculus	12	Expression profiling by array	GPL6246	Global gene expression profiling using newly synthesized RNA [mock and LPS]	2013-05-30	Innate stimulation with TLR ligands leads to the activation of various genes in macrophages and various populations of these cells may exhibit different responses. Here wanted to delineate and characterize these transcriptional responses in newly established, self-renewing, in vitro grown non-transformed lines (MPI cells) and bone marrow derived macrophages We used microarrays to detail the globa…	https://www.ncbi.nlm.nih.gov/geo/query/acc.cgi?acc=GSE47530	None	None	None	None	None	'total RNA'	https://www.ncbi.nlm.nih.gov/bioproject/PRJNA207509	https://www.ebi.ac.uk/ena/browser/view/PRJNA207509	None	[Overal design]Newly synthesized RNA from independently established MPI lines and bone marrow derived macrophages was extracted and hybridized to Affymetrix microarrays; [Treatment]'Metabolic labelling and purification of nascent RNA were performed as described (Dolken et al., 2008) with 250 mM 4-thiouridine labeling for 60 minutes', 'Cells were stimulated with 0.1 mg/ml R-LPS. Metabolic labellin…
GSE141038	Mus musculus	3	Expression profiling by high throughput sequencing	GPL21103	Regulatory T cells license macrophage pro-resolving functions in atherosclerosis regression	2019-11-26	Regression of atherosclerosis is an important clinical goal, however the pathways that mediate the resolution of atherosclerotic inflammation and reversal of plaques are poorly understood. Regulatory T cells (Tregs) have been shown to be atheroprotective, however numbers of these immunosuppressive cells decrease with disease progression. Using multiple independent mouse models of atherosclerosis …	https://www.ncbi.nlm.nih.gov/geo/query/acc.cgi?acc=GSE141038	Regulatory T Cells License Macrophage Pro-Resolving Functions During Atherosclerosis Regression.	Circulation research	15.862	https://doi.org/10.1161/CIRCRESAHA.119.316461	{Circulation research (15.862): 10.1161/CIRCRESAHA.119.316461}	'polyA RNA'	https://www.ncbi.nlm.nih.gov/bioproject/PRJNA591821	https://www.ebi.ac.uk/ena/browser/view/PRJNA591821	https://www.ncbi.nlm.nih.gov/sra?term=SRP233293	[Overal design]Single cell RNA sequencing of aortic sorted CD45+ cells from atherosclerotic C57BL/J6 mice (n=12, 1012 AAV-PCSK9 at 8wk old mice, then WD for 20 wks). Then 4 mice on WD were used as progression group, 2979 cells identified, Using Illumina HiSeq4000. The other 8mice were switched into chow diet for further 3 wks and also i.p. treated with ApoB-ASO (50 mg/kg, total of 2 doses in firs…
GSE24579	Homo sapiens	4	Expression profiling by array	GPL6480	Potentiation of glucocorticoid signaling by chloroquine via inhibition of lysosomes	2010-10-07	Anti-malaria drug chloroquine has been used as an anti-inflammatory agent for treating systemic lupus erythematosus and rheumatoid arthritis, without clear mechanism of action. Here we report that chloroquine potently inhibits the expression of proinflammatory cytokines through transrepression of glucocorticoid receptor (GR). Instead of direct binding to GR, chloroquine synergistically activates …	https://www.ncbi.nlm.nih.gov/geo/query/acc.cgi?acc=GSE24579	Identification of a lysosomal pathway that modulates glucocorticoid signaling and the inflammatory response.	Science signaling	6.481	https://doi.org/10.1126/scisignal.2001450	{Science signaling (6.481): 10.1126/scisignal.2001450}	'total RNA'	https://www.ncbi.nlm.nih.gov/bioproject/PRJNA132479	https://www.ebi.ac.uk/ena/browser/view/PRJNA132479	None	[Overal design]Macrophage THP-1 cells treated with LPS, chloroquine and dexamethasone.; [Treatment]'None'; [Growth]'None'; [Extraction]"Trizol extraction of total RNA was performed according to the manufacturer's instructions."; [Cell type]'macrophage cells''cell type: macrophage cells; cell line: THP-1 cells; treatment group: control; ', 'cell type: macrophage cells; cell line: THP-1 cells; trea…
GSE17763	Homo sapiens	24	Expression profiling by array	GPL570	Divergence of macrophage phagocytic and antimicrobial programs in leprosy	2009-08-21	Effective innate immunity against many microbial pathogens requires macrophage programs that upregulate phagocytosis and direct antimicrobial pathways, two functions generally assumed to be coordinately regulated. Here the regulation of these key functions was investigated in human blood-derived macrophages. IL-10 induced the phagocytic pathway, including CD209 and scavenger receptors, resulting …	https://www.ncbi.nlm.nih.gov/geo/query/acc.cgi?acc=GSE17763	Divergence of macrophage phagocytic and antimicrobial programs in leprosy.	Cell host & microbe	15.753	https://doi.org/10.1016/j.chom.2009.09.002	{Cell host & microbe (15.753) doi:10.1016/j.chom.2009.09.002}; {PLoS neglected tropical diseases (4.487) doi:10.1371/journal.pntd.0006815}; {The Journal of investigative dermatology (None) doi:10.1038/jid.2015.195};	'polyA RNA'	https://www.ncbi.nlm.nih.gov/bioproject/PRJNA118309	https://www.ebi.ac.uk/ena/browser/view/PRJNA118309	None	[Overal design]7 LL lesions, 10 BT lesions, 7 RR lesions; [Treatment]'None'; [Growth]'None'; [Extraction]'Standard Affymetrix protocol by UCLA DNA microarray core facility (GTC method)'; [Cell type]'Source: ''tissue: skin lesion; '
GSE127963	Mus musculus	316	Expression profiling by high throughput sequencing	GPL19057	Aged blood impairs hippocampal neural precursor activity and activates microglia via brain endothelial cell VCAM1	2019-03-06	Single cell RNAseq of Old (19 month) and Young (3 month) mouse brain endothelial cells isolated from hippocampi of C57BL6 males.	https://www.ncbi.nlm.nih.gov/geo/query/acc.cgi?acc=GSE127963	None	None	None	None	None	'total RNA'	https://www.ncbi.nlm.nih.gov/bioproject/PRJNA525880	https://www.ebi.ac.uk/ena/browser/view/PRJNA525880	https://www.ncbi.nlm.nih.gov/sra?term=SRP187773	[Overal design]Single cell RNAseq of murine brain endothelial cells.; [Treatment]'None'; [Growth]'Mice 3 (young) and 19 (Old) months.'; [Extraction]'Hippocampi (pooled n=4 per sample) were dissected using Miltenyi neural dissociation kit. Brain endothelial cells were isolated via FACS.\nRNA libraries were prepared for sequencing using standard Illumina protocols.'; [Cell type]'primary murine brai…
GSE137008	Rattus norvegicus	12	Expression profiling by array	GPL7294	Gene expression profiles in rat alveolar macrophages exposure to multi-walled carbon nanotubes	2019-09-06	To evaluate the biological effects at the transcriptional level of manufactured nanomaterials, we performed whole genome microarrays of rat alveolar macrophages (NR8383) exposed to multi-walled carbon nanotubes (MWCNTs) with different physicochemical properties.	https://www.ncbi.nlm.nih.gov/geo/query/acc.cgi?acc=GSE137008	Cytotoxicity profiles of multi-walled carbon nanotubes with different physico-chemical properties.	Toxicology mechanisms and methods	2.276	https://doi.org/10.1080/15376516.2020.1761920	{Toxicology mechanisms and methods (2.276): 10.1080/15376516.2020.1761920}	'total RNA'	https://www.ncbi.nlm.nih.gov/bioproject/PRJNA564274	https://www.ebi.ac.uk/ena/browser/view/PRJNA564274	None	[Overal design]Two kinds of rigid needle-like shaped MWCNTs (MW1 and MW2), bent-shaped MWCNTs (MW3 and MW4), straight and thin-shaped MWCNTs (MW5 and MW6), induced gene expression in NR8383 were measured at 24 hours exposure to doses of 100 mg/mL or 50 mg/mL. The experiments were performed using control for each experiment. Each sample was assayed with 4 independent biological replicates. The raw…
GSE62048	Bos taurus	35	Expression profiling by high throughput sequencing	GPL15749	Analysis of the bovine monocyte-derived macrophage response to Mycobacterium avium subspecies paratuberculosis infection using RNA-seq	2014-10-03	Johne's disease, caused by infection with Mycobacterium avium subsp. paratuberculosis, (MAP), is a chronic intestinal disease of ruminants with serious economic consequences for cattle production in the United States and elsewhere. During infection, MAP bacilli are phagocytosed and subvert host macrophage processes, resulting in subclinical infections that can lead to immunopathology and dissemin…	https://www.ncbi.nlm.nih.gov/geo/query/acc.cgi?acc=GSE62048	Analysis of the Bovine Monocyte-Derived Macrophage Response to Mycobacterium avium Subspecies Paratuberculosis Infection Using RNA-seq.	Frontiers in immunology	4.716	https://doi.org/10.3389/fimmu.2015.00023	{Frontiers in immunology (4.716): 10.3389/fimmu.2015.00023}	'total RNA'	https://www.ncbi.nlm.nih.gov/bioproject/PRJNA263027	https://www.ebi.ac.uk/ena/browser/view/PRJNA263027	https://www.ncbi.nlm.nih.gov/sra?term=SRP048627	[Overal design]Description of the bovine host transcriptomic response following infection of bovine monocyte-derived macrophages with Mycobacterium avium subspecies paratuberculosis; [Treatment]'The methods used to isolate, purify and infect bovine MDM with M. avium subsp. paratuberculosis (MAP) have also been previously described by our group (Taraktsoglou et al., 2011; MacHugh et al., 2012; Mag…
GSE116511	Mus musculus	24	Expression profiling by high throughput sequencing	GPL17021	Tuft cells play a suppressive role in pancreatic injury and tumorigenesis [RNA-seq]	2018-07-02	We perfromed RNA-seq on pancreatic and intestinal tuft cells and bone marrow derived macrophages	https://www.ncbi.nlm.nih.gov/geo/query/acc.cgi?acc=GSE116511	None	None	None	None	None	'polyA RNA'	https://www.ncbi.nlm.nih.gov/bioproject/PRJNA478909	https://www.ebi.ac.uk/ena/browser/view/PRJNA478909	https://www.ncbi.nlm.nih.gov/sra?term=SRP151766	[Overal design]The transcriptomes of pancreatic and intestinal tuft cells and bone marrow derived macrophages were profiled. Three biological replicates for each cell type.; [Treatment]'To induce M1 polarization, macrophages were treated with 100 ng/ml LPS for 4 hours prior to control (MeOAc) or PGD2 treatment (10uM). Cells were collected 24 hrs later in Trizol for RNA-sequencing. A minimum of 3 …
GSE51446	Homo sapiens	7	Expression profiling by array	GPL10558	Similarities and differences between human activated macrophages II	2013-10-20	We compare, in human macrophages, stimuli considered to induce M1 or M2 type of activation, also termed classical and alternative activation. This dataset highlights key differences between the M1 and M2 stimuli pointing to the need of a revision of the paradigm. Macrophages were left untreated or stimulated with IL-4 and IL-13 (prototypic M1 stimuli), Dexamethasone (Glucocorticoid receptor agoni…	https://www.ncbi.nlm.nih.gov/geo/query/acc.cgi?acc=GSE51446	Genetic programs expressed in resting and IL-4 alternatively activated mouse and human macrophages: similarities and differences.	Blood	16.562	https://doi.org/10.1182/blood-2012-06-436212	{Blood (16.562): 10.1182/blood-2012-06-436212}	'total RNA'	https://www.ncbi.nlm.nih.gov/bioproject/PRJNA232932	https://www.ebi.ac.uk/ena/browser/view/PRJNA232932	None	[Overal design]Total RNA obtained from autologous serum monocyte-derived macrophages exposed to: SAMPLE 1 Untreated SAMPLE 2 Dexamethasone 100nM SAMPLE 3 LPS 10 ng/ml SAMPLE 4 IL-10 20 ng/ml SAMPLE 5 IL-13 20 ng/ml SAMPLE 6 IL-4 20 ng/ml SAMPLE 7 IFNy 20 ng/ml; [Treatment]'At day 7 cells were treated for 24 hours with Dexamethasone 100nM, LPS 10 ng/ml, IL-10 20 ng/ml, IL-13 20 ng/ml, IL-4 20 ng/m…
GSE110279	Mus musculus	49	Genome binding/occupancy profiling by high throughput sequencing	GPL17021	Gene-specific mechanisms dictate glucocorticoid receptor-mediated repression of inflammatory response genes in macrophages	2018-02-07	This SuperSeries is composed of the SubSeries listed below.	https://www.ncbi.nlm.nih.gov/geo/query/acc.cgi?acc=GSE110279	Gene-specific mechanisms direct glucocorticoid-receptor-driven repression of inflammatory response genes in macrophages.	eLife	7.551	https://doi.org/10.7554/eLife.34864	{eLife (7.551): 10.7554/eLife.34864}	'genomic DNA', 'polyA RNA'	https://www.ncbi.nlm.nih.gov/bioproject/PRJNA433364	https://www.ebi.ac.uk/ena/browser/view/PRJNA433364	None	[Overal design]Refer to individual Series; [Treatment]'BMMF were isolated from 8-12 week old male mice and cultured in DMEM-20% FBS supplemented with the L1-cell conditioned media for the 6-day MF expansion; cells were then scraped, incubated in DMEM-20% FBS overnight and were treated with 100 nM Dex, 10 ng/ml LPS or LPS+Dex for 45 minutes', '8-wk old mice were maintained on a regular chow. BMMΦ …
GSE110279	Mus musculus	49	Expression profiling by high throughput sequencing	GPL17021	Gene-specific mechanisms dictate glucocorticoid receptor-mediated repression of inflammatory response genes in macrophages	2018-02-07	This SuperSeries is composed of the SubSeries listed below.	https://www.ncbi.nlm.nih.gov/geo/query/acc.cgi?acc=GSE110279	Gene-specific mechanisms direct glucocorticoid-receptor-driven repression of inflammatory response genes in macrophages.	eLife	7.551	https://doi.org/10.7554/eLife.34864	{eLife (7.551): 10.7554/eLife.34864}	'genomic DNA', 'polyA RNA'	https://www.ncbi.nlm.nih.gov/bioproject/PRJNA433364	https://www.ebi.ac.uk/ena/browser/view/PRJNA433364	None	[Overal design]Refer to individual Series; [Treatment]'BMMF were isolated from 8-12 week old male mice and cultured in DMEM-20% FBS supplemented with the L1-cell conditioned media for the 6-day MF expansion; cells were then scraped, incubated in DMEM-20% FBS overnight and were treated with 100 nM Dex, 10 ng/ml LPS or LPS+Dex for 45 minutes', '8-wk old mice were maintained on a regular chow. BMMΦ …
GSE31066	Mus musculus	56	Expression profiling by array	GPL14003	Lipopolysaccharide (LPS) response in macrophages from TLR4-deficient mice	2011-07-30	Lipid A (a hexaacylated 1,4 bis-phosphate) is a potent immune stimulant for TLR4/MD-2. Upon lipid A ligation, the TLR4/MD-2 complex dimerizes and initiates signal transduction. Historically, studies also suggested the existence of TLR4/MD-2-independent LPS signaling. Here we define the role of TLR4 and MD-2 in LPS signaling by using genome wide expression profiling in TLR4- and MD-2-deficient mac…	https://www.ncbi.nlm.nih.gov/geo/query/acc.cgi?acc=GSE31066	Genome-wide expression profiling and mutagenesis studies reveal that lipopolysaccharide responsiveness appears to be absolutely dependent on TLR4 and MD-2 expression and is dependent upon intermolecular ionic interactions.	Journal of immunology (Baltimore, Md. : 1950)	4.718	https://doi.org/10.4049/jimmunol.1101397	{Journal of immunology (Baltimore, Md. : 1950) (4.718): 10.4049/jimmunol.1101397}	'total RNA'	https://www.ncbi.nlm.nih.gov/bioproject/PRJNA154639	https://www.ebi.ac.uk/ena/browser/view/PRJNA154639	None	[Overal design]Bone marrow-derived macrophages were pooled from four individual WT or TLR4-deficient mice and stimulated with either 10 ng LPS /mL, 100 ng lipid A/mL or 10 nM Pam2 for 2 hours and compared to PBS-stimulated control cells. We also compared PBS-stimulated WT cells directly to PBS-stimulated TLR4-deficient cells to compare the basal expression of genes in the two genotypes. This expe…
GSE133106	Mus musculus	6	Expression profiling by high throughput sequencing	GPL19057	A first exon termination checkpoint that preferentially suppresses extragenic transcription [RNASEQ_BMDM_polyA]	2019-06-20	Wdr82 and Zc3h4 repress transcription at extragenic sites.	https://www.ncbi.nlm.nih.gov/geo/query/acc.cgi?acc=GSE133106	None	None	None	None	None	'total RNA'	https://www.ncbi.nlm.nih.gov/bioproject/PRJNA549951	https://www.ebi.ac.uk/ena/browser/view/PRJNA549951	https://www.ncbi.nlm.nih.gov/sra?term=SRP202029	[Overal design]Transcriptome analysis to measure transcription in cells depleted of Wdr82, Zc3h4or other known termination factors.; [Treatment]'Cells were treated for 45 min with LPS (10 ng/ml) before harvesting.'; [Growth]'Primary bone marrow cells were cultured in DMEM containing 10% North American FBS, 1% L-Glutamax solution, 1% Pen/Strep solution, and 30 % conditioned medium from L929 cells,…
GSE38626	Homo sapiens	15	Expression profiling by array	GPL13607	Induced pluripotent stem cells from CINCA syndrome patients as a model for dissecting somatic mosaicism and drug discovery	2012-06-10	Chronic infantile neurological cutaneous and articular (CINCA) syndrome is an IL-1-driven autoinflammatory disorder caused mainly by NLRP3 mutations. The pathogenesis of CINCA syndrome patients who carry NLRP3 mutations as somatic mosaicism has not been precisely described because of the difficulty in separating individual cells based on the presence or absence of the mutation. Here, we report th…	https://www.ncbi.nlm.nih.gov/geo/query/acc.cgi?acc=GSE38626	Induced pluripotent stem cells from CINCA syndrome patients as a model for dissecting somatic mosaicism and drug discovery.	Blood	16.562	https://doi.org/10.1182/blood-2012-03-417881	{Blood (16.562): 10.1182/blood-2012-03-417881}	'total RNA'	https://www.ncbi.nlm.nih.gov/bioproject/PRJNA168293	https://www.ebi.ac.uk/ena/browser/view/PRJNA168293	None	[Overal design]To characterize iPS and differentiated cells, RNA expression profiles were evaluated by microarray analysis.We analyzed iPC cells and macrophage from healthy volunteers and CINCA syndrome patients. Human ES cella and fibroblasts were used as control.; [Treatment]'Undifferentiated human ESC and iPSC lines were cultured on mitotically-inactivated SNL feeder cells with Primate ES cell…
GSE132354	Mus musculus	19	Expression profiling by high throughput sequencing	GPL19057; GPL22688	Dual RNA-seq analysis of Mycobacterium tuberculosis-infected lung macrophages reveals cell-lineage specific host-pathogen dynamics	2019-06-07	Background: Dissecting the in-vivo host-pathogen interplay is crucial in understanding the molecular mechanisms governing control or progression of the infection. While Dual RNA-seq offers significant advantages over traditional approaches in the analysis of intracellular infections, to date technical challenges have restricted the application of this technology predominantly to tissue culture in…	https://www.ncbi.nlm.nih.gov/geo/query/acc.cgi?acc=GSE132354	Dual RNA-Seq of Mtb-Infected Macrophages In Vivo Reveals Ontologically Distinct Host-Pathogen Interactions.	Cell reports	7.815	https://doi.org/10.1016/j.celrep.2019.12.033	{Cell reports (7.815): 10.1016/j.celrep.2019.12.033}	'total RNA'	https://www.ncbi.nlm.nih.gov/bioproject/PRJNA547709	https://www.ebi.ac.uk/ena/browser/view/PRJNA547709	https://www.ncbi.nlm.nih.gov/sra?term=SRP200723	[Overal design]Examination of the transcriptional profile of both Mtb and the host cell in 2 different myeloid lineages isolated directly from the mouse lungs.; [Treatment]'N/A'; [Growth]"C57BL/6J WT mice purchased from the Jackson Laboratory were infected with M.tuberculosis smyc'::mCherry Erdman for 14 days.", 'M.tuberculosis Erdman was grown in 7H9-OADC media until mid-log phase (OD600 = 0.4-0…
GSE132354	Mycobacterium tuberculosis	19	Expression profiling by high throughput sequencing	GPL19057; GPL22688	Dual RNA-seq analysis of Mycobacterium tuberculosis-infected lung macrophages reveals cell-lineage specific host-pathogen dynamics	2019-06-07	Background: Dissecting the in-vivo host-pathogen interplay is crucial in understanding the molecular mechanisms governing control or progression of the infection. While Dual RNA-seq offers significant advantages over traditional approaches in the analysis of intracellular infections, to date technical challenges have restricted the application of this technology predominantly to tissue culture in…	https://www.ncbi.nlm.nih.gov/geo/query/acc.cgi?acc=GSE132354	Dual RNA-Seq of Mtb-Infected Macrophages In Vivo Reveals Ontologically Distinct Host-Pathogen Interactions.	Cell reports	7.815	https://doi.org/10.1016/j.celrep.2019.12.033	{Cell reports (7.815): 10.1016/j.celrep.2019.12.033}	'total RNA'	https://www.ncbi.nlm.nih.gov/bioproject/PRJNA547709	https://www.ebi.ac.uk/ena/browser/view/PRJNA547709	https://www.ncbi.nlm.nih.gov/sra?term=SRP200723	[Overal design]Examination of the transcriptional profile of both Mtb and the host cell in 2 different myeloid lineages isolated directly from the mouse lungs.; [Treatment]'N/A'; [Growth]"C57BL/6J WT mice purchased from the Jackson Laboratory were infected with M.tuberculosis smyc'::mCherry Erdman for 14 days.", 'M.tuberculosis Erdman was grown in 7H9-OADC media until mid-log phase (OD600 = 0.4-0…
GSE77577	Mus musculus	8	Other	GPL21410	Genome-wide analysis of TIAR RNA ligands in mouse macrophages before and after LPS stimulation	2016-02-04	TIA-1 related protein (TIAR) is a RNA-binding protein involved in several steps of gene expression such RNA splicing and translation. TIAR contains three RNA recognition motifs (RRMs) allowing its interaction with specific sequences localized in the untranslated regions (UTRs) of several mRNAs. In myeloid cells, TIAR has been shown to bind and regulate the translation and stability of various mRN…	https://www.ncbi.nlm.nih.gov/geo/query/acc.cgi?acc=GSE77577	Genome-wide analysis of TIAR RNA ligands in mouse macrophages before and after LPS stimulation.	Genomics data	0.527	https://doi.org/10.1016/j.gdata.2016.02.007	{Genomics data (0.527): 10.1016/j.gdata.2016.02.007}	'total RNA'	https://www.ncbi.nlm.nih.gov/bioproject/PRJNA310852	https://www.ebi.ac.uk/ena/browser/view/PRJNA310852	None	[Overal design]Microarray hybridization was performed on TIAR-FLAG-associated mRNAs or TIARΔRRM2-FLAG-associated mRNAs in unstimulated and LPS-stimulated RAW264.7 cells. Enrichment of TIAR-FLAG-associated mRNAs and TIARΔRRM2-FLAG-associated mRNAS were normalized to total transcriptome of TIAR-FLAG and TIARΔRRM2-FLAG expressing-RAW264.7 cells respectively. After amplification and labelling, sample…
GSE16387	Mus musculus	126	Expression profiling by array	GPL570; GPL1261; GPL2995	Licensing of PPARg-regulated gene expression by IL-4-induced alternative macrophage activation	2009-06-02	This SuperSeries is composed of the SubSeries listed below.	https://www.ncbi.nlm.nih.gov/geo/query/acc.cgi?acc=GSE16387	STAT6 transcription factor is a facilitator of the nuclear receptor PPARγ-regulated gene expression in macrophages and dendritic cells.	Immunity	21.522	https://doi.org/10.1016/j.immuni.2010.11.009	{Immunity (21.522): 10.1016/j.immuni.2010.11.009}	'total RNA'	https://www.ncbi.nlm.nih.gov/bioproject/PRJNA116273	https://www.ebi.ac.uk/ena/browser/view/PRJNA116273	None	[Overal design]Refer to individual Series; [Treatment]'Cell were treated after plating into 6-well cell culture plates with the indicated cytokines (100 ug/ml IL-4, or 100 ug/ml IFNg+50 ug/ml TNF. Simultaneously, vehicle (DMSO:ethanol) or 1 uM Rosiglitazone was added.', 'Cell were treated after plating into 6-well cell culture plates with 100 ug/ml IL-4. Simultaneously, vehicle (DMSO:ethanol) or …
GSE16387	Homo sapiens	126	Expression profiling by array	GPL570; GPL1261; GPL2995	Licensing of PPARg-regulated gene expression by IL-4-induced alternative macrophage activation	2009-06-02	This SuperSeries is composed of the SubSeries listed below.	https://www.ncbi.nlm.nih.gov/geo/query/acc.cgi?acc=GSE16387	STAT6 transcription factor is a facilitator of the nuclear receptor PPARγ-regulated gene expression in macrophages and dendritic cells.	Immunity	21.522	https://doi.org/10.1016/j.immuni.2010.11.009	{Immunity (21.522): 10.1016/j.immuni.2010.11.009}	'total RNA'	https://www.ncbi.nlm.nih.gov/bioproject/PRJNA116273	https://www.ebi.ac.uk/ena/browser/view/PRJNA116273	None	[Overal design]Refer to individual Series; [Treatment]'Cell were treated after plating into 6-well cell culture plates with the indicated cytokines (100 ug/ml IL-4, or 100 ug/ml IFNg+50 ug/ml TNF. Simultaneously, vehicle (DMSO:ethanol) or 1 uM Rosiglitazone was added.', 'Cell were treated after plating into 6-well cell culture plates with 100 ug/ml IL-4. Simultaneously, vehicle (DMSO:ethanol) or …
GSE148405	Mus musculus	1152	Expression profiling by high throughput sequencing	GPL13112	Single cell RNA-seq of microglia isolated from different brain regions of WT and 5xFAD mice.	2020-04-09	Single cell RNA-seq data were obtained from FACS sorted microglia isolated from different brain regions of 30 weeks old WT and 5xFAD mice to find commonly expressed genes in all clusters.	https://www.ncbi.nlm.nih.gov/geo/query/acc.cgi?acc=GSE148405	None	None	None	None	None	'total RNA'	https://www.ncbi.nlm.nih.gov/bioproject/PRJNA624143	https://www.ebi.ac.uk/ena/browser/view/PRJNA624143	https://www.ncbi.nlm.nih.gov/sra?term=SRP255898	[Overal design]single microglia were sequenced with 3-4 replicate mice per condition. The different brain regions were obtained from the same mice.; [Treatment]'None'; [Growth]'None'; [Extraction]'After transcardial perfusion with PBS, brains were roughly minced and homogenized with a potter in HBSS containing 15 mM HEPES buffer and 0.54 % Glucose. Whole-brain homogenate was separated by 70/37/30…
GSE100508	Homo sapiens	68	Non-coding RNA profiling by array	GPL22079	The miRNA profiles of plasma extracellular vesicles (pEV) in melanoma patients and supernatant EV (sEV) of related cell cultures	2017-06-26	The dataset contains miRNA pEV profiles measured on Agilent Microarrays from three groups of melanoma patients (before or at resection, and after resection categorized into high-risk and low-risk groups) and healthy controls. These groups were compared to find differentially abundant miRNAs in the pEV of melanoma patients. In addition, two comparisons of short-term profile changes around the rese…	https://www.ncbi.nlm.nih.gov/geo/query/acc.cgi?acc=GSE100508	Innate extracellular vesicles from melanoma patients suppress β-catenin in tumor cells by miRNA-34a.	Life science alliance	3.448	https://doi.org/10.26508/lsa.201800205	{Life science alliance (3.448): 10.26508/lsa.201800205}	'total RNA'	https://www.ncbi.nlm.nih.gov/bioproject/PRJNA391975	https://www.ebi.ac.uk/ena/browser/view/PRJNA391975	None	[Overal design]The four groups (14 healthy controls and 14 tumor, 15 high-risk, 11 low-risk patients) were subjected to differential expression analysis. The additional pEV samples served illustrational purposes as outgroup comparisons, and the six cell line samples were employed in an attempt to elucidate the putative source tissue of the pEV. -------------------------------------- There are two…
GSE60550	Homo sapiens	57	Expression profiling by RT-PCR	GPL14851; GPL19055	Regulation of Activation-Associated mRNA and MicroRNA Accumulation Rates during Monocyte-to-Macrophage Differentiation	2014-08-20	This SuperSeries is composed of the SubSeries listed below.	https://www.ncbi.nlm.nih.gov/geo/query/acc.cgi?acc=GSE60550	Regulation of activation-associated microRNA accumulation rates during monocyte-to-macrophage differentiation.	The Journal of biological chemistry	4.106	https://doi.org/10.1074/jbc.M114.599316	{The Journal of biological chemistry (4.106): 10.1074/jbc.M114.599316}	'total RNA'	https://www.ncbi.nlm.nih.gov/bioproject/PRJNA258524	https://www.ebi.ac.uk/ena/browser/view/PRJNA258524	None	[Overal design]Refer to individual Series; [Treatment]'None', 'Where indicated as LPS treated, cells were stimulated with LPS (10ng/ml) on day 5 and samples were collected on day 6.'; [Growth]'Monocytic cells were isolated from blood samples using two standard protocols. Each method started with peripheral blood mononuclear cells (PBMCs) isolated using Ficoll-Paque Plus (GE Healthcare) density gr…
GSE121681	Mus musculus	3	Expression profiling by high throughput sequencing	GPL17021	Efferocytosis Fuels Requirements of Fatty Acid Oxidation and the Electron Transport Chain to Polarize Macrophages for Tissue Repair	2018-10-23	Screening pathways that are affected in macrophages during efferocytosis	https://www.ncbi.nlm.nih.gov/geo/query/acc.cgi?acc=GSE121681	None	None	None	None	None	'total RNA'	https://www.ncbi.nlm.nih.gov/bioproject/PRJNA498080	https://www.ebi.ac.uk/ena/browser/view/PRJNA498080	https://www.ncbi.nlm.nih.gov/sra?term=SRP166533	[Overal design]primary peritoneal macrophages are cocultured with apoptotic cells or LPS for 5 hours; unengulfed apoptotic cells are rinsed off; macrophages are harvested and RNA was extracted for sequencing; [Treatment]'apoptotic cells were added to macrophages in a 5:1 ratio for 5 hrs before macrophages were harvested for RNA extraction; LPS was used at 100ng/ml for 5 hr treatment'; [Growth]'DM…
GSE151698	Mus musculus	8	Expression profiling by high throughput sequencing	GPL17021	Microglial responses to CSF1 overexpression do not promote expansion of other glial lineages	2020-06-03	CSF1 expression in the central nervous system (CNS) increases in response to a variety of stimuli, and CSF1 is overexpressed in many CNS diseases. In young adult mice we previously showed that CSF1 overexpression in the CNS caused proliferation of IBA1+ microglia without promoting expression of M2 polarization markers. Here we further examine the impacts of increased CSF1 levels in the brain. As …	https://www.ncbi.nlm.nih.gov/geo/query/acc.cgi?acc=GSE151698	None	None	None	None	None	'total RNA'	https://www.ncbi.nlm.nih.gov/bioproject/PRJNA636985	https://www.ebi.ac.uk/ena/browser/view/PRJNA636985	https://www.ncbi.nlm.nih.gov/sra?term=SRP265786	[Overal design]Compared mRNA profiles of 4 samples from CSF1 over-expression mice with 4 control mice samples.; [Treatment]'None'; [Growth]'None'; [Extraction]'Mice (ages p14 or p15) were perfused with PBS following a fatal dose of pentobarbital sodium. Brains were isolated and bisected sagittally. Left brain hemispheres were formalin fixed for other studies and microglia were enriched from the r…
GSE7441	Rattus norvegicus	6	Expression profiling by array	GPL1355	Transcriptional profile of primary astrocytes expressing ALS-linked mutant SOD1.	2007-04-03	Amyotrophic lateral sclerosis (ALS) is caused by the progressive degeneration of motor neurons. Mutations in the Cu/Zn superoxide dismutase (SOD1) are found in about 20% of patients with familial ALS. Mutant SOD1 causes motor neuron death through an acquired toxic property. Although, molecular mechanism underlying this toxic gain-of-function remains unknown, evidence support the role of mutant SO…	https://www.ncbi.nlm.nih.gov/geo/query/acc.cgi?acc=GSE7441	Transcriptional profile of primary astrocytes expressing ALS-linked mutant SOD1.	Journal of neuroscience research	4.139	https://doi.org/10.1002/jnr.21797	{Journal of neuroscience research (4.139): 10.1002/jnr.21797}	'total RNA'	https://www.ncbi.nlm.nih.gov/bioproject/PRJNA100237	https://www.ebi.ac.uk/ena/browser/view/PRJNA100237	None	[Overal design]Astrocytes were plated at a density of 2x104 cells/cm2 and maintained as described in Cassina P, et al.J Neurosci Res. 2002;67(1):21-9. Confluent astrocytes monolayers were changed to supplemented L15 medium (Vargas et al., 2006) for 24h before RNA isolation. Total RNA was isolated with RNeasy kit/RNase-Free DNase Set (Qiagen, CA, USA). RNA quality was assessed with the A260/280 ra…
GSE144992	Homo sapiens	94	Expression profiling by high throughput sequencing	GPL11154	High throughput phenotypic screen and transcriptional analysis identify new compounds, targets and pathways for macrophage reprogramming	2020-02-09	This SuperSeries is composed of the SubSeries listed below.	https://www.ncbi.nlm.nih.gov/geo/query/acc.cgi?acc=GSE144992	High-throughput phenotypic screen and transcriptional analysis identify new compounds and targets for macrophage reprogramming.	Nature communications	11.878	https://doi.org/10.1038/s41467-021-21066-x	{Nature communications (11.878): 10.1038/s41467-021-21066-x}	'total RNA'	https://www.ncbi.nlm.nih.gov/bioproject/PRJNA605636	https://www.ebi.ac.uk/ena/browser/view/PRJNA605636	None	[Overal design]Refer to individual Series; [Treatment]'Macrophages were treated with different chemicals or cytokines for 24 hrs.', 'M2 Mac were treated with different M1-type compounds or IFNg or DMSO for 24 hrs. M1 Mac were treated with different M2-type compounds or IL4 or DMSO for 24 hrs.', 'Macrophages were treated with different signaling ligands for 24 hrs.'; [Growth]'Fresh isolated human …
GSE47673	Mus musculus	132	Expression profiling by array	GPL6887	TPL-2;ERK1/2 signaling promotes host resistance against intracellular bacterial infection by negative regulation of type I interferon production [Set 2]	2013-06-05	Analysis of Mtb infected murine macrophages derived from C57Bl/6 WT, TPL2KO, IFNARKO & TPL2IFNAR DKO mice [Set 2] Tuberculosis, caused by Mycobacterium tuberculosis (Mtb), remains a leading cause of mortality and morbidity worldwide, causing approximately 1.4 million deaths per year. Key immune components for host protection during tuberculosis include the cytokines IL‐12, IL‐1 and TNF‐α, as well…	https://www.ncbi.nlm.nih.gov/geo/query/acc.cgi?acc=GSE47673	TPL-2-ERK1/2 signaling promotes host resistance against intracellular bacterial infection by negative regulation of type I IFN production.	Journal of immunology (Baltimore, Md. : 1950)	4.718	https://doi.org/10.4049/jimmunol.1300146	{Journal of immunology (Baltimore, Md. : 1950) (4.718): 10.4049/jimmunol.1300146}	'total RNA'	https://www.ncbi.nlm.nih.gov/bioproject/PRJNA207089	https://www.ebi.ac.uk/ena/browser/view/PRJNA207089	None	[Overal design]Macrophages were derived from C57Bl/6 WT, TPL2KO, IFNARKO & TPL2IFNARKO bone marrow, plated and infected with Mtb H37Rv (or not) in triplicate wells. The indicated samples were also treated with 5ng/ml IFNgamma at the time of infection. Samples were then harvested for RNA at time 0, 1hr and 6hr. Please note that *Sample and *Medium control samples (e.g. '0hr TPL2-/-IFNabR-/- Sample…
GSE87369	Mus musculus	16	Expression profiling by array	GPL11533	Docosahexaenoyl Serotonin, an endogenously formed n-3 fatty acid-serotonin conjugate, has anti-inflammatory properties by attenuating IL23–IL17 signalling in macrophages.	2016-09-26	Conjugates of fatty acids and amines, including endocannabinoids, are known to play important roles as endogenous signalling molecules. Among these, the ethanolamine conjugate of the n-3 poly unsaturated long chain fatty acid (PUFA) docosahexaenoic acid (22:6n-3) (DHA) was shown to possess strong anti-inflammatory properties. Previously, we identified the serotonin conjugate of DHA, docosahexaeno…	https://www.ncbi.nlm.nih.gov/geo/query/acc.cgi?acc=GSE87369	Docosahexaenoyl serotonin, an endogenously formed n-3 fatty acid-serotonin conjugate has anti-inflammatory properties by attenuating IL-23-IL-17 signaling in macrophages.	Biochimica et biophysica acta	3.681	https://doi.org/10.1016/j.bbalip.2016.09.012	{Biochimica et biophysica acta (3.681): 10.1016/j.bbalip.2016.09.012}	'total RNA'	https://www.ncbi.nlm.nih.gov/bioproject/PRJNA344499	https://www.ebi.ac.uk/ena/browser/view/PRJNA344499	None	[Overal design]RAW264.7macrophages were stimulated with LPS (1 µg/ml) and incubated with 1 µM of DHA-5-HT or vehicle control for 24 h and subjected to microarray analysis.; [Treatment]'RAW264.7 cells were seeded in 6-wells plates (2.5 105 cells/mL, 2 ml per well) and left overnight to adhere. RAW264.7 macrophages were stimulated for 24 hr with 1) LPS (1 µg/ml) and vehicle control or 2) LPS (1 µg/…
GSE61908	Mus musculus	12	Expression profiling by array	GPL1261	Early neuroinflammatory response precedes Purkinje cell loss in the cerebellum of SCA6 knockin mouse models	2014-09-30	Spinocerebellar ataxia type 6 (SCA6) is a dominantly inherited neurodegenerative disease caused by an expansion of a CAG repeat encoding a polyglutamine (PolyQ) tract in the Cav2.1 voltage-gated calcium channel. Pathologically, it is characterized by selective degeneration of cerebellar Purkinje cells (PCs), which are a common target for PolyQ-induced toxicity among several different SCAs. Mutant…	https://www.ncbi.nlm.nih.gov/geo/query/acc.cgi?acc=GSE61908	Loss of MyD88 alters neuroinflammatory response and attenuates early Purkinje cell loss in a spinocerebellar ataxia type 6 mouse model.	Human molecular genetics	4.544	https://doi.org/10.1093/hmg/ddv202	{Human molecular genetics (4.544): 10.1093/hmg/ddv202}	'total RNA'	https://www.ncbi.nlm.nih.gov/bioproject/PRJNA262659	https://www.ebi.ac.uk/ena/browser/view/PRJNA262659	None	[Overal design]We used MPI 118Q/118Q and MPI 11Q/11Q mice for Sca6 KI model at six weeks old. Statistical analysis of differently expressed genes was performed using the Linear Models for Microarray Data (limma) package in R/Bioconductor.; [Treatment]'The wild type, MPI 118Q/118Q and MPI 11Q/11Q mice (n = 3 in each group) were used.'; [Growth]'None'; [Extraction]'Total RNA was extracted from tiss…
GSE129347	Mus musculus	18	Expression profiling by high throughput sequencing	GPL19057	Anti-inflammatory effects of HDL in macrophages predominate over pro-inflammatory effects in atherosclerotic plaques	2019-04-04	HDL infusion reduces atherosclerosis in animal models and is being evaluated as a treatment in humans. While some studies have shown anti-inflammatory effects of HDL in macrophages, others have reported pro-inflammatory effects and there is no consensus on underlying mechanisms. Transcriptional profiling reveals that HDL-mediated cholesterol efflux leads to both pro- and anti-inflammatory effects…	https://www.ncbi.nlm.nih.gov/geo/query/acc.cgi?acc=GSE129347	Anti-Inflammatory Effects of HDL (High-Density Lipoprotein) in Macrophages Predominate Over Proinflammatory Effects in Atherosclerotic Plaques.	Arteriosclerosis, thrombosis, and vascular biology	6.618	https://doi.org/10.1161/ATVBAHA.119.313253	{Arteriosclerosis, thrombosis, and vascular biology (6.618): 10.1161/ATVBAHA.119.313253}	'total RNA'	https://www.ncbi.nlm.nih.gov/bioproject/PRJNA530992	https://www.ebi.ac.uk/ena/browser/view/PRJNA530992	https://www.ncbi.nlm.nih.gov/sra?term=SRP190876	[Overal design]mRNA profiling of BMDM treated with rHDL; [Treatment]'On day 8, macrophages were treated with reconstituted HDL CSL111 (CSL Behring) with an APOA1 to soybean phosphatidylcholine ratio of 1:150 1 for 20 hours. The BMDMs were washed twice with PBS, fresh DMEM, 1% pen-strep supplemented with 4% L929-conditioned medium was added with or without LPS (Cell signaling) for the indicated ti…
GSE49449	Mus musculus	8	Expression profiling by high throughput sequencing	GPL13112	RNA-seq analysis of IL-10 treatment of wildtype and Ptpn1-/- knockout peritoneal macrophages	2013-08-01	We report here the deep sequencing of the mRNA from peritoneal exudate cells (macrophages) purified from wildtype or Ptpn1 (PTP1B) knockout mice, either treated or untreated with IL-10. In periotenal macrophages IL-10 activates the transcription factor STAT3 to execute and anti-inflammatory gene expression programme. The tyrosine phosphatase PTPN1 targets STAT3 for dephosphorylation and leads to …	https://www.ncbi.nlm.nih.gov/geo/query/acc.cgi?acc=GSE49449	Protein tyrosine phosphatase 1B is a regulator of the interleukin-10-induced transcriptional program in macrophages.	Science signaling	6.481	https://doi.org/10.1126/scisignal.2005020	{Science signaling (6.481): 10.1126/scisignal.2005020}	'total RNA'	https://www.ncbi.nlm.nih.gov/bioproject/PRJNA213962	https://www.ebi.ac.uk/ena/browser/view/PRJNA213962	https://www.ncbi.nlm.nih.gov/sra?term=SRP028380	[Overal design]RNA-seq of wildtype and Ptpn1 (PTP1B) knockout mouse peritoneal macrophages, treated or untreated with IL-10; [Treatment]'Peritoneal cells were allowed to adhere to plastic for 24 hours'; [Growth]'None'; [Extraction]'TRIzol\nIllumina Standard protocol'; [Cell type]'Source: ''strain: C57BL/6; tissue: Thioglycolate-elicited peritoneal macrophages; genotype: Ptpn1-/-; treatment: Mock;…
GSE140471	Homo sapiens	15	Expression profiling by high throughput sequencing	GPL18573	Transcriptomic analysis of CIC and ATXN1L in normal human astrocytes	2019-11-15	Aberrations in Capicua (CIC) have recently been implicated as a negative prognostic factor in a multitude of cancer types through activation of the MAPK signalling cascade and derepression of oncogenic ETS transcription factors. The Ataxin-family protein ATXN1L has previously been reported to interact with CIC in developmental and disease contexts to facilitate the repression of CIC target genes.…	https://www.ncbi.nlm.nih.gov/geo/query/acc.cgi?acc=GSE140471	TRIM25 promotes Capicua degradation independently of ERK in the absence of ATXN1L.	BMC biology	6.723	https://doi.org/10.1186/s12915-020-00895-0	{BMC biology (6.723): 10.1186/s12915-020-00895-0}	'total RNA'	https://www.ncbi.nlm.nih.gov/bioproject/PRJNA589862	https://www.ebi.ac.uk/ena/browser/view/PRJNA589862	https://www.ncbi.nlm.nih.gov/sra?term=SRP230198	[Overal design]3 biological replicates for each sample, two monoclonal knockouts per knockout condition. The parental line is a polyclonal normal human astrocyte immortalized with E6/E7 and overexpressing wildtype IDH1. CIC knockout monoclonal lines are labeled A2 and H9. ATXN1L knockout monoclonal lines are labeled B82 and B16; [Treatment]'CRISPR-Cas9'; [Growth]'10% DMEM, 5% CO2'; [Extraction]'Q…
GSE124725	Mus musculus	21	Expression profiling by high throughput sequencing	GPL13112	VD3-VDR axis regulates the homeostasis and function of alveolar macrophage	2019-01-07	This SuperSeries is composed of the SubSeries listed below.	https://www.ncbi.nlm.nih.gov/geo/query/acc.cgi?acc=GSE124725	Vitamin D<sub>3</sub>-vitamin D receptor axis suppresses pulmonary emphysema by maintaining alveolar macrophage homeostasis and function.	EBioMedicine	6.680	https://doi.org/10.1016/j.ebiom.2019.06.039	{EBioMedicine (6.680): 10.1016/j.ebiom.2019.06.039}	'genomic DNA', 'total RNA'	https://www.ncbi.nlm.nih.gov/bioproject/PRJNA513268	https://www.ebi.ac.uk/ena/browser/view/PRJNA513268	None	[Overal design]Refer to individual Series; [Treatment]'AMs were treated with or without 50nM VD3 (Sigma) in vitro for 24 hours in complete RMPI1640.', 'WT AMs were treated with 100ng/mL LPS or LPS plus 50nM VD3 (Sigma) in vitro for 4 hours in complete RMPI1640.', 'WT AMs were treated with or without 50nM VD3 (Sigma) in vitro for 24 hours in complete RMPI1640.'; [Growth]'Fresh AMs were isolated fr…
GSE124725	Mus musculus	21	Genome binding/occupancy profiling by high throughput sequencing	GPL13112	VD3-VDR axis regulates the homeostasis and function of alveolar macrophage	2019-01-07	This SuperSeries is composed of the SubSeries listed below.	https://www.ncbi.nlm.nih.gov/geo/query/acc.cgi?acc=GSE124725	Vitamin D<sub>3</sub>-vitamin D receptor axis suppresses pulmonary emphysema by maintaining alveolar macrophage homeostasis and function.	EBioMedicine	6.680	https://doi.org/10.1016/j.ebiom.2019.06.039	{EBioMedicine (6.680): 10.1016/j.ebiom.2019.06.039}	'genomic DNA', 'total RNA'	https://www.ncbi.nlm.nih.gov/bioproject/PRJNA513268	https://www.ebi.ac.uk/ena/browser/view/PRJNA513268	None	[Overal design]Refer to individual Series; [Treatment]'AMs were treated with or without 50nM VD3 (Sigma) in vitro for 24 hours in complete RMPI1640.', 'WT AMs were treated with 100ng/mL LPS or LPS plus 50nM VD3 (Sigma) in vitro for 4 hours in complete RMPI1640.', 'WT AMs were treated with or without 50nM VD3 (Sigma) in vitro for 24 hours in complete RMPI1640.'; [Growth]'Fresh AMs were isolated fr…
GSE124677	Mus musculus	21	Expression profiling by high throughput sequencing	GPL19057	IL-12 From Endogenous cDC1, and Not Vaccine DC, Is Required for Th1 Induction	2019-01-04	In this study, we generated a chimeric situation by injection of different gene-modified BM-DCs into different strains of gene-modified recipient mice. This allowed us to identify the separate functional contributions of injected versus endogenous DCs for Th1 polarization. We identified the cellular source of IL-12p70 production after subcutaneous BM-DC vaccination as endogenous migratory XCR1+ b…	https://www.ncbi.nlm.nih.gov/geo/query/acc.cgi?acc=GSE124677	IL-12 from endogenous cDC1, and not vaccine DC, is required for Th1 induction.	JCI insight	6.014	https://doi.org/10.1172/jci.insight.135143	{JCI insight (6.014): 10.1172/jci.insight.135143}	'total RNA'	https://www.ncbi.nlm.nih.gov/bioproject/PRJNA513047	https://www.ebi.ac.uk/ena/browser/view/PRJNA513047	https://www.ncbi.nlm.nih.gov/sra?term=SRP175307	[Overal design]To study the transcriptional changes occurring in the endogenous migratory bystander DCs, we sorted the migratory MHC II high CD11c+ lymph node DC subsets before (naive mice) and 48h after BM-DC injection (bystander activation). Thereby we could compare migratory XCR1+ CD11b- dDCs (cDC1s), CD11b+ XCR1- dDCs (cDC2s), and CD11b- XCR1- DCs (DN) at steady-state and 48h after LPS.BM-DC …
GSE7281	Rattus norvegicus	16	Expression profiling by array	GPL85	Development of Progressive Aortic Vasculopathy in a Rat Model of Aging	2007-03-15	This study utilized a standard rat model of aging and global gene expression analyses to attempt to identify the most appropriate time points to study vascular aging and to identify molecules associated with the development of pathology. Recent studies have established that age is the major risk factor for vascular disease. Numerous changes occur in vascular structure and function during aging, a…	https://www.ncbi.nlm.nih.gov/geo/query/acc.cgi?acc=GSE7281	Development of progressive aortic vasculopathy in a rat model of aging.	American journal of physiology. Heart and circulatory physiology	4.048	https://doi.org/10.1152/ajpheart.00397.2007	{American journal of physiology. Heart and circulatory physiology (4.048): 10.1152/ajpheart.00397.2007}	'total RNA'	https://www.ncbi.nlm.nih.gov/bioproject/PRJNA97979	https://www.ebi.ac.uk/ena/browser/view/PRJNA97979	None	[Overal design]Samples were taken from rats at 4 ages, 3mo, 6mo, 15mo and 28 mo, with 4 replicates in each age group.; [Treatment]'None'; [Growth]'None'; [Extraction]'The descending thoracic aorta (1 cm) was isolated and excised from 4 rats of each age in randomized order and the tissue was preserved in RNAlater. Tissue was weighed, disrupted by using a bead homogenizer (FastPrep System®; QBIOgen…
GSE119691	Mus musculus	30	Genome binding/occupancy profiling by high throughput sequencing	GPL13112	Dissection of nucleosome remodeling at cis-regulatory elements in stimulated macrophages [ChIP-Seq]	2018-09-09	Dynamic control of the accessibility of the genomic regulatory information is at the heart of stimulus-induced gene expression changes. Whereas chromatin accessibility assays describe dynamic changes in open chromatin over time, they provide only indirect and limited information on the nucleosome remodeling events that underlie such changes. Here, we combined accessibility assays and ChIP-seq on …	https://www.ncbi.nlm.nih.gov/geo/query/acc.cgi?acc=GSE119691	Dissection of acute stimulus-inducible nucleosome remodeling in mammalian cells.	Genes & development	8.990	https://doi.org/10.1101/gad.326348.119	{Genes & development (8.990): 10.1101/gad.326348.119}	'genomic DNA'	https://www.ncbi.nlm.nih.gov/bioproject/PRJNA490020	https://www.ebi.ac.uk/ena/browser/view/PRJNA490020	https://www.ncbi.nlm.nih.gov/sra?term=SRP160435	[Overal design]Chromatin immunoprecipitations of H3 lysine 4 mono-methylated, H3 lysine 27 acetylated, H3 lysine 4 tri-methylated on MNase-digested chromatin, followed by multiparallel sequencing performed in murine bone marrow-derived macrophages (BMDMs). Experiments were carried out in duplicates in untreated cells as well as in cells treated for 30', 1hrs, 2hrs or 4hrs with lipopolysaccharide …
GSE121232	Mus musculus	18	Expression profiling by high throughput sequencing	GPL19057	Mir-146a wild-type 3' sequence identity is dispensable for proper innate immune function in vivo (RNA-Seq)	2018-10-15	A long-prevailing model has held that the “seed” region (nucleotides 2-8) of a microRNA is typically sufficient to mediate target recognition and repression. However, numerous recent studies, both within the context of defining miRNA/target pairs by direct physical association and by directly assessing this model in vivo in C. elegans have brought this model into question. To test the importance …	https://www.ncbi.nlm.nih.gov/geo/query/acc.cgi?acc=GSE121232	MiR-146a wild-type 3' sequence identity is dispensable for proper innate immune function in vivo.	Life science alliance	3.448	https://doi.org/10.26508/lsa.201800249	{Life science alliance (3.448): 10.26508/lsa.201800249}	'total RNA'	https://www.ncbi.nlm.nih.gov/bioproject/PRJNA496417	https://www.ebi.ac.uk/ena/browser/view/PRJNA496417	https://www.ncbi.nlm.nih.gov/sra?term=SRP165727	[Overal design]Gene expression profiling of either stimulated (1 ng/ml LPS for 16 hours) or resting bone marrow derived macrophages (BMDMs) from miR-146 wild-type (WT), knock-out (KO) and non-seed swap (3'F) mice, in triplicate.; [Treatment]'Separate cultures of BMDMs derived from each of the three genotypes were subjected to medium change with or without 1 ng/ml LPS and harvested after 16 hours.…
GSE155175	Mus musculus	16	Expression profiling by high throughput sequencing	GPL21103	Schistosoma mansoni infection metabolically reprograms the myeloid lineage in a mouse model of metabolic disease	2020-07-27	We studied the effects of helminth infection and cytokine activation in the metabolic signatures of bone marrow derived macrophages using an approach that integrated transcriptomics, metabolomics, and lipidomics in a metabolic disease prone mouse model. We demonstrate that bone marrow derived macrophages (BMDM) from S. mansoni infected male ApoE-/- mice have dramatically increased mitochondrial r…	https://www.ncbi.nlm.nih.gov/geo/query/acc.cgi?acc=GSE155175	Metabolic reprogramming of the myeloid lineage by Schistosoma mansoni infection persists independently of antigen exposure.	PLoS pathogens	6.463	https://doi.org/10.1371/journal.ppat.1009198	{PLoS pathogens (6.463): 10.1371/journal.ppat.1009198}	'total RNA'	https://www.ncbi.nlm.nih.gov/bioproject/PRJNA648919	https://www.ebi.ac.uk/ena/browser/view/PRJNA648919	https://www.ncbi.nlm.nih.gov/sra?term=SRP273718	[Overal design]RNA-seq of bone marrow derived macrophages from uninfected, S. mansoni infected or IL-4c treated male mice.; [Treatment]'Cells are unstimulated Day 6 bone marrow derived macrophages'; [Growth]'Mice we fed high fat diet for 14 days before 4.5 weeks (injection every other day) of either IL-4complex or PBS (For controls) injection and maintained on HFD throughout. Age matched mice on …
GSE144990	Homo sapiens	76	Expression profiling by high throughput sequencing	GPL11154	High throughput phenotypic screen and transcriptional analysis identify new compounds, targets and pathways for macrophage reprogramming II	2020-02-09	Purpose: To understand compound effects on human macrophage repolarization in the transcriptional level	https://www.ncbi.nlm.nih.gov/geo/query/acc.cgi?acc=GSE144990	High-throughput phenotypic screen and transcriptional analysis identify new compounds and targets for macrophage reprogramming.	Nature communications	11.878	https://doi.org/10.1038/s41467-021-21066-x	{Nature communications (11.878): 10.1038/s41467-021-21066-x}	'total RNA'	https://www.ncbi.nlm.nih.gov/bioproject/PRJNA605639	https://www.ebi.ac.uk/ena/browser/view/PRJNA605639	https://www.ncbi.nlm.nih.gov/sra?term=SRP247846	[Overal design]Fresh isolated human blood monocytes were cultured with 50ng/mL M-CSF for 7 days to generate M0 status macrohages. Macrophages were differentiated into M1 macrophages (M1 Mac) by 50ng/mL IFNg plus 50ng/mL TNFa or M2 macrophages (M2 Mac) by 10ng/mL IL4 plus 10ng/mL IL13. M2 Mac were treated with different M1-type compounds or IFNg or DMSO for 24 hrs. M1 Mac were treated with differe…
GSE128303	Homo sapiens	48	Expression profiling by array	GPL10558	Iminosugar MON-DNJ modulation of transciptomic response to dengue virus and LPS in primary human macrophages	2019-03-14	Protocols for the treatment of sepsis and septic shock are restricted to early administration of appropriate antibiotics and supportive organ care. To date, there has been limited success in addressing the characteristically dysregulated host response once it is underway. Furthermore, virus-induced sepsis remains poorly appreciated, and treatment strategies are similarly limited to supportive mea…	https://www.ncbi.nlm.nih.gov/geo/query/acc.cgi?acc=GSE128303	Iminosugars counteract the downregulation of the interferon γ receptor by dengue virus.	Antiviral research	4.130	https://doi.org/10.1016/j.antiviral.2019.104551	{Antiviral research (4.130): 10.1016/j.antiviral.2019.104551}	'total RNA'	https://www.ncbi.nlm.nih.gov/bioproject/PRJNA527064	https://www.ebi.ac.uk/ena/browser/view/PRJNA527064	None	[Overal design]Primary human monocyte-derived macrophages from 4 donors were matured in the presence of recombinant human IL-4 (25 ng/mL) for 3 days. After 3 days, media was removed and samples were infected with dengue virus (DENV-2 16681) at MOI of 1 or treated with lipopolysaccharide (Salmonella enterica, 200 ng/mL) for 90 minutes. Uninfected controls were incubated in X-VIVO medium. Virus was…
GSE129497	Mus musculus	9	Expression profiling by high throughput sequencing	GPL17021	Toll-like receptor signaling rewires macrophage metabolism and promotes histone acetylation via ATP-citrate lyase	2019-04-08	TLR activation induces inflammatory responses in macrophages by activating temporally defined transcriptional cascades within the first hours after stimulation. Whether concurrent changes in the cellular metabolism that occur upon TLR activation influence the quality of the transcriptional responses remain unknown. Here we investigated how macrophages adopt their metabolism early after activation…	https://www.ncbi.nlm.nih.gov/geo/query/acc.cgi?acc=GSE129497	Toll-like Receptor Signaling Rewires Macrophage Metabolism and Promotes Histone Acetylation via ATP-Citrate Lyase.	Immunity	21.522	https://doi.org/10.1016/j.immuni.2019.11.009	{Immunity (21.522): 10.1016/j.immuni.2019.11.009}	'total RNA'	https://www.ncbi.nlm.nih.gov/bioproject/PRJNA531505	https://www.ebi.ac.uk/ena/browser/view/PRJNA531505	https://www.ncbi.nlm.nih.gov/sra?term=SRP191467	[Overal design]Bone marrow-derived macrophages were stimulated with LPS for 4 hours in the presence or absence of the ATP-Citrate Lyase inhibitor BMS303141.; [Treatment]'None'; [Growth]'murine bone marrow was extracted and differentiation into macrophages for 6 days using 20% vol/vol L929 cell conditioned supernatant'; [Extraction]'cells wer lyzed in TRIZOL and RNA was extracted using miRNeasy Ki…
GSE20030	Mus musculus	4	Expression profiling by array	GPL6246	Expression Data from BALB/c and Stat6-deficient bone marrow derived macrophages (BMDM)	2010-01-25	We used microarrays to find Stat6 dependent genes in control and IL-4 exposed bone marrow derived macrophages. Alternatively activated macrophages (AAM) accumulate in tissues during Th2-associated immune responses like helminth infections and allergic disorders. These cells possess potent inhibitory activity against T cells. The differentiation of AAM depends on IL-4/IL-13-mediated activation of …	https://www.ncbi.nlm.nih.gov/geo/query/acc.cgi?acc=GSE20030	Alternatively activated macrophages inhibit T-cell proliferation by Stat6-dependent expression of PD-L2.	Blood	16.562	https://doi.org/10.1182/blood-2010-02-271981	{Blood (16.562): 10.1182/blood-2010-02-271981}	'total RNA'	https://www.ncbi.nlm.nih.gov/bioproject/PRJNA124115	https://www.ebi.ac.uk/ena/browser/view/PRJNA124115	None	[Overal design]Macrophages were differentiated from bone marrow cells in supplemented RPMI 1640 for 7 days in the presence of 10% supernatant from the M-CSF producing fibroblast cell line L929. After removal of nonadherent cells, macrophages were detached using 5mM EDTA treatment, washed, counted, and replated at a density of 10x6 cells/mL. Macrophages were cultured for 24 hours in medium (contro…
GSE123042	Mus musculus	22	Expression profiling by array	GPL10787	MK2 and MK3 regulate LPS-induced inflammatory response of macrophages [360min]	2018-11-28	The p38MAPK downstream targets MK 2 and 3 are critical for the regulation of the macrophage response towards bacterial lipopolysaccharid (LPS). The extent these two kinases act cooperatively in regulating LPS-induced inflammatory cytokine expression and their distinct regulatory effects are still unclear. To address this point, whole transcriptome analyses had been performed using bone marrow der…	https://www.ncbi.nlm.nih.gov/geo/query/acc.cgi?acc=GSE123042	Cooperative and distinct functions of MK2 and MK3 in the regulation of the macrophage transcriptional response to lipopolysaccharide.	Scientific reports	4.011	https://doi.org/10.1038/s41598-019-46791-8	{Scientific reports (4.011): 10.1038/s41598-019-46791-8}	'total RNA'	https://www.ncbi.nlm.nih.gov/bioproject/PRJNA507375	https://www.ebi.ac.uk/ena/browser/view/PRJNA507375	None	[Overal design]In total 23 samples from murine bone marrow derived macrophages (BMDM) were analyzed. These samples include 3 different genotypes (wt, MK2-/-, MK2/3-/-) treated with cell culture medium (control) or with 100 ng/ml LPS for 360 minutes. This study involves 4 replicates for each condition, whereas condition MK2-/- BMDM treated with medium (abbreviation: 4_mk2_med) involves only 3 repl…
GSE137741	Mus musculus	9	Expression profiling by high throughput sequencing	GPL17021	Genome-wide expression analysis of memory-like inflammatory responses in murine micoglial cells (BV-2 immortalized microglial cell line)	2019-09-19	Trained immunity and immune tolerance have been identified as long-term response patterns of the innate immune system. The causes of these opposing reactions remain elusive. Here we report about differential inflammatory responses of microglial cells derived from neonatal mouse brain to increasing doses of the endotoxin LPS. Prolonged priming with ultra-low LPS doses provokes trained immunity, i.…	https://www.ncbi.nlm.nih.gov/geo/query/acc.cgi?acc=GSE137741	Memory-Like Inflammatory Responses of Microglia to Rising Doses of LPS: Key Role of PI3Kγ.	Frontiers in immunology	4.716	https://doi.org/10.3389/fimmu.2019.02492	{Frontiers in immunology (4.716): 10.3389/fimmu.2019.02492}	'total RNA'	https://www.ncbi.nlm.nih.gov/bioproject/PRJNA566425	https://www.ebi.ac.uk/ena/browser/view/PRJNA566425	https://www.ncbi.nlm.nih.gov/sra?term=SRP222565	[Overal design]Samples of murin microglial cells were analysed after one or two time treatment with LPS (12 samples: 3 treated once with LPS, 3 treated twice with LPS (high-dose), 3 treated twice with LPS (low-dose)); [Treatment]'None'; [Growth]'None'; [Extraction]'Total RNA was extracted from microglial cells using QIAzol Lysis Reagent (#79306) purchased from Qiagen (Hilden, Germany). RNA concen…
[truncated: 1,813 more rows]
