# Supplementary material for: ARGEOS: A New Bioinformatic Tool for Detailed Systematics Search in GEO and ArrayExpress
Source: Biology (Basel). 2021 Oct 11;10(10):1026. doi: 10.3390/biology10101026 (PMC8533512; doi:10.3390/biology10101026)
Supplement: Supplementary file 1 [file biology-10-01026-s001.zip › Supplementary_table_3.xlsx]

## Sheet: Datasets
Accession	# инвитро, не синг сел, есть хоть один стимул, не тотал тишью	#1	#2	#2,5	#3	#4	#5	Organism	Samples	Type	Адекватность датасета (0 -- полхой, 1 -- хороший)	Проверил на правильность	Platform	Title		!Macrophages	!Microglia	!Astrocytes	!Other	Cell type	Year	Journal	Impact factor 2018	doi or pubmed	Paper_title	!single cell	Summary	Overall design	Treatment protocol	!Популярные стимулы	!Any stimul	!LPS	!IFN-g	!GM-CSF (any CSF)	!IL-4	!IFN-a	!IFN-b	!IL-10	!IL-1	!IL-6	!IL-13	!IL-15	!TNFa	!TGF-b	!PGE2	!PolyIC	!other	!Others_text	!SoM:(BMDM) Bone marrow drived macrophages
GSE143598	1	0	0	0	0	0	1	Mus musculus	24	Expression profiling by high throughput sequencing			GPL21103	Inhibiting neuroinflammatory reactive astrocytes slows disease progression in a mouse model of ALS	2	0	1	1	0	Primary Postnatal Microglia', 'Primary Postnatal Cortical Astrocytes'	2020-01-13	None	None	None	None	0	To determine the relationship between mutant Sod1G93A expression and reactivity in astrocytes and microglia, we purified these glial cells from WT and Sod1G93A mice and cultured them in serum-free media or in serum-free media with activating factors.	Isolated astrocyte and microglia RNA samples were first assayed on an Agilent 2100 Bioanalyzer System to quantify RNA quality and total RNA abundance. mRNA libraries were then prepared for Illumina paired-end sequencing using the Agilent SureSelect Strand Specific RNA-Seq Library Preparation kit (G9691B) on the Agilent Bravo Automated Liquid Handling Platform. Libraries were sequenced on an Illum…	Astrocytes were treated with PBS (control) or treated with 3ng/ml Il-1a, 30ng/ml TFNa, and 400ng/ml C1q (IL-1a (3ng/ml), TNFa (30ng/ml), and C1q (400ng/ml)). Microglia were treated with PBS (control) or with 50ng/ml LPS (50ng/ml LPS).'	1	1	1	0	0	0	0	0	0	1	0	0	0	1	0	0	0	1		0
GSE75246	1	0	0	0	0	0	1	Mus musculus	28	Expression profiling by high throughput sequencing			GPL17021	LPS and brain inflammation	2	0	1	1	1	microglia', 'neuron', 'astrocyte'	2015-11-20	Nature communications	11.878	10.1038/ncomms11295	Untangling the brain's neuroinflammatory and neurodegenerative transcriptional responses.	0	Normal mice were injected i.p. with LPS or saline. 24h later, perfused brains were dissociated. Cells were fixed, immunolabeled and FACS sorted. RNA was extracted from neuron, astrocyte, and microglial cell populations. Typical RIN=4-5 for neurons, 6-8 for astrocytes, and 5-7 for microglia. Typical RNA yields ~100ng for neurons, ~20ng for microglia, and ~10ng for astrocytes. cDNA was generated fr…	Astrocytes, microglia and neurons were sorted from LPS or saline treated mice. n=4 or 5 per group.	None'	1	1	1	0	0	0	0	0	0	0	0	0	0	0	0	0	0	0		0
GSE97744	1	0	1	1	1	1	1	Homo sapiens	24	Expression profiling by high throughput sequencing			GPL16791	Directed differentiation of human pluripotent stem cells to microglia	2	1	1	0	0	Circulating macrophage', 'Primary microglia', 'iPSC-derived microglia', 'Hepatic macrophage'	2017-04-13	Stem cell reports	5.499	10.1016/j.stemcr.2017.04.023	Directed Differentiation of Human Pluripotent Stem Cells to Microglia.	0	Microglia, the immune cells of the brain, are crucial to proper development and maintenance of the central nervous system, and their involvement in numerous neurological disorders is increasingly being recognized. To improve our understanding of human microglial biology, we devised a chemically defined protocol to generate human microglia from pluripotent stem cells. Myeloid progenitors expressin…	Comparison of human pluripotent stem cell derived microglia to human primary microglia, human primary hepatic macrophages and peripheral blood derived macrophages non-polarized or polarized with IFN-γ and LPS, IL-4 and IL-13 or IL-10.	None'	3	1	1	1	0	1	0	0	1	0	0	1	0	0	0	0	0	0		0
GSE54443	1	1	1	1	1	1	1	Mus musculus	22	Expression profiling by high throughput sequencing			GPL11002	Mutant Huntingtin promotes neuronal death through cell autonomous microglial activation via myeloid lineage- determining factors	2	1	1	0	0	microglial', 'macrophages'	2014-01-27	Nature neuroscience	21.126	10.1038/nn.3668	Mutant Huntingtin promotes autonomous microglia activation via myeloid lineage-determining factors.	0	Huntington's Disease (HD) is a fatal neurodegenerative disorder caused by an extended polyglutamine repeat in the N-terminus of the huntingtin (Htt) protein. Reactive microglia and elevated cytokine levels are observed in the brains of HD patients, but the extent to which neuroinflammation results from extrinsic or cell-autonomous mechanisms is unknown. Furthermore, the impact of microglia activa…	RNA-Seq and ChIP-Seq for PU.1, C/EBP, and H3K4me2 in BV2 cells and RNA-Seq in primary microglia and macrophages	pCDH, Nwt, and Nmu Constructs: N-terminus human wild-type and N-terminus mutant huntingtin have been cloned from pCAG-Htt19550-15Q and pCAG-Htt1955-128Q respectively into MCS of pCDH-CMV-MCS-EF1-Puro (System Bioscience) using EcoRI and NotI. Lentiviral production and BV2 cells transduction were performed according to the manufacturer's protocol. Control cell line was generated by transducing BV2 …	1	1	0	0	1	0	0	0	0	0	0	0	0	0	0	0	0	1		1
GSE142066	0	0	0	0	0	0	0	Mus musculus	48	Expression profiling by high throughput sequencing			GPL19057	Mouse brain transcriptome responses to inhaled nanoparticulate matter differed by sex and APOE in Nrf2-Nfkb interactions	2	0	1	1	1	Source: '	2019-12-16	eLife	7.551	10.7554/eLife.54822	Mouse brain transcriptome responses to inhaled nanoparticulate matter differed by sex and &lt;i&gt;APOE&lt;/i&gt; in &lt;i&gt;Nrf2-Nfkb&lt;/i&gt; interactions.	0	The neurotoxicity of air pollution is undefined for sex and APOE alleles. These major risk factors of Alzheimer’s disease (AD) were examined in mice given chronic exposure to nPM, a nano-sized subfraction of urban air pollution. In the cerebral cortex, female mice had two-fold more genes responding to nPM than males. Transcriptomic responses to nPM had sex-APOE interactions in AD-relevant pathway…	Young C57BL/6J and ApoE-targeted replacement mice (ApoE-TR) were exposed chronically to nPM.	ApoE-TR mouse: nPM exposure for 5 h/day, 3 days/week, for 15 weeks\nApoE-TR mouse: Filtered air exposure for 5 h/day, 3 days/week, for 15 weeks\nC57BL/6J mouse: nPM exposure for 5 h/day, 3 days/week, for 8 weeks\nC57BL/6J mouse: Filtered air exposure for 5 h/day, 3 days/week, for 8 weeks'	0	1	0	0	0	0	0	0	0	0	0	0	0	0	0	0	0	1		0
GSE140974	0	0	0	0	0	0	0	Mus musculus	18	Expression profiling by high throughput sequencing			GPL24247	Inducible cell-specific mouse models for paired epigenetic and transcriptomic studies of microglia and astroglia: LPS Experiment RNA-Seq Data	2	0	1	1	0	Source: '	2019-11-25	None	None	None	None	0	Studies of neuroepigenetic mechanisms in health and disease are hindered by a lack of approaches to analyze both the transcriptome and epigenome of specific cell types isolated from the complex milieu of the CNS. Cell isolation by cell surface markers is complicated by preparation artifacts, changes in markers with experimental conditions, and lack of specific markers. This study validates a Nucl…	1 Cre/NuTRAP lines (Cx3cr1-cre/Ert2+; NuTRAP+); 24 hrs after systemic LPS Challenge, RNA isolated from brain via TRAP methods- Input and Positive fractions; 4 PBS controls and 5 LPS experimental biological replicates	At 3-4 weeks post-Tam treatment, Cx3cr1-cre/ERT2+; NuTRAP+ mice were systemically administered 5 mg/kg LPS31 (#L2262, 1 mg/ml stock solution; Millipore Sigma) or vehicle (PBS) by ip injection.'	1	1	1	0	0	0	0	0	0	0	0	0	0	0	0	0	0	0		0
E-MTAB-5987	0	0	0	0	0	0	0	mixed sample	36	RNA-seq of coding RNA			None	RNA-seq of rat microglia, mouse neurons and human astrocytes in co-culture, both in control conditions and challenged with LPS	2	0	1	1	1	None	2018-08-08	None	None	None	None	0	None	We investigated non-cell-autonomously regulated gene expression in microglia, neurons and astrocytes by co-culturing these cell types (derived from different mammalian species) together, and then separating the RNA-seq reads from each cell type/species in silico.	None	1	1	1	0	0	0	0	0	0	0	0	0	0	0	0	0	0	1		0
GSE127267	0	0	0	0	1	1	0	Mus musculus	890	Expression profiling by high throughput sequencing			GPL19057	ImmGen ULI RNA-seq data	2	1	1	0	1	B cells', 'Stromal Cells', 'Dendritic cells', 'Granulocytes', 'Innate Lymphocytes', 'Stem Cells', 'Mast Cells', 'Macrophages', 'ab T cells', 'gd T cells', 'Macrophage', 'Dendritic Cell', 'Monocyte', 'Microglia', 'B Cell', 'NK Cell', 'T Cell', 'Neutrophils', 'Natural Killer cells', 'Natural Killer T cells', 'CD4 T Cells', 'CD8 T Cells', 'Regulatory T Cells', 'Monocytes', 'Eosinophil', 'Basophils',…	2019-02-27	Nature communications	11.878	10.1038/s41467-019-12348-6	ImmGen report: sexual dimorphism in the immune system transcriptome.	0	Primary RNAseq data from carefully sorted immunocyte populations, sequenced using ImmGen's SOP for 'ultra-low-input' population RNAseq (typically 500 to 1,000 cells) performed by Smartseq2.	This Superseries is an umbrella for all datasets generated by ImmGen labs using a joint low-input population RNAseq protocol. The actual datasets that use this joint protocol are listed below. In practice, cell samples collected across ImmGen participating labs (or collaborating labs for OpenSource projects) are prepared to very high purity (2 rounds or more of cell sorting) using the ImmGen SOP …	None', 'Some organisms were treated with 1k or 10k IFN'	1	1	0	1	0	0	0	0	0	0	0	0	0	0	0	0	0	0		0
GSE122766	0	0	0	0	1	1	0	Mus musculus	16	Expression profiling by high throughput sequencing			GPL19057	Engrafted parenchymal brain macrophages differ from microglia in transcriptome, chromatin landscape and response to challenge (RNA-Seq)	2	1	1	0	0	Source: '	2018-11-20	Nature communications	11.878	10.1038/s41467-018-07548-5	Engrafted parenchymal brain macrophages differ from microglia in transcriptome, chromatin landscape and response to challenge.	0	Microglia are yolk sac-derived macrophages residing in the parenchyma of brain and spinal cord, where they interact with neurons and other glial cells by constantly probing their surroundings with dynamic extensions. After different conditioning paradigms and bone marrow (BM) or hematopoietic stem cell (HSC) transplantation, graft-derived cells seed the brain and persistently contribute to the pa…	overall there are 28 samples, from total of 2 experiments. in each experiment there were at least 3 biological repeats (3 individual mice). Sorting of the CD45.1 and CD45.2 populations were performed from the same animal. Animals were either injected with LPS (2.5 mg/kg) or untreated.	Mice were irradiated (950 cGy) and transffered with a donor BM. After either 3.5 or 9 months, mice were injected with 2.5 mg/kg LPS or not injected, and were scrificed after 12 hours.'	1	1	1	0	0	0	0	0	0	0	0	0	0	0	0	0	0	0		0
GSE122108	0	0	0	0	1	1	0	Mus musculus	412	Expression profiling by high throughput sequencing			GPL19057	ImmGen ULI: OpenSource Mononuclear Phagocytes Project	2	1	1	0	0	Macrophage', 'Dendritic Cell', 'Monocyte', 'Microglia'	2018-11-02	Nature communications	11.878	10.1038/s41467-019-12348-6	ImmGen report: sexual dimorphism in the immune system transcriptome.	0	Primary RNASeq data for progenitor, resident, and stimulated (C.alb, LPS, injury, APAP+ starved overnight and pIC) mononuclear phagocytes from fourteen organs.	RNASeq data for over 400 samples comprising of 130 populations submitted by 16 labs (both non-ImmGen and ImmGen labs) from 8 locations around the world for ImmGen OpenSource Mononuclear Project. Samples were sorted in these facilities using ImmGen’s stringent ULI protocol and shipped to one location for library preparation and sequencing. Contributor: Immunological Genome Project Consortium	None'	1	1	1	0	0	0	0	0	0	0	0	0	0	0	0	0	0	1		0
GSE140895	0	0	0	0	0	0	0	Mus musculus	29	Expression profiling by high throughput sequencing			GPL24247	Inducible cell-specific mouse models for paired epigenetic and transcriptomic studies of microglia and astroglia: RNA-Seq Data	2	0	1	1	0	Source: '	2019-11-23	None	None	None	None	0	Studies of neuroepigenetic mechanisms in health and disease are hindered by a lack of approaches to analyze both the transcriptome and epigenome of specific cell types isolated from the complex milieu of the CNS. Cell isolation by cell surface markers is complicated by preparation artifacts, changes in markers with experimental conditions, and lack of specific markers. This study validates a Nucl…	2 Cre/NuTRAP lines (Aldh1l1-cre/Ert2+; NuTRAP+ and Cx3cr1-cre/Ert2+; NuTRAP+); RNA isolated via TRAP methods- Input, Negative, and Positive fractions; 3 biological replicates for Aldh1l1-NuTRAP and 6 biological replicates for Cx3cr1-NuTRAP	None'	0	0	0	0	0	0	0	0	0	0	0	0	0	0	0	0	0	0		0
GSE140471	1	0	0	0	0	0	0	Homo sapiens	15	Expression profiling by high throughput sequencing			GPL18573	Transcriptomic analysis of CIC and ATXN1L in normal human astrocytes	1	0	0	1	0	Normal Human Astrocytes'	2019-11-15	None	None	None	None	0	Aberrations in Capicua (CIC) have recently been implicated as a negative prognostic factor in a multitude of cancer types through activation of the MAPK signalling cascade and derepression of oncogenic ETS transcription factors. The Ataxin-family protein ATXN1L has previously been reported to interact with CIC in developmental and disease contexts to facilitate the repression of CIC target genes.…	3 biological replicates for each sample, two monoclonal knockouts per knockout condition. The parental line is a polyclonal normal human astrocyte immortalized with E6/E7 and overexpressing wildtype IDH1. CIC knockout monoclonal lines are labeled A2 and H9. ATXN1L knockout monoclonal lines are labeled B82 and B16	CRISPR-Cas9'	0	1	0	0	0	0	0	0	0	0	0	0	0	0	0	0	0	1		0
GSE120411	1	0	0	0	0	0	0	Homo sapiens	48	Expression profiling by high throughput sequencing			GPL16791	Human induced pluripotent stem cell-derived astrocytes are differentially activated by multiple sclerosis-associated cytokines	1	0	0	1	0	hiPSC-derived astrocytes', 'Fetal primary astrocytes'	2018-09-25	Stem cell reports	5.499	10.1016/j.stemcr.2018.09.015	Human Induced Pluripotent Stem Cell-Derived Astrocytes Are Differentially Activated by Multiple Sclerosis-Associated Cytokines.	0	Recent studies highlighted the importance of astrocytes in neuroinflammatory diseases, interacting closely with other CNS cells but also with the immune system. However, due to the difficulty in obtaining human astrocytes, their role in these pathologies is still poorly characterized. Here, we develop a new serum-free protocol to differentiate human iPSCs into astrocytes. Gene expression and func…	Comparison of resting astrocytes vs astrocytes exposed to serum, IL-1β, IL-6 and TNFα	24hrs stimulation'	0	1	0	0	0	0	0	0	0	1	1	0	0	1	0	0	0	0		0
GSE123713	1	0	0	0	0	0	0	Ovis aries	15	Expression profiling by high throughput sequencing			GPL19778	α7 nicotinic acetylcholine receptor signaling modulates fetal sheep brain astrocytes transcriptome in response to endotoxin stress: comparison to microglial transcriptome and implications for autism spectrum disorder	1	0	0	1	0	Source: '	2018-12-12	Frontiers in immunology	4.716	10.3389/fimmu.2019.01063	α7 Nicotinic Acetylcholine Receptor Signaling Modulates Ovine Fetal Brain Astrocytes Transcriptome in Response to Endotoxin.	0	Neuroinflammation in utero may result in lifelong neurological disabilities. Astrocytes play a pivotal role, but the mechanisms are poorly understood. No early postnatal treatment strategies exist to enhance neuroprotective potential of astrocytes. We hypothesized that agonism on α7 nicotinic acetylcholine receptor (α7nAChR) in fetal astrocytes will augment their neuroprotective transcriptome pro…	Samples from four sheep were used. From each animal we cultured astrocytes, and treated with lipopolysaccharide (LPS), LPS plus AR-R17779 hydrochloride (Tocris Bioscience Cat# 3964), a selective α7nAChR agonist, or LPS plus 100 nM α-Bungarotoxin (Tocris Bioscience Cat# 2133), a selective α7nAChR antagonist, or vehicle (control). There were four replicates for each treatment, except AR-R17779 hydr…	Prior to exposure to LPS, cells were pretreated for 1 hour with either 10nM AR-R17779 hydrochloride (Tocris Bioscience Cat# 3964), a selective α7nAChR agonist, or 100 nM α-Bungarotoxin (Tocris Bioscience Cat# 2133), a selective α7nAChR antagonist. Optimal dose of AR-R17779 (A) or α-Bungarotoxin (B) was chosen based on a dose-response experiment with LPS; AR-R17779 hydrochloride was dissolved in D…	1	1	1	0	0	0	0	0	0	0	0	0	0	0	0	0	0	1		0
GSE135611	1	0	0	0	0	0	0	Rattus norvegicus	21	Expression profiling by high throughput sequencing			GPL14844	TDP-43 knockdown in primary rat astrocytes	1	0	0	1	0	Primary rat astrocytes'	2019-08-08	Neurobiology of disease	5.160	10.1016/j.nbd.2019.104514	TDP-43 knockdown causes innate immune activation via protein kinase R in astrocytes.	0	TDP-43 is an RNA binding protein involved in amyotrophic lateral sclerosis and other neurodegenerative diseases. The purpose of this study was to determine if loss of TDP-43 function leads to accumulation of repetitive element transcripts, double-stranded RNA (dsRNA) and innate immune activation that may be involved in disease pathology. TDP-43 was knocked down in primary rat astrocytes via siRNA…	PolyA RNA and/or immunoprecipitated total RNA from cells treated with TDP-43 siRNA, scrambled (control) siRNA and/or ATP	siRNA treatments using Lipofectamine 3000 according to manufacturer's instructions.	0	1	0	0	0	0	0	0	0	0	0	0	0	0	0	0	0	1		0
GSE72739	1	0	0	0	0	0	0	Rattus norvegicus	6	Expression profiling by high throughput sequencing			GPL14844	Cross-species transcriptomic comparison of in vitro and in vivo mammalian neural cells	1	0	0	1	1	astrocyte', 'neuron', 'oligodendrocyte precursor cells'	2015-09-04	Bioinformatics and biology insights	None	10.4137/BBI.S33124	Cross-species Transcriptomic Comparison of In Vitro and In Vivo Mammalian Neural Cells.	0	We report the first RNA profiing of mammalian neural cells grown in vitro. About 50 million reads are generated by RNA-seq from rat astrocytes, neurons and oligodendrocyte precursor cells in primary culture. These data are compared with theose generated from the correponding mouse neural cells that are acutely purified from brains. Cross-species RNA-seq data analysis revealed hundreds of genes th…	mRNA profiles of rat astrocytes, neurons and oligodendrocyte precursor cells cultured in vitro	None'	0	1	0	0	0	0	0	0	0	0	0	0	0	0	0	0	0	1		0
GSE128973	1	0	0	0	0	0	0	Rattus norvegicus	8	Expression profiling by high throughput sequencing			GPL18694	Neuron-astrocyte metabolic coupling protects against activity-induced fatty acid toxicity	1	0	0	1	1	Source: '	2019-03-28	Cell	36.216	10.1016/j.cell.2019.04.001	Neuron-Astrocyte Metabolic Coupling Protects against Activity-Induced Fatty Acid Toxicity.	0	Gene expression profiling of cultured glia with low or high levels of lipid droplets	We stained lipid droplets (LDs) in cultured rat glia with nile red stain. We seperated glia containing high numbers of LDs using fluorescence activated cell sorting (FACS). We performed mRNA-seq experiments on glia with low or high levels of LDs.	Nile red staining'	0	1	0	0	0	0	0	0	0	0	0	0	0	0	0	0	0	1		0
E-MTAB-2996	1	0	0	0	0	1	0	Gallus gallus	6	RNA-seq of coding RNA			None	RNA-seq of coding RNA from bone marrow derived dendritic cells, bone marrow derived macrophages and heterophils isolated from blood of day-old chicks which were control or LPS stimulated	1	1	0	0	1	None	2015-01-19	None	None	None	None	0	None	RNAs were analysed from bone marrow derived dendritic cells from 6 week old birds (control and LPS stimulated), bone marrow derived macrophages from 6 week old birds (control and LPS stimulated) and heterophils isolated from blood of day-old chicks (control and LPS stimulated).	None	1	1	1	0	0	0	0	0	0	0	0	0	0	0	0	0	0	0		1
GSE72886	1	0	0	0	0	0	1	Homo sapiens	23	Expression profiling by high throughput sequencing			GPL9115	Histone acetylation H2BK20ac marks cell-state specific active regulatory elements	1	0	1	0	0	Source: '	2015-09-10	Genome research	9.944	10.1101/gr.201038.115	Comprehensive benchmarking reveals H2BK20 acetylation as a distinctive signature of cell-state-specific enhancers and promoters.	0	Characterisation of different histone modifications is crucial to understand gene regulation. In order to study the most predictive histone modification for active enhancers we created unbiased set of enhancers and used machine learning approach. Our approach revealed an unconventional histone modification H2BK20ac as most efficient marker of active enhancers. H2BK20ac also showed superior covera…	Chip-seq of H2BK20ac and other histone modifcation was performed in 3 cell types and embryonic mouse forebrain. The sensitivity for active enhancers was compared for different histone modification ChIP-seq.The level of H2BK20ac at promoters and enhancers was assesed for relationship to cell-type specific expression. H2BK20ac signals were also analysed during cell-state transition when microgila a…	None', 'Mouse microglia cells (BV2) were stimulated by lipopolysaccaheride(LPS) for 3 hours for few samples. Approximately ten million cells from each cell line were cross-linked with 1% formaldehyde for 15 minutes.'	1	1	1	0	0	0	0	0	0	0	0	0	0	0	0	0	0	0		0
GSE134414	1	0	0	0	0	0	1	Homo sapiens	21	Expression profiling by high throughput sequencing			GPL18573	Similarity of therapeutic networks induced by a multi-component herbal remedy in neurovascular unit cells	1	0	1	0	1	Mouse Hippocampal Neuronal Cell Line', 'Mouse BV-2 Microglial Cell Line', 'Human brain vascular pericyte'	2019-07-17	Scientific reports	4.011	10.1038/s41598-020-59537-8	Similarity of therapeutic networks induced by a multi-component herbal remedy, Ukgansan, in neurovascular unit cells.	0	The neurovascular unit, which includes neurons, glial cells, and vascular cells, plays crucial roles in the onset and progression of Alzheimer’s disease (AD). Therefore, effective drugs against AD should be able to target the multi-cellular neurovascular unit and the therapeutic relationships among neurovascular cells should be defined. We aimed to examine the therapeutic effects of an herbal rem…	UGS and its components were administered in neurovascular cells including HT22 neurons, BV-2 microglia, and HBVP pericytes stimulated with H2O2, lipopolysaccharide, and transforming growth factor, respectively. The therapeutic effects of UGS and its components were measured from the recovery patterns of gene expression.	HT22 cells were plated on 96 well microplates at a density of 5 x 10^3/well and treated with hydrogen peroxide (H2O2) (250 μM) and each herbal extract for 6 h. BV-2 cells were pretreated with each herbal extract for 2 h and then stimulated with LPS (1 μ/mL) for an additional 22 h. HBVP were plated onto 6 well plates and maintained to 90% confluence in 2 ml of culture media. Cells were treated wit…	1	1	1	0	0	0	0	0	0	0	0	0	0	0	1	0	0	1		0
GSE77382	1	0	1	1	1	1	1	Homo sapiens	10	Expression profiling by high throughput sequencing			GPL18573	Arnica montana stimulates extracellular matrix gene expression in human macrophages differentiated to wound-healing phenotype.	1	1	0	0	0	Source: '	2016-01-29	PloS one	2.776	10.1371/journal.pone.0166340	Arnica montana Stimulates Extracellular Matrix Gene Expression in a Macrophage Cell Line Differentiated to Wound-Healing Phenotype.	0	Arnica m. effects were associated with a purported anti-inflammatory and tissue healing actions after trauma, bruises, or tissue injuries, but its cellular and molecular mechanisms are largely unknown. Here Arnica m. dilutions were tested using an in vitro model of macrophages polarized towards a “wound-healing” phenotype. The monocyte-macrophage human THP-1 cell line was cultured and differentia…	Expression analysis of differentiated THP-1 cell line exposed at Arnica m. centesimal (c) dilution 2c, plus control non-exposed line both in 5 replicates.	Macrophages were exposed for 24 h to Arnica m. centesimal dilutions (2c) or control solvent (1 ml cell culture + 110 μl test solutions).'	1	1	0	0	0	1	0	0	0	0	0	0	0	0	0	0	0	1		0
GSE132732	1	0	1	1	1	1	1	Homo sapiens	6	Expression profiling by high throughput sequencing			GPL18573	Human interleukin-4 treated regulatory macrophages promote epithelial wound healing and reduce colitis in an mouse model	1	1	0	0	0	blood-derived macrophages'	2019-06-14	Science advances	12.804	10.1126/sciadv.aba4376	Human interleukin-4-treated regulatory macrophages promote epithelial wound healing and reduce colitis in a mouse model.	0	Murine alternatively activated macrophages can exert anti-inflammatory effects. Expanding upon this, we sought to determine the ability of human IL-4-treated macrophages (i.e. hM(IL4)) to promote epithelial wound repair and serve as a novel anti-inflammatory cell transfer treatment for inflammatory bowel disease (IBD). Blood monocytes from healthy volunteers and patients with Crohn’s disease or u…	3 samples of IL4-treated blood derived macrophages were compared to 3 sample of untreated macrophages	None'	1	1	0	0	0	1	0	0	0	0	0	0	0	0	0	0	0	0		0
GSE123603	1	0	1	1	1	1	1	Homo sapiens	12	Expression profiling by high throughput sequencing			GPL18573	IL-6 augments IL-4-induced polarization of primary human macrophages through synergy of STAT3, STAT6 and BATF transcription factors	1	1	0	0	0	human monocyte-derived primary macrophages'	2018-12-11	Oncoimmunology	5.333	10.1080/2162402X.2018.1494110	IL-6 augments IL-4-induced polarization of primary human macrophages through synergy of STAT3, STAT6 and BATF transcription factors.	0	Here we explored how cytokines of the tumor milieu, interleukin (IL)-6 and IL-4, interact to influence target gene expression in primary human monocyte-derived macrophages (hMDMs). We show that dual stimulation with IL-4 and IL-6 synergistically modified gene expression. Among the synergistically induced genes are several targets with known pro-tumorigenic properties, such as CC-chemokine ligand …	We compared synergistically induced genes in IL-4/IL-6 co-stimulation relative to IL-4, IL-6 and untreated monocyte derived human macrophages via RNA sequencing	Treated with individual cytokines on Day 7 for 24hrs'	1	1	0	0	0	1	0	0	0	0	1	0	0	0	0	0	0	0		0
E-MTAB-6643	1	0	1	1	1	1	1	Homo sapiens	6	RNA-seq of coding RNA			None	RNA-seq of primary human M2-polarized macrophages cultured in either high-concentration or low-concentration type I collagen	1	1	0	0	0	None	2018-07-04	None	None	None	None	0	None	M2-polarized macrophages have been shown to adapt their migration mode to physical properties of the surrounding extracellular matrix. They migrate in the integrin-mediated adhesion and proteolytic activity-dependent mesenchymal mode in stiff matrices, and in the integrin- and protease-independent amoeboid mode in low density, porous environments. To find out what impact has the switching between…	None	1	1	0	0	0	1	0	0	0	0	0	0	0	0	0	0	0	1		0
GSE80727	1	0	1	1	1	1	1	Homo sapiens	29	Expression profiling by high throughput sequencing			GPL11154	Utilizing single-cell variations to reveal environment-dependent tuning of network connectivity in human macrophages (RNA-Seq, CAGE and ChIP-Seq)	1	1	0	0	0	Source: '	2016-04-27	Cell systems	8.982	10.1016/j.cels.2017.03.002	Environment Tunes Propagation of Cell-to-Cell Variation in the Human Macrophage Gene Network.	0	Through analysis of gene expression and chromatin state, this study examines human monocyte-derived macrophages activated in vitro by various stimuli such as cytokines or microbial products	Macrophages, differentiated for 6 days from human blood monocytes using M-CSF (100ng/mL) cultured in X-vivo 15, were treated with stimuli for 18 or 24 hours and RNA and Chromatin collected for RNAseq (Illumina Truseq Ribo Zero stranded and mRNA unstranded protocols), ChIPseq (H3K27ac), and ATACseq.	Fresh media on day 6 was also supplemented with 100 ng/mL Interferon (IFN)γ and 100 ng/mL Tumor necrosis factor α (IFNγ and TNFα treated cells), 100 ng/mL Interleukin 4 (IL-4 treated cells), 10 ng/mL IL-10 (IL-10 treated cells) (cytokines from Peprotech), or M-CSF alone (Control). Cells were harvested for analysis 18 or 24 hours after treatment.'	2	1	0	1	0	1	0	0	1	0	0	0	0	1	0	0	0	0		0
GSE120086	1	0	1	1	1	1	1	Homo sapiens	12	Expression profiling by high throughput sequencing			GPL18573	Macrophage Ad5f35 M2 Challenge	1	1	0	0	0	monocyte derived macrophage'	2018-09-17	None	None	None	None	0	Control untransduced or anti-HER2 CAR (Ad5f35 transduced) human macrophages were exposed to control media, human IL-4, or human IL-13, and the response to these cytokines was measured at a transcriptome-wide level. RNA was harvested 24 hours post cytokine exposure with Ambion RiboPure RNA Purification Kit (Thermo Fisher) and RNA-Seq libraries were generated using TruSeq RNA Library Prep Kit (Illu…	RNA-Seq evaluation of the impact of IL4 or IL13 on control vs. Ad5f35 transduced human CAR macrophages. Data is shown from two distinct normal human donors.	Human monocyte derived macrophages (control untransduced or anti-HER2 CAR macrophages) were exposed to 20ng/mL recombinant human IL4 (Peprotech, 200-04) or IL13 (Peprotech, 200-13) for 24 hours prior to RNA collection.'	2	1	0	0	1	1	0	0	0	0	0	1	0	0	0	0	0	0		0
GSE149377	1	0	1	1	1	1	1	Homo sapiens	50	Expression profiling by high throughput sequencing			GPL20301	Large-scale production of human iPSC-derived macrophages for drug screening	1	1	0	0	0	iPSC-derived M0 macrophage', 'iPSC-derived M1 macrophage', 'iPSC-derived M2 macrophage', 'iPSC-derived macrophage progenitors', 'PBMC monocyte', 'iPSC-derived microglia cell', 'PBMC-derived M0 macrophage', 'PBMC-derived M1 macrophage', 'PBMC-derived M2 macrophage'	2020-04-26	International journal of molecular sciences	4.183	10.3390/ijms21134808	Large-Scale Production of Human iPSC-Derived Macrophages for Drug Screening.	0	Tissue resident macrophages are key players in inflammatory processes and their activation and functionality is crucial in health and disease. Diseases associated with alterations in homeostasis or dysregulation of the innate immune system are numerous and include allergic reactions, autoimmune diseases as well as cancer. Hence, these cells are of high interest in drug development. Currently, the…	Monocytes from primary cells or macrophage progenitors from iPSCs were differentiated into M0 macrophages (MCSF), M1 macrophages (GMCSF, INFG), and M2 macrophages (MCSF, IL4). iPSC-derived monocytes were also differentiated into microglia cells (CD34, GMCSF). 5 replicates were sequenced for each cell type and 5 additional samples were sequenced for primary and iPSC monocytes in a second run.	None'	3	1	0	1	1	1	0	0	0	0	0	0	0	0	0	0	0	1		0
GSE85037	1	0	0	0	0	0	0	Homo sapiens	8	Expression profiling by high throughput sequencing			GPL11154	Antibiotics induce polarization of pleural macrophages to M2-like phenotype in patients with tuberculous pleuritis	1	1	0	0	0	Source: '	2016-08-01	Scientific reports	4.011	10.1038/s41598-017-14808-9	Antibiotics induce polarization of pleural macrophages to M2-like phenotype in patients with tuberculous pleuritis.	0	Purpose: To determine whether and how pleural macrophages change in phenotype, transcription and function in patients with tuberculous pleuritis following anti-TB antibiotic treatment.	Purifiy pleural macrophages from TB patients before and after antibiotics treatment --------------- identities of antibiotics not provided	None'	0	1	0	0	0	0	0	0	0	0	0	0	0	0	0	0	0	1		0
GSE77381	1	0	0	0	0	0	0	Homo sapiens	6	Expression profiling by high throughput sequencing			GPL18573	Arnica montana stimulates extracellular matrix gene expression in human macrophages differentiated to wound-healing phenotype. Tested on 5 concentrations.	1	1	0	0	0	Source: '	2016-01-29	PloS one	2.776	10.1371/journal.pone.0166340	Arnica montana Stimulates Extracellular Matrix Gene Expression in a Macrophage Cell Line Differentiated to Wound-Healing Phenotype.	0	Arnica m. effects were associated with a purported anti-inflammatory and tissue healing actions after trauma, bruises, or tissue injuries, but its cellular and molecular mechanisms are largely unknown. Here Arnica m. dilutions were tested using an in vitro model of macrophages polarized towards a “wound-healing” phenotype. The monocyte-macrophage human THP-1 cell line was cultured and differentia…	Expression analysis of differentiated THP-1 cell line exposed at Arnica m. centesimal (c) dilutions 2c, 3c, 5c,9c, 15c plus control non-exposed line	Macrophages were exposed for 24 h to Arnica m. centesimal dilutions (2c, 3c, 5c, 9c, 15c) or control solvent (1 ml cell culture + 110 μl test solutions).'	0	1	0	0	0	0	0	0	0	0	0	0	0	0	0	0	0	1		0
GSE57723	1	0	0	0	0	0	0	Homo sapiens	4	Expression profiling by high throughput sequencing			GPL16791	Modulation of the TNF-induced macrophage response by synovial fibroblasts	1	1	0	0	0	primary macrophages'	2014-05-16	Journal of immunology (Baltimore, Md. : 1950)	4.718	10.4049/jimmunol.1400486	Modulation of TNF-induced macrophage polarization by synovial fibroblasts.	0	Here we explored how the human macrophage response to tumor necrosis factor (TNF) is regulated by human synovial fibroblasts, the representative stromal cell type in the synovial lining of joints that become activated during inflammatory arthritis. Genome-wide transcriptome analysis (RNAseq) showed that co-cultured synovial fibroblasts modulate the expression of approximately one third of TNF-ind…	Human CD14+ MCSF-differentiated macrophages were cultured with or without synovial fibroblasts in transwell chambers. TNF was added at Day 0, macrophages were harvested at Day 2. Total of 4 samples: (1) macrophages alone (2) macrophages with fibroblasts (3) macrophages with TNF (4) macrophages with fibroblasts and TNF. Macrophage RNA was purified using RNeasy mini kit (Qiagen). Tru-seq sample pre…	Mono- or co-cultures were then treated with or without TNFa (20ng/mL) for 2 days.'	0	1	0	0	0	0	0	0	0	0	0	0	0	1	0	0	0	1		0
GSE55271	1	0	0	0	0	0	0	Homo sapiens	3	Expression profiling by high throughput sequencing			GPL15433	Major and Minor Group Human Rhinovirus Response in Human Macrophages	1	1	0	0	0	monocyte-derived macrophages'	2014-02-21	PloS one	2.776	10.1371/journal.pone.0093897	Major and minor group rhinoviruses elicit differential signaling and cytokine responses as a function of receptor-mediated signal transduction.	0	Major- and minor-group rhinoviruses enter their host by binding to the cell surface molecules ICAM-1 and LDL-R, respectively, which are present on both macrophages and epithelial cells. Although epithelial cells are the primary site of productive HRV infection, previous studies have implicated macrophages in establishing the cytokine dysregulation that occurs during rhinovirus-induced asthma exac…	RNA sequencing of monocyte-derived macrophages after mock infection or infection by HRV16 or HRV1A	Human peripheral blood mononuclear cell-derived macrophages were infected with HRV16, HRV1A, or mock at an MOI of 10 for 8 hours.'	0	1	0	0	0	0	0	0	0	0	0	0	0	0	0	0	0	1		0
GSE118157	1	0	0	0	0	0	0	Homo sapiens	9	Expression profiling by high throughput sequencing			GPL11154	Effects of rFVIIIFc on human macrophages	1	1	0	0	0	monocyte-derived macrophage'	2018-08-06	Blood advances	None	10.1182/bloodadvances.2018024497	Recombinant factor VIII Fc fusion protein drives regulatory macrophage polarization.	0	Immune responses in hemophilia A patients to replacement factor VIII can be either tolerogenic or immunogenic, the latter resulting in induction of non-neutralizing anti-factor VIII antibodies or neutralizing antibodies called inhibitors. Since these inhibitors render replacement FVIII treatment essentially ineffective, preventing or eliminating them are of top priority in disease management. The…	Human monocyte-derived macrophages (n=3) were treated with hIgG1, rFVIII or rFVIIIFc for 6h	Macrophages were treated with 200 nM of IgG1, rFVIII or rFVIIIFc for 6h prior to RNA isolation.'	0	1	0	0	0	0	0	0	0	0	0	0	0	0	0	0	0	1		0
GSE114371	1	0	0	0	0	0	0	Homo sapiens	36	Expression profiling by high throughput sequencing			GPL17303	AmpliSeq Transcriptome Analysis of Human Alveolar and Monocyte-Derived Macrophages Over Time in Response to Mycobacterium tuberculosis infection	1	1	0	0	0	Alveolar macrophages', 'Blood monocyte-derived macrophages'	2018-05-11	PloS one	2.776	10.1371/journal.pone.0198221	AmpliSeq transcriptome analysis of human alveolar and monocyte-derived macrophages over time in response to Mycobacterium tuberculosis infection.	0	Human alveolar macrophages (HAM) are primary bacterial niche and immune response cells during Mycobacterium tuberculosis (M.tb) infection, and human blood monocyte-derived macrophages (MDM) are a model for investigating M.tb-macrophage interactions. Here, we use a targeted RNA-Seq method to measure transcriptome-wide changes in RNA expression patterns of freshly obtained HAM (used within 6 h) and…	Assessment of transcriptome profiles from cells infected with Mycobacterium tuberculosis using AmpliSeq.	MDM and HAM monolayer cultures in tissue culture plate were treated by infecting with single cell suspensions of live M.tb H37Rv s at a 2:1 multiplicity of infection (MOI) for 2 h. Extracellular bacteria were washed away and incubation of the infected cell monolayer was continued for 24-72 h before lysing monolayers for RNA extraction.'	0	1	0	0	0	0	0	0	0	0	0	0	0	0	0	0	0	1		0
GSE153606	1	0	1	1	1	1	1	Homo sapiens	10	Expression profiling by high throughput sequencing			GPL11154	Decidual glycodelin-A polarizes human monocytes into a decidual macrophage-like phenotype through Siglec-7	1	1	0	0	0	human macrophage', 'human blood monocyte-derived macrophage'	2020-07-01	None	None	None	None	0	GdA induces the differentiation of human monocytes into dM-like phenotypes in terms of transcriptome	Peripheral blood monocytes were induced to differentiate into macrophages in the presence or absence of MCSF, GdA, IL-10 or both	Macrophages were prepared by treating monocytes with 50 ng/ml MCSF for 9 days in the presence or absence of IL-10 (5 ng/ml) and/or GdA (10 μg/ml)'	1	1	0	0	1	0	0	0	1	0	0	0	0	0	0	0	0	1		0
GSE148731	1	0	1	1	1	1	1	Homo sapiens	24	Expression profiling by high throughput sequencing			GPL16791	Analyzing the impact of Mycobacterium tuberculosis infection on primary human macrophages	1	1	0	0	0	Human macrophages MF1', 'Human macrophages MF2'	2020-04-15	Scientific reports	4.011	10.1038/s41598-020-62911-1	Analyzing the impact of Mycobacterium tuberculosis infection on primary human macrophages by combined exploratory and targeted metabolomics.	0	The success of Mycobacterium tuberculosis (Mtb) as pathogen is tightly linked to its ability to recalibrate host metabolic processes in infected host macrophages. Correspondingly, analysis of RNA-sequencing datasets showed altered gene expression of key metabolic enzymes involved in NAD+, creatine, glucose and glutamine metabolism (e.g NAMPT, IDO1, SLC6A8, CKB, HK2) in Mtb-infected M2 macrophages.	Total RNA was extracted from of M1 and M2 macrophages either uninfected or infected with Mtb in triplicate from a single blood bank donor and RNA-seq was performed using an Illumina Hi-Seq 2500.	Mtb H37Rv cultures were grown to mid-log phase in Middlebrook 7H9 liquid medium (Difco, BD Biosciences) supplemented with albumin/dextrose/catalase (ADC) (BBL, BD Biosciences). Bacterial concentrations were determined by measuring the culture optical density at 600nm. Macrophages were infected with H37Rv at a multiplicity of infection (MOI) of 10:1 for 1 hour at 37°C, after which the cells were w…	1	1	0	0	1	0	0	0	0	0	0	0	0	0	0	0	0	1		0
GSE102492	1	0	1	1	1	1	1	Homo sapiens	12	Expression profiling by high throughput sequencing			GPL17303	RNA sequencing of macrophages derived from monocytes differentiated in presence of M-CSF, GM-CSF and heat killed mycobacteria M. obuense	1	1	0	0	0	Source: '	2017-08-10	Frontiers in immunology	4.716	10.3389/fimmu.2017.01253	Defining Genome-Wide Expression and Phenotypic Contextual Cues in Macrophages Generated by Granulocyte/Macrophage Colony-Stimulating Factor, Macrophage Colony-Stimulating Factor, and Heat-Killed Mycobacteria.	0	Earlier work has shown that macrophages derived from differentiation of monocytes by heat killed (HK) mycobacteria (e.g. M. obuense) exhibit unique immunophenotypic and molecular properties. Yet, our knowledge of these properties is still limited. The goal of the study is to understand global gene expression programs that are differentially modulated in macrophages derived from monocytes that wer…	We performed RNA-Seq of monocyte-derived macrophages (MDM) that were acquired from four phenotypically healthy donors. Monocytes were differentiated by incubation with M-CSF (M-MDM), GM-CSF (GM-MDM) and HK M. obuense (Mob-MDM) (n = 12 samples).	Monocytes from each of four healthy donors were differentiated by treatment with GM-CSF (GM-MDM), M-CSF (M-MDM) and M. obuense (Mob-MDM). The generated monocyte-derived macrophages (MDM) were then subjected to total RNA isolation.'	1	1	0	0	1	0	0	0	0	0	0	0	0	0	0	0	0	0		0
GSE98368	1	0	1	1	1	1	1	Homo sapiens	16	Expression profiling by high throughput sequencing			GPL11154	IFN-γ Represses M2 Gene Expression in Human Macrophages by Suppressing and Disassembling MAF-binding Enhancers [RNA-seq]	1	1	0	0	0	primary human monocyte-derived macrophages'	2017-04-30	Immunity	21.522	10.1016/j.immuni.2017.07.017	Interferon-γ Represses M2 Gene Expression in Human Macrophages by Disassembling Enhancers Bound by the Transcription Factor MAF.	0	Mechanisms by which IFN-γ activates genes to promote macrophage activation are well studied, but little is known about mechanisms and functions of IFN-γ-mediated gene repression. We used an integrated transcriptomic and epigenomic approach to analyze chromatin accessibility, histone modifications, transcription factor binding, and gene expression in IFN-γ-primed human macrophages. IFN-γ suppresse…	RNA-seq in human macrophages stimulated with or without IFN-γ, RNA-seq of macrophages transfected with control or MAF-specific siRNA, and RNA-seq of macrophages transduced with control or MAF-expressing adenoviral particles.	Cells were treated with or without IFN-γ (100U/ml) for 48 hours.'	2	1	0	1	1	0	0	0	0	0	0	0	0	0	0	0	0	0		0
GSE83450	1	0	1	1	1	1	1	Homo sapiens	6	Expression profiling by high throughput sequencing			GPL11154	Robust inference of cell-to-cell expression variations from single- and k-cell profiling (RNA-Seq)	1	1	0	0	0	Source: '	2016-06-16	PLoS computational biology	4.428	10.1371/journal.pcbi.1005016	Robust Inference of Cell-to-Cell Expression Variations from Single- and K-Cell Profiling.	0	Quantifying heterogeneity in gene expression among single cells can reveal information inaccessible to cell-population measurements. However, the levels of many transcripts in single cells fall below the detection limit of even the most sensitive technologies currently available. One proposed approach to overcome this challenge is to measure random pools of k cells (e.g., 10) to increase sensitiv…	Macrophages, differentiated for 6 days from human blood monocytes using M-CSF (100ng/mL) cultured in X-vivo 15, were treated with stimuli for 18 hours and RNA collected for RNAseq (Illumina Truseq Ribo Zero stranded protocol).	Fresh media on day 6 was also supplemented with 100 ng/mL Interferon (IFN)γ and 100 ng/mL Tumor necrosis factor α (IFNγ and TNFα treated cells),, or M-CSF alone (Control). Cells were harvested for analysis 18 hours after treatment.'	2	1	0	1	1	0	0	0	0	0	0	0	0	1	0	0	0	1		0
GSE131990	1	0	1	1	1	1	1	Homo sapiens	84	Expression profiling by high throughput sequencing			GPL20301	Deconvolution of myeloid cell cytokine specific transcriptional profiles during tuberculosis and cancer identifies neutrophil activation as a prognostic feature [cultured cells]	1	1	0	0	1	PMNs', 'Monos', 'DCs', 'Macs'	2019-05-30	Journal of immunology (Baltimore, Md. : 1950)	4.718	10.4049/jimmunol.1901133	Distinct Features of Human Myeloid Cell Cytokine Response Profiles Identify Neutrophil Activation by Cytokines as a Prognostic Feature during Tuberculosis and Cancer.	0	The cytokine environment and cellular infiltrate during an inflammatory response may contain prognostic features that could guide therapy or predict disease outcome. Here we analyzed the transcriptional responses of human monocytes, macrophages, dendritic cells and neutrophils to stimulation by type 1 cytokines (IFN-g, IFN-b and IFN-l) type 2 cytokines (IL-4 and IL-13) and the immunoregulatory cy…	Stimulation of 4 myeloid cell types with 6 cytokines of 3 anonymous healthy human donors	Differentiated cells were resuspended in clear RPMI + 10% FBS. 1x105 cells were added to each stimulation well. Stimulations comprised of buffer control (PBS + 0.01% Glycerol), 500 U/mL IFN-b1a (Carrier Free; R&D Systems), 10 ng/mL IFN-g (Carrier Free, R&D Systems), IFN-l2 (Carrier Free, R&D Systems), 1000 IU/mL IL-4 (Carrier Free, Life Technologies), 100 IU/mL IL-10 (Carrier Free, Life Technolog…	3	1	0	1	1	1	0	1	1	0	0	1	0	0	0	0	0	1	IFN-l2	0
GSE95588	1	0	0	0	0	0	0	Homo sapiens	74	Expression profiling by high throughput sequencing			GPL16791	Macrophage polarization controlled by fibroblast crosstalk and targeted by medications in rheumatoid arthritis	1	1	0	0	1	primary macrophages'	2017-03-01	Science translational medicine	17.161	10.1126/scitranslmed.aau8587	HBEGF&lt;sup&gt;+&lt;/sup&gt; macrophages in rheumatoid arthritis induce fibroblast invasiveness.	0	In this study, we performed RNAseq on human macropahges following a tumor necrosis factor response with and without human fibroblasts, the representative stromal cell type in the synovial lining of joints that become activated during inflammatory arthritis. Our RNAseq analysis reveals a crosstalk pathway between macrophages and fibroblasts that emerges as a result of co-culture that we call the M…	Human CD14+ MCSF-differentiated macrophages were cultured with or without synovial fibroblasts in transwell chambers. Samples include an unstimulated condition, TNF condition (added at Day 0 and harvested at Day 1), and drug treatments including Auronfin (Aur), Dexamethasone (Dex), Tofacatinib (Tofa), Hydroxychloroquine (Hydrox), Methotrexate (Meth), Diclofenac (Diclo), Sulfasalazine (Sulf), AG (…	Mono- or co-cultures were then treated with or without TNFa (20ng/mL) for 1 day.', 'Mono- or co-cultures were then treated with or without TNFa (20ng/mL) for 2 days.'	0	1	0	0	0	0	0	0	0	0	0	0	0	1	0	0	0	1		0
GSE150631	1	0	0	0	0	0	0	Homo sapiens	2	Expression profiling by high throughput sequencing			GPL11154	ARS2/MAGL signaling in glioblastoma stem cells promotes self-renewal and M2-like polarization of tumor-associated macrophages II	1	1	0	0	1	Source: '	2020-05-15	Nature communications	11.878	10.1038/s41467-020-16789-2	ARS2/MAGL signaling in glioblastoma stem cells promotes self-renewal and M2-like polarization of tumor-associated macrophages.	0	The interplay between glioblastoma stem cells (GSCs) and tumor-associated macrophages (TAMs) promotes progression of glioblastoma multiforme (GBM). However, the detailed molecular mechanisms underlying the relationship between these two cell types remain unclear. Here, we demonstrate that ARS2 (arsenite-resistance protein 2), a zinc finger protein that is essential for early mammalian development…	JZL184	Cornig matrigel'	0	1	0	0	0	0	0	0	0	0	0	0	0	0	0	0	0	1		0
GSE150630	1	0	0	0	0	0	0	Homo sapiens	2	Expression profiling by high throughput sequencing			GPL11154	ARS2/MAGL signaling in glioblastoma stem cells promotes self-renewal and M2-like polarization of tumor-associated macrophages I	1	1	0	0	1	Source: '	2020-05-15	Nature communications	11.878	10.1038/s41467-020-16789-2	ARS2/MAGL signaling in glioblastoma stem cells promotes self-renewal and M2-like polarization of tumor-associated macrophages.	0	The interplay between glioblastoma stem cells (GSCs) and tumor-associated macrophages (TAMs) promotes progression of glioblastoma multiforme (GBM). However, the detailed molecular mechanisms underlying the relationship between these two cell types remain unclear. Here, we demonstrate that ARS2 (arsenite-resistance protein 2), a zinc finger protein that is essential for early mammalian development…	shARS	shRNA transfection'	0	1	0	0	0	0	0	0	0	0	0	0	0	0	0	0	0	1		0
E-ERAD-234	1	0	0	0	0	0	0	Homo sapiens	501	RNA-seq of coding RNA			None	Cellular phenotyping of host pathogen interactions	1	1	0	0	1	None	2014-03-25	None	None	None	None	0	None	The goal of this project is to understand the etiology and pathology of host-pathogen interaction using high-throughput cellular phenotyping. By combining the expertise in pathogen biology, informatics and stem cell biology across the institute, this project will use targeted genetic modification in mouse embryonic stem cells to identify functions of host genes in innate immunity. We will also ex…	None	0	1	0	0	0	0	0	0	0	0	0	0	0	0	0	0	0	1		0
GSE136216	1	0	1	1	1	1	1	Homo sapiens	37	Expression profiling by high throughput sequencing			GPL18573	EGR1 as gatekeeper of inflammatory enhancers during immune cell development	1	1	0	0	1	DIFFERENTIATED MACROPHAGE', 'PRIMARY-MONOCYTE', 'DIFFERENTIATING MACROPHAGE', 'CD34+ cells', 'DIFFERENTIATING MONOCYTES', 'PERIPHERAL MONOCYTES', 'DIFFERENTIATING MACROPHAGES'	2019-08-22	None	None	None	None	0	We investigated the function of EGR1 in macrophage differentiation and activation. We generated EGR1 CHIP-seq and CUT-and-RUN data during GM-CSF induced macrophage differentiation, paired with ATAC-seq. We performed RNA-seq and CHIP-seq for H3K27ac in EGR1-depleted differentiated macrophages. Finally we generated RNA-seq data in activated macrophages with EGR1 overexpression.	Analysis of genome-wide activity of EGR1 in macrophage differentiation.	GM-CSF 25 ng/ul 5 days', 'M-CSF 14 days (monocyte diff); GM-CSF 5 days (macrophages)'	1	1	0	0	1	0	0	0	0	0	0	0	0	0	0	0	0	1		0
GSE55536	1	0	1	1	1	1	1	Homo sapiens	33	Expression profiling by high throughput sequencing			GPL11154	Functional and Transcriptomic Characterization of iPSC-derived Macrophages and their Application in Modeling Mendelian Disease	1	1	0	0	0	PBMC derived macrophage (HMDM)', 'M1-polarized HMDM', 'M2-polarized HMDM', 'Induced pluripotent stem cell (iPSC)', 'iPSC derived macrophage (IPSDM)', 'M1-polarized IPSDM', 'M2-polarized IPSDM'	2014-03-03	Circulation research	15.862	10.1161/CIRCRESAHA.117.305860	Functional analysis and transcriptomic profiling of iPSC-derived macrophages and their application in modeling Mendelian disease.	0	Using RNA-Seq, we reported novel findings in the comparison of transcriptome profiles of isogenic HMDM and IPSDM during differentiation and polarization. First, IPSDM lost expression of pluripotency markers, had remarkably distinct gene expression profiles relative to precursor iPSCs, and had largely similar gene expression as HMDM. Second, macrophage polarization to M1 was associated with a dram…	iPS, IPSDM (including M1/M2) and HMDM (including M1/M2)cells were sequenced by Illumina HiSeq 2000 with poly-A selection	None'	2	1	1	0	0	1	0	0	0	0	0	0	0	0	0	0	0	0		0
GSE36952	1	0	1	1	1	1	1	Homo sapiens	6	Expression profiling by high throughput sequencing			GPL11154	Transcriptome wide analysis of classically and alternatively activated macrophages	1	1	0	0	0	M1 macrophages (classically activated)', 'M2 macrophages (alternatively activated)'	2012-03-30	PloS one	2.776	10.1371/journal.pone.0045466	High-resolution transcriptome of human macrophages.	0	Next-generation sequencing (NGS) has revolutionized systems-based analysis of cellular pathways. The goals of this study are to compare NGS-derived human M1- and M2-like macrophage profiling (RNA-seq) to microarray and quantitative reverse transcription polymerase chain reaction (qRT–PCR) methods and to establish a high resolution transcriptome of human macrophages. Total RNA was isolated from cl…	mRNA profiles were generated by deep sequencing og M1 and M2 macrophages from 3 donors using Illumina HiSeqSQ.	None'	2	1	1	0	0	1	0	0	0	0	0	0	0	0	0	0	0	0		0
GSE117040	1	0	1	1	1	1	1	Homo sapiens	8	Expression profiling by high throughput sequencing			GPL16791	Transcriptional Profiling Identifies Novel Regulators of Macrophage Polarization [RNA-Seq]	1	1	0	0	0	M1-polarized macrophages', 'M2-polarized macrophages'	2018-07-12	PloS one	2.776	10.1371/journal.pone.0208602	Transcriptional profiling identifies novel regulators of macrophage polarization.	0	Identification of novel differentially expressed genes in human M1 and M2 macrophages using RNA-Seq	RNA-Seq was performed using RNA from M1 and M2-polarized macrophages from 4 biological replicates	None'	2	1	1	0	0	1	0	0	0	0	0	0	0	0	0	0	0	0		0
GSE146867	1	0	1	1	1	1	1	Homo sapiens	9	Expression profiling by high throughput sequencing			GPL16791	RNA editing enzyme APOBEC3A promotes pro-inflammatory (M1) macrophage polarization	1	1	0	0	0	Peripheral blood-drived macrophages'	2020-03-12	None	None	None	None	0	Macrophages acquire a pro-inflammatory M1 phenotype in response to microbial products or pro-inflammatory cytokines through incompletely understood molecular mechanisms. We recently described the induction of APOBEC3A-mediated cellular site-specific cytosine-to-uracil (C>U) RNA editing during M1 macrophage polarization. However, the functional significance of this RNA editing is unknown. Here, we…	9 RNAseq samples; 3M0, 3 A3A-KD and 3 Scrambled	Cells were cultured for 1 week at a density of 10^6/well in 6 well plates with 50 ng/ml recombinant human macrophage colony stimulating factor (M-CSF) (Life Technologies, Carlsbad, CA), 1x GlutaMAX-I (Life Technologies) and 1mM sodium pyruvate. (Mediatech,Manassas, VA) to generate M0 macrophages. For M1 or M2 macrophage polarization, M0 cells were treated for two days with 20 ng/ml recombinant hu…	4	1	1	1	1	1	0	0	0	0	0	0	0	0	0	0	0	1		0
GSE140026	1	0	1	1	1	1	1	Homo sapiens	56	Expression profiling by high throughput sequencing			GPL18573	GCN2 drives macrophage and MDSC function and immunosuppression in the tumor microenvironment [RNA-Seq]	1	1	0	0	0	TAM', 'MDSC', 'gMDSC', 'mMDSC', 'M0', 'M1', 'M2'	2019-11-06	Science immunology	None	10.1126/sciimmunol.aax8189	GCN2 drives macrophage and MDSC function and immunosuppression in the tumor microenvironment.	0	The purpose of our study was to examine the role of GCN2 in the function of immunosuppressive cells such as tumor associated macrophages and MDSCs. We show that a myeloid lineage specific deletion of GCN2 results in a shift towards a more proinflammatory phenotype of tumor associated macrophages and MDSCs, thereby promoting anti-tumor immunity.	We determined the expression pattern of tumor associated macrophages and MDSCs, impact of ATF4 and GCN2 silencing in M0, M1 and M2 polarized macrophages as well as ATF4 binding sites in M0 or M2 polarized bone marrow derived macrophages using RNA-Seq, scRNA-Seq and ChIP-Seq.	For knock-down experiments in human PB macrophages, M0, M1 or M2 macrophages were transfected with siRNAs using human macrophage nucleofector kit from Lonza. siRNAs were purchased from Ambion cat #AM16704 (siRNA #260008 for siGCN2; siRNA #122168 for siATF4) and TermoFisher Silencer Select Negative Control No. 1 (siRNA #4390843 for non-targeting siCTRL).'	4	1	1	1	1	1	0	0	0	0	0	0	0	0	0	0	0	1		0
GSE124738	1	0	1	1	1	1	1	Homo sapiens	12	Expression profiling by high throughput sequencing			GPL20301	Transcriptomic analysis of human macrophages in 3D	1	1	0	0	0	J7 differetiated macrophages'	2019-01-07	Biomaterials	10.273	10.1016/j.biomaterials.2019.04.018	3D type I collagen environment leads up to a reassessment of the classification of human macrophage polarizations.	0	Macrophages are involved in a large number of tissue functions in homeostasis and various pathological situations. These cells present a high degree of phenotypic plasticity that is grasped by the concept of polarization. One goal of the macrophage’s biology field is to obtain molecular signatures of these polarizations. To achieve this task, it is necessary to integrate how physical environment …	Human macrophages were polarized in 3D collagen scaffolds and their transcriptome were analyzed	None'	4	1	1	1	1	1	0	0	0	0	0	1	0	0	0	0	0	1		0
E-MTAB-7572	1	0	1	1	1	1	1	Homo sapiens	24	RNA-seq of coding RNA			None	RNA-seq of M-CSF differentiated human peripheral monocyte-derived macrophages (MDMs) activated with short exposure (3hours) to LPS, or long exposure (24 hours) to LPS, LPS with IFNγ, IFNγ, IL-4, IL-10, and dexamethasone	1	1	0	0	0	None	2020-01-06	None	None	None	None	0	None	The goal of this experiment was to validate a classification model built on other bulk transcriptomic data that was capable of identifying in vitro stimulated M-CSF differentiated macrophages. Specifically, the classification model was capable of distinguishing: M-LPSearly (2-4 hours) M-LPSlate (18-24 hours) M-LPS+IFNγ M-IFNγ M-IL4 M-IL-10 M-dex	None	4	1	1	1	1	1	0	0	1	0	0	0	0	0	0	0	0	1		0
GSE70517	1	1	1	1	1	1	1	Homo sapiens	38	Expression profiling by high throughput sequencing			GPL11154	Alterations to chromatin in intestinal macrophages link IL-10 deficiency to inappropriate inflammatory responses	1	1	0	0	0	Source: '	2015-07-06	European journal of immunology	4.695	10.1002/eji.201546237	Alterations to chromatin in intestinal macrophages link IL-10 deficiency to inappropriate inflammatory responses.	0	Intestinal macrophages (IMs) are uniquely programmed to tolerate exposure to bacteria without mounting potent inflammatory responses. The cytokine IL-10 maintains the macrophage anti-inflammatory response such that loss of IL-10 results in chronic intestinal inflammation. To investigate how IL-10-deficiency alters IM programming and bacterial tolerance, we studied changes in chromatin accessibili…	Investigation of chromatin accessibility and gene expression changes in response to bacteria, and how these responses are altered in the absence of IL-10	Bone marrow-derived macrophages (BMMs) were harvested, cultured and stimulated as described (Sheikh et al. 2010). Cells were stimulated with LPS (100ng/mL) for 4 hours.', 'None', 'Bone marrow-derived macrophages (BMMs) were harvested, cultured and stimulated as described (Sheikh et al. 2010). Cells were pre-treated with IL-10 (10 ng/mL) for 24 hours. Cells were stimulated with LPS (100ng/mL) for …	1	1	1	0	0	0	0	0	1	0	0	0	0	0	0	0	0	0		1
GSE92532	1	0	1	1	1	1	1	Homo sapiens	83	Expression profiling by high throughput sequencing			GPL18573	Altered regulation and expression of genes by BET family of proteins in alveolar macrophages from COPD patients	1	1	0	0	0	Source: '	2016-12-17	PloS one	2.776	10.1371/journal.pone.0173115	Altered regulation and expression of genes by BET family of proteins in COPD patients.	0	BET proteins (BRD2, BRD3, BRDT and BRD4) belong to the family of bromodomain containing proteins, which form a class of transcriptional co‑regulators. BET proteins bind to acetylated lysines in the histones of nucleosomal chromatin and function either as co‑activators or co‑repressors of gene expression. An imbalance between HAT and HDAC activities resulting in hyperacetylation of histones has be…	Alveolar macrophages were incubated with JQ1 (10uM) for 1h at 37°C and subsequently challenged with 100ng/ml of LPS from E. coli (serotype 026:B6, Sigma) for 6h or 24 h at 37°C in CO2 incubator. DMSO-treated cells were used as a vehicle control.	AM were incubated with JQ1 for 1h at 37°C and subsequently challenged with 100ng/ml LPS from E. coli (serotype 026:B6, Sigma) for 6h or 24 h at 37°C in CO2 incubator. DMSO-treated cells were used as a vehicle control.'	1	1	1	0	0	0	0	0	0	0	0	0	0	0	0	0	0	1		0
GSE86940	1	0	1	1	1	1	1	Homo sapiens	9	Expression profiling by high throughput sequencing			GPL11154	Histone modification and RNA changes in macrophages exposed to Beta-glucan and Fumarate	1	1	0	0	0	Source: '	2016-09-14	Cell metabolism	22.415	10.1016/j.cmet.2016.10.008	Glutaminolysis and Fumarate Accumulation Integrate Immunometabolic and Epigenetic Programs in Trained Immunity.	0	Innate immune memory is the phenomenon whereby innate immune cells such as monocytes or macrophages undergo functional reprogramming after exposure to microbial components such as Beta glucan. We apply an epigenomic approach to characterize the molecular events involved in fumarate or BG induced trained innate immunity. ChIP-seq and RNA-seq data were generated. This analysis identified epigenetic…	Primary human monocytes were exposed to BG or fumarate for 24 hours in culture. The stimulus was then removed and cells were allowed to differentiate to macrophages for an additional 5 days. Macrophages were collected at day 6.	None'	1	1	1	0	0	0	0	0	0	0	0	0	0	0	0	0	0	1		0
GSE84188	1	0	1	1	1	1	1	Homo sapiens	42	Expression profiling by high throughput sequencing			GPL18573	Ebolavirus species associated with differential pathogenicity induce distinct host responses in human macrophages	1	1	0	0	0	Source: '	2016-07-08	Journal of virology	4.324	10.1128/JVI.00179-17	Ebolaviruses Associated with Differential Pathogenicity Induce Distinct Host Responses in Human Macrophages.	0	Highly pathogenic Zaire ebolavirus (EBOV) infection is associated with a dysregulated immune response and high levels of cytokines and chemokines are observed in fatal human cases. . In stark contrast Reston ebolavirus (RESTV) might be non-pathogenic for humans yet the underlying mechanisms determining pathogenicity for different Ebola viruses are not understood. In this study we investigate anti…	RNA was isolated from primary cultured human macrophages (n=3 donors) that were either mock-infected, infected with Ebola virus (Kikwit-95) or Reston virus (Pennsylvania), or treated with lipopolysaccharide (LPS).	Differentiated monocyte-derived macrophages were infected with EBOV or RESTV at MOI=5-7. Mock-treated cells were treated with culture medium containing no virus. LPS-treated cells were pre-treated with 10 ug/mL LPS for 3 hours, followed by treatment with 1 ng/mL LPS in the culture medium.'	1	1	1	0	0	0	0	0	0	0	0	0	0	0	0	0	0	1		0
GSE145382	1	0	1	1	1	1	1	Homo sapiens	40	Expression profiling by high throughput sequencing			GPL16791	RNA-seq of human PBMC's and blood derived macrophages from healthy donors carrying the common (non permissive Treml4 expression) or minor (permissive Treml4 expression) allele for rs2803496 which controls Treml4 expression	1	1	0	0	0	PBMCs', 'monocyte-derived macrophages'	2020-02-17	Frontiers in immunology	4.716	10.3389/fimmu.2020.00397	&lt;i&gt;TREML4&lt;/i&gt; Promotes Inflammatory Programs in Human and Murine Macrophages and Alters Atherosclerosis Lesion Composition in the Apolipoprotein E Deficient Mouse.	0	Treml4 has been recently characterized as a protein-coding gene of the Trem family. It has been shown that its expression is controlled by two cis- eQTL's and that the minor allele a these locuses confers up to 6.5 fold increased relative risk of human coronary arterial calcification (CAC). Since Treml4 expression is confined to the myeloid compartment, we aimed to, first, determine if Treml4 exp…	Peripheral blood monocytes cells or blood-derived macrophage differentiated for 7 days and treated with LPS or vehicle (PBS) for 8 or 12 hours were analized. Total RNA was extracted from 5 biological replicates for each group.	differentiated macrophages were treated with 100ng/ml LPS or PBS for 8 or 12 hours'	1	1	1	0	0	0	0	0	0	0	0	0	0	0	0	0	0	0		0
GSE140529	1	0	1	1	1	1	1	Homo sapiens	38	Expression profiling by high throughput sequencing			GPL16791	CTCF is dispensable for cell fate conversion but facilitates acute cellular responses [RNA-Seq]	1	1	0	0	0	Source: '	2019-11-18	None	None	None	None	0	Studies of genome topology, chromatin state and gene expression dynamic during human B cell to macrophage transdifferentiation with and without CTCF	Genome expression profiling during human B cell to macrophage transdifferentiation with and without CTCF using RNA-seq	C/EBPa was induced with beta-estradiol; CTCF depletion was induced with auxin'	1	1	1	0	0	0	0	0	0	0	0	0	0	0	0	0	0	1		0
GSE135753	1	0	1	1	1	1	1	Homo sapiens	12	Expression profiling by high throughput sequencing			GPL18573	NAPRT activation of macrophages	1	1	0	0	0	Source: '	2019-08-12	Nature communications	11.878	10.1038/s41467-019-12055-2	Extracellular nicotinate phosphoribosyltransferase binds Toll like receptor 4 and mediates inflammation.	0	Damage-associated molecular patterns (DAMPs) are molecules that can be actively or passively released by injured tissues and that activate the immune system. Here we show for the first time that the NAD biosynthetic enzyme nicotinate phosphoribosyltransferase (NAPRT), the rate-limiting enzymes in the intracellular synthesis of NAD from nicotinic acid, is physiologically present in human sera, whe…	Transcriptome analysis of human macrophages treated (6 hours) with rNAPRT, rNAMPT (1µg/ml) or LPS (2 µg/ml; Sigma-Aldrich)	Transcriptome analysis of human macrophages treated (6 hours) with rNAPRT, rNAMPT (1µg/ml) or LPS (2 µg/ml; Sigma-Aldrich)'	1	1	1	0	0	0	0	0	0	0	0	0	0	0	0	0	0	1		0
GSE133527	1	0	1	1	1	1	1	Homo sapiens	20	Expression profiling by high throughput sequencing			GPL18573	miR-221-3p drives the Shift of M2-Macrophage to a Pro-Inflammatory Function by Modulating JAK3/STAT3 Signaling and is Increased in Rheumatoid Arthritis	1	1	0	0	0	M2 macrophages'	2019-06-28	Frontiers in immunology	4.716	10.3389/fimmu.2019.03087	miR-221-3p Drives the Shift of M2-Macrophages to a Pro-Inflammatory Function by Suppressing JAK3/STAT3 Activation.	0	We performed a transcriptome analysis of M2 macrophages generated in vitro from monocytes isolated from peripheral blood of healthy donors, and studied the effect of miR-221-3p mimic transfection and stimulation with LPS.	miR-221-3p mimic was added to cultured macrophages for 63.5 hours, prior to stimulation with 100 ng/ml LPS for 8.5 hours.	miR-221-3p mimic was added 63.5 hours prior to stimulation with 100 ng/ml LPS for 8.5 hours.'	1	1	1	0	0	0	0	0	0	0	0	0	0	0	0	0	0	0		0
GSE128885	1	0	1	1	1	1	1	Homo sapiens	12	Expression profiling by high throughput sequencing			GPL16791	RNA sequencing of human macrophages treated with iron chelator deferiprone (DEF), with and without lipopolysaccharide (LPS)	1	1	0	0	0	Macrophage'	2019-03-26	Cell reports	7.815	10.1016/j.celrep.2019.06.039	Acute Iron Deprivation Reprograms Human Macrophage Metabolism and Reduces Inflammation In Vivo.	0	In order to identify transcript changes in response to DEF , we used human macrophages with or without DEF treatment. In order to study the effect of iron chelation on LPS-polarized macrophage transcriptome, we exposed DEF-treated or control macrophages to short time exposure to LPS. We then performed whole-genome transcriptome sequencing by RNA-sequencing (RNA-seq).	Macrophages from 3 healthy donors were either treated with DEF (500 µM - designated as DEF) or left unstimulated (CONTROL). LPS treatment (100 ng/ml, 3 hours) was performed in cells with DEF (designated as LPS+DEF) or without (LPS). RNA-seq was performed on Illumina Hiseq 2500	None'	1	1	1	0	0	0	0	0	0	0	0	0	0	0	0	0	0	1		0
GSE116780	1	0	1	1	1	1	1	Homo sapiens	28	Expression profiling by high throughput sequencing			GPL18573	RNA sequencing of CRISPR/Cas9-generated A20 DUB-inative and A20 knock-out U937 cells to elucidate the role of human A20 DUB-domain	1	1	0	0	0	Source: '	2018-07-09	Annals of the rheumatic diseases	14.299	10.1136/annrheumdis-2019-215434	Genetic variations in A20 DUB domain provide a genetic link to citrullination and neutrophil extracellular traps in systemic lupus erythematosus.	0	Objectives: Genetic variations in TNFAIP3 (A20) de-ubiquitinase (DUB) domain increase the risk of systemic lupus erythematosus (SLE) and rheumatoid arthritis. A20 is a negative regulator of NF-κB but the role of its DUB domain and related genetic variants remain unclear. We aimed to study the functional effects of A20 DUB-domain alterations in immune cells and understand its link to SLE pathogene…	We have performed RNA sequencing on U937 cells with different genotypes generated by CRISPR-Cas9. Three U937 clones with homozygote A20 C103A knock-in (KI) mutation (A20 DUB-inactive) were generated (KI1-KI3), as well as four A20 knock-out clones. Control cells (wt) were grown in parallel and underwent the same processes as the targeted cells but in absence of CRISPR/Cas9 plasmids. Cells where di…	Cells were treated with 10 ng/mL LPS (InvivoGen) or vehicle (H20) for 6 hours.'	1	1	1	0	0	0	0	0	0	0	0	0	0	0	0	0	0	0		0
GSE109084	1	0	1	1	1	1	1	Homo sapiens	8	Expression profiling by high throughput sequencing			GPL11154	The dynamic landscape of coding and non-coding RNAs in the innate immune response to microbial pathogens	1	1	0	0	0	THP1 derived macrophages'	2018-01-11	The EMBO journal	11.227	10.15252/embj.2018100041	The long noncoding RNA &lt;i&gt;ROCKI&lt;/i&gt; regulates inflammatory gene expression.	0	We performed a systematic analysis of the coding and non-coding transcriptomes of human macrophages after stimulation with ligands to TLR2/6 (FSL), TLR 1/2 (Pam3CSK4), and TLR4 (LPS)	Transcriptome of THP1 derived macrophages without and with treatment with 3 different TLR ligands for 8hrs	To treat the THP1 cells with ligands, aliquots of 1 × 106 cells were seeded in 6-well plate, and then incubated with medium containing the Pam3CSK4 (100 ng/ml), LPS (100 ng/ml), and FSL-1 (100 ng/ml) for 8 h.'	1	1	1	0	0	0	0	0	0	0	0	0	0	0	0	0	0	1		0
GSE104176	1	0	1	1	1	1	1	Homo sapiens	30	Expression profiling by high throughput sequencing			GPL18573	The medium-chain free fatty acid receptor GPR84 is expressed in pro-inflammatory macrophages and mediates inflammatory sequelae in endometriosis	1	1	0	0	0	Macrophage'	2017-09-24	None	None	None	None	0	RNA sequencing was used to investigate the transcriptomic response of primary human macrophages to stimulation of GPR84 and the effect of inhibition of this receptor with a range of antagonists.	RNA-seq of polyA-selected RNA from five healthy human donor macrophages exposed to a combination of agonists and antagonists for GPR84.	Cells were incubated with either DMSO as a non-stimulated vehicle control or 100ng/ml LPS for 2 hours. LPS-treated cells were then either preincubated with the antagonist (5uM BAY229703 ) or vehicle for 1 hour before treatment with GPR84 agonist, either 500nM N6OU or 5uM embelin.'	1	1	1	0	0	0	0	0	0	0	0	0	0	0	0	0	0	1		0
E-MTAB-6439	1	0	1	1	1	1	1	Homo sapiens	6	RNA-seq of coding RNA			None	RNA-seq analysis of the effect of BSA and NaOH added to standard culturing medium on THP-1 macrophages	1	1	0	0	0	None	2019-05-17	None	None	None	None	0	None	The data is supplementary to the RNA-seq analysis of LPS and palmitate stimulation of THP-1 macrophages (E-MTAB-6064), where palmitate for the cell treatment was dissolved in sodium hydroxide and coupled with BSA at a molar ratio 7.5:1. Here we stimulated THP-1 macrophages with the corresponding concentration of BSA (4%) and NaOH (0.4 mM) in the presence of 10 nM phorbol 12-myristate 13-acetate (…	None	1	1	1	0	0	0	0	0	0	0	0	0	0	0	0	0	0	1		0
GSE149638	1	0	1	1	1	1	1	Homo sapiens	96	Expression profiling by high throughput sequencing			GPL16791	ASEP: gene-based detection of allele-specific expression cross individuals in a population by RNA sequencing	1	1	0	0	0	PBMC derived macrophage (HMDM)', 'M1-polarized HMDM'	2020-04-30	None	None	None	None	0	Allele-specific expression (ASE) quantifies the relative expression of two alleles in a diploid individual, and such expression imbalance potentially contributes to phenotypic variation and disease pathophysiology among individuals. We developed ASEP, a method that is able to detect gene-level ASE under one condition, as well as, ASE difference between two conditions (e.g., pre- vs post-treatment…	Human peripheral blood mononuclear cell (PBMC)-derived macrophages (HMDM) and M1-polarized HMDM were sequenced by Illumina HiSeq 2500 with poly-A selection	Macrophage polarization was obtained by removing culture medium at Day 6 and culturing cells for an additional 18-20 hour in 10% FBS in RPMI 1640 media with 50 ng/ml M-CSF for M0 control as the unstimulated macrophages, or the above media supplemented with 20 ng/ml IFN-gamma (R&D, Minneapolis, MN) and 100 ng/ml lipopolysaccharide (LPS; Sigma-Aldrich, St. Louis, MO) for M1 polarization.'	2	1	1	1	0	0	0	0	0	0	0	0	0	0	0	0	0	0		0
GSE117206	1	0	1	1	1	1	1	Homo sapiens	5	Expression profiling by high throughput sequencing			GPL16791	Alternative splicing controls Leucine-rich repeat domain modularity in NOD-like receptors	1	1	0	0	0	Source: '	2018-07-17	Nature communications	11.878	10.1038/s41467-019-11076-1	Alternative splicing regulates stochastic NLRP3 activity.	0	Leucine-rich repeat (LRR) domains are evolutionarily conserved in proteins that function in development and immunity. Somatic recombination of LRR sequences evolved to create diversity in jawless vertebrate adaptive immunity, yet the role repetitive LRR-encoding exons in humans remains unknown. We performed this RNA Seq study to understand how alternative splicing of NOD-like receptors (NLRs) at …	RNA Seq of GM-CSF differentiated human monocyte derived macrophages from 5 individuals	LPS priming 3h 2 ng/ ml'	2	1	1	0	1	0	0	0	0	0	0	0	0	0	0	0	0	0		0
GSE101409	1	0	1	1	1	1	1	Homo sapiens	46	Expression profiling by high throughput sequencing			GPL18460	Subcellular profiling of macrophage long non-coding RNAs	1	1	0	0	0	D8 GM-CSF macrophage'	2017-07-13	Proceedings of the National Academy of Sciences of the United States of America	9.580	10.1073/pnas.1920393117	Noncoding RNA &lt;i&gt;MaIL1&lt;/i&gt; is an integral component of the TLR4-TRIF pathway.	0	Recent advances in next generation sequencing have improved human genome annotations and revealed thousands of previosly unknown long non-coding RNA loci. Here, we characterized immune-responsive long non-coding RNAs (lncRNAs) and determined their subcellular localization and co-sedimentation with protein complexes in primary human macrophages. To this end, we profiled LPS-responsive lncRNAs, iso…	Expression profiles of poly(A)-RNA from primary human macrophages (+/- LPS treatment) or subcellular macrophage fractions (+/- LPS treatment) were recorded in experimental replicates. RNA profiles of gradient fractionated lysates from LPS-stimulated macrophages were recorded without prior RNA enrichment or depletion steps. For MaIL1 and control RNAi experiments each RNA-Seq dataset (poly(A)-RNA) …	cells were stimulated with Salmonella typhimurium LPS at a concentration of 100 ng / ml for 4 h. Samples 1-8: Cells were pre-incubated with DMSO or inhibitors for 2 h prior to LPS-stimulation', 'cells were stimulated with Escherichia coli LPS at a concentration of 100 ng / ml for 8 h. Samples 1-8: Cells were pre-incubated with DMSO or inhibitors for 2 h prior to LPS-stimulation'	2	1	1	0	1	0	0	0	0	0	0	0	0	0	0	0	0	1		0
GSE120084	1	0	1	1	1	1	1	Homo sapiens	19	Expression profiling by high throughput sequencing			GPL18573	Macrophage Ad5f35 PhenoMap	1	1	0	0	0	monocyte derived macrophage'	2018-09-17	None	None	None	None	0	Human monocyte derived macrophages (GM-CSF differentiated) were stimulated with control media, IFNy/LPS (M1), IL4 (M2), empty vector Ad5f35 (MOI 1000), or anti-HER2 CAR Ad5f35 (MOI 1000). RNA was harvested 48 hours post transduction with Ambion RiboPure RNA Purification Kit (Thermo Fisher) and RNA-Seq libraries were generated using TruSeq RNA Library Prep Kit (Illumina). Libraries were sequenced …	Examination of the transcriptome of control (n=4), M1 (n=3), M2 (n=4), empty vector adenovirally transduced (n=4), or anti-HER2 CAR adenovirally transduced human macrophages (n=4). Each n represents a unique normal human donor.	For M1 or classically-activated macrophage polarization, human monocyte derived macrophages were exposed to 20ng/mL recombinant interferon-g (Peprotech, 300-02) and 100ng/mL lipopolysaccharide (LPS-EK, Invivogen, tlrl-eklps) in RPMI with 10% FBS for 24 hour. Ad5f35 (empty or CAR-HER2) was added at an MOI of 1000 for 48 hours.'	3	1	1	1	1	0	0	0	0	0	0	0	0	0	0	0	0	1		0
GSE60426	1	0	1	1	1	1	1	Homo sapiens	85	Expression profiling by high throughput sequencing			GPL9115	mRNA destabilization is the dominant effect of mammalian microRNAs by the time substantial repression ensues (sequencing)	1	1	0	0	1	primary B cell', 'Source: ', 'primary Macrophage', 'primary Neutrophil'	2014-08-14	Molecular cell	14.548	10.1016/j.molcel.2014.08.028	mRNA destabilization is the dominant effect of mammalian microRNAs by the time substantial repression ensues.	0	MicroRNAs (miRNAs) regulate target mRNAs through a combination of translational repression and mRNA destabilization, with mRNA destabilization dominating at steady state in the few contexts examined globally. Here, we extend the global steady-state measurements to additional mammalian contexts and find that regardless of the miRNA, cell type, growth condition, or translational state, mRNA destabi…	85 samples from a variety of cell types and species	RNA-seq: For most samples, cytoplasmically-enriched RNA was extracted, poly(A)-selected, randomly fragmented by partial alkaline hydrolysis and then size-selected RNA fragments were used for library preparation In the case of B cells total RNA was extracted and then poly(A)-selected. In the case of U2OS cells, three different isolation methods were performed, two of them are the aforementioned is…	2	1	1	0	0	1	0	0	0	0	0	0	0	0	0	0	0	1		0
GSE151194	1	0	1	1	1	1	1	Homo sapiens	15	Expression profiling by high throughput sequencing			GPL18573	IL-34 actions on FOXP3+ Tregs and CD14+ monocytes control human graft rejection	1	1	0	0	1	monocytes', 'macrophages'	2020-05-26	None	None	None	None	0	Overall, we show that IL-34 induced the differentiation of human monocytes with a particular transcriptional profile and these cells favor the development of potent suppressor CD4+ and CD8+ FOXP3+ Tregs.	mRNA profils of 5 conditions Monocytes, M1 and M2 macrophages, IL34 induced macrophages and M-CSF induced macrophages, from 3 healthy volunteers	None'	3	1	1	0	1	1	0	0	0	0	0	0	0	0	0	0	0	1	IL-34	0
GSE141410	1	0	1	1	1	1	1	Homo sapiens	43	Expression profiling by high throughput sequencing			GPL21290	Transcriptome analysis between primary and iPS-derived monocytes and macrophages and comparison of iPS-derived macrophages between CCR5 patients and healthy controls	1	1	0	0	1	Source: '	2019-12-03	None	None	None	None	0	iPS-derived monocytes and macrophages are similar with primary monocytes and macrophages compared to iPS cells from the genome-wide overview and have similar gene expression patterns.	Primary monocytes were isolated from peripheral blood collected from 8 healthy volunteers and differentiated to macrophages; iPS cells are reprogrammed from skin fibroblast obtained from 3 healthy controls and then differentiated to patient specific iPS-derived monocytes(imono) and macrophages(iMac)cells, and mRNA expression profiles were analyzed by RNA-Seq. *** Submitter declares that the raw d…	Monocytes (iPS-drived monocytes and primary monocytes) were subsequently either differentiated into macrophages in the presence of M-CSF in vitro and further polarized into M0, M1 and M2 macrophages. In particular, For M0 polarization, macrophages were cultured for 24h with RPMI1640 complete (+ 10% FBS + 2mmol/L L-Glutammine + 100U/mL penicillin and 100ug/mL streptomycin. For M1 polarization, mac…	3	1	1	1	0	1	0	0	0	0	0	0	0	0	0	0	0	0		0
GSE79044	1	0	1	1	1	1	1	Homo sapiens	96	Expression profiling by high throughput sequencing			GPL18573	Dynamic gene regulatory networks of human myeloid differentiation [RNA-seq]	1	1	0	0	1	Source: '	2016-03-09	Cell systems	8.982	10.1016/j.cels.2017.03.005	Dynamic Gene Regulatory Networks of Human Myeloid Differentiation.	0	We utilize gene expression and open chromatin footprinting data to build a gene regulatory network of key transcription factors that capture the cell and time-specific regulatory programs specified during human myeloid differentiation.	RNA-seq profiling of undifferentiated HL-60, differentiating macrophage, neutrophil, monocyte, and monocyte-derived macrophage cells.	Differentiation of HL-60 cells into macrophage (Murao et al., 1983), monocytes (Mangelsdorf et al., 1984) and neutrophils (Breitman et al., 1980) was performed as previously described. Additionally, monocytes (120 hours post-differentiation) were stimulated with PMA to induce differentiation into monocyte-derived macrophages. LPS stimulation at 48, 120, and 168 hours for specific cell-types was i…	1	1	1	0	0	0	0	0	0	0	0	0	0	0	0	0	0	1		0
GSE58310	1	0	1	1	1	1	1	Homo sapiens	64	Expression profiling by high throughput sequencing			GPL11154	Epigenetic programming during monocyte to macrophage differentiation and trained innate immunity	1	1	0	0	1	Primary Monocytes(BC17)', 'Macrophages(BC17)', 'Primary Monocytes(BC8)', 'Macrophages(BC8)', 'Primary Monocytes(BC9)', 'Macrophages(BC9)', 'Primary Monocytes(BC11)', 'Macrophages(BC11)', 'Primary Monocytes(BC12)', 'Macrophages(BC12)', 'Primary MonocytesCD14+(BC13)', 'Primary MonocytesCD14+(BC14)', 'Primary Monocytes(rest cell population after CD14+ selection)(BC13)', 'Primary Monocytes(rest cell …	2014-06-09	Science (New York, N.Y.)	41.063	10.1126/science.1251086	Epigenetic programming of monocyte-to-macrophage differentiation and trained innate immunity.	0	Monocyte differentiation into macrophages represents one of the cornerstone processes in innate host defense. In addition, immunological imprinting of either tolerance or trained immunity after an initial infection determines the functional fate of innate immune cells and the susceptibility of the host to secondary infections. Here we comprehensively characterize the epigenetic profiles of these …	Monocytes were pre-incubated either with cell culture medium (RPMI), β-glucan (5µg/mL) or with LPS (100ng/mL), for 24 hours in a total volume of 10 mL. After a wash-out, cells were cultured in RPMI supplemented with 10% human pool serum. Monocytes were collected at different time points (0 h and 6 d after treatment) and counted before further treatment for chromatin immunoprecipitation, RNA or DN…	Monocytes were pre-incubated either with cell culture medium (RPMI), β-glucan (5µg/mL) or with LPS (100ng/mL), for 24 hours in a total volume of 10 mL. After a wash-out, cells were cultured in RPMI supplemented with 10% human pool serum. Monocytes were collected at different time points (0 h and 6 d after treatment) and counted before further treatment for chromatin immunoprecipitation or DNaseI …	1	1	1	0	0	0	0	0	0	0	0	0	0	0	0	0	0	1		0
GSE102728	1	0	1	1	1	1	1	Homo sapiens	16	Expression profiling by high throughput sequencing			GPL11154	IgG immunocomplexes sensitize human monocytes for inflammatory hyperactivity via transcriptomic and epigenetic reprogramming in Rheumatoid Arthritis	1	1	0	0	1	Source: '	2017-08-16	Journal of immunology (Baltimore, Md. : 1950)	4.718	10.4049/jimmunol.1701756	IgG Immunocomplexes Sensitize Human Monocytes for Inflammatory Hyperactivity via Transcriptomic and Epigenetic Reprogramming in Rheumatoid Arthritis.	0	Prevalence of circulating immunocomplexes (ICs) strongly correlates with rheumatoid arthritis (RA) in humans. Deposits of IgG-ICs are abundant in affected joints of patients, yet molecular mechanisms for the pathogenic roles of such ICs are not fully understood. In this study, we present evidence that IgG-ICs precipitated from RA sera sensitized human monocytes for a long lasting inflammatory fun…	H3K4me3 ChIP-Seq (4 samples) and RNA-Seq (12 samples)	Freshly fractionated monocytes from 3 unrelated healthy donors were cultured for 24 hrs in RPMI-10 medium for preparation of Mo(RPMI) and Mo(cIgG), then half of these cultures were washed and given a 2 hrs LPS (10 ng/mL) stimulation, resulting in additional groups of Mo(RPMI/LPS) and Mo(cIgG/LPS), respectively.'	1	1	1	0	0	0	0	0	0	0	0	0	0	0	0	0	0	1		0
E-MTAB-8316	1	0	1	1	1	1	1	Homo sapiens	12	RNA-seq of coding RNA			None	Sequencing of synovial tissue fibroblasts from Rheumatoid Arthritis patients that were co-cultured with inflammatory macrophages	1	1	0	0	1	None	2020-04-18	None	None	None	None	0	None	The role of synovial tissue fibroblasts and macrophages interactions in driving chronic inflammation and resolution of arthritis is unknown. In this project, we used bulk RNAseq to investigate the impact of different phenotypes of macrophages on activation of synovial fibroblasts.	None	1	1	1	0	0	0	0	0	0	0	0	0	0	0	0	0	0	1		0
E-ERAD-192	1	0	1	1	1	1	1	Homo sapiens	18	RNA-seq of coding RNA			None	Comparison of transcriptional response of induced pluripotent stem iPS cell derived and monocyte derived macrophages to bacterial lipopolysaccharide stimulation	1	1	0	0	1	None	2016-05-17	None	None	None	None	0	None	In the first part of this project, we will differentiate IPS cells from 5 human donors into macrophages, and extract RNA from unstimulated and LPS stimulated macrophages to perform RNA sequencing. We will also extract RNA before and after stimulation in blood- derived macrophages from 5 additional, unrelated healthy samples. In the second part of the project, RNA-seq data will be analysed to comp…	None	1	1	1	0	0	0	0	0	0	0	0	0	0	0	0	0	0	0		0
GSE130011	1	0	1	1	1	1	1	Homo sapiens	20	Expression profiling by high throughput sequencing			GPL16791	Gene expression, methylome and splicing of THP-1 monocytic cells and THP-1-derived macrophage	1	1	0	0	1	Monocytic cell line', 'THP-1-derived macrophage', 'THP-1-derived macrophage (polarised)', 'Monocytic cell'	2019-04-18	Nucleic acids research	11.147	10.1093/nar/gkaa435	Macrophage development and activation involve coordinated intron retention in key inflammatory regulators.	0	Monocytes and macrophages are essential components of the innate immune system. Herein, we report that intron retention (IR) plays an important role in the development and function of these cells. Using mRNA sequencing, bioinformatics analyses and RT-qPCR validation, we identified differential IR and altered expression of key genes involved in macrophage development and function, both in vitro an…	We determined the role of intron retention in THP-1 monocytic cells and THP-1-derived macrophage cells.	1.5 × 10^7 cells per 75 cm2 culture flask of THP-1 cells were differentiated using phorbol-12-myristate 13-acetate (PMA) into macrophages. Resting macrophages are further polarised into pro-inflammatory macrophages using lipopolysaccharide (LPS) and interferon gamma (IFN-γ). To inhibit nuclear degradation by the RNA exosome, THP-1 macrophages were transfected with 300 nM EXOSC10 siRNA (sense: 5′ …	2	1	1	1	0	0	0	0	0	0	0	0	0	0	0	0	0	0		0
E-MTAB-8784	1	0	1	1	1	1	1	Homo sapiens	18	RNA-seq of coding RNA			None	RNA-seq of non-LPS treated (N), non-tolerized (NT), and tolerized (T) IFNg-primed macrophages pretreated with or without HDAC3i	1	1	0	0	1	None	2020-02-12	None	None	None	None	0	None	In this experiment we investigated the effect of HDAC3 inhibition on the transcriptome of IFNg-primed macrophages under different tolerization conditions. Peripheral blood mononuclear cells (PBMCs) were isolated from 3 healthy donors. PBMCs were isolated from whole blood of healthy donors using Ficoll gradient (Invitrogen). Monocytes (CD14+ cells) were positively selected from PBMCs using CD14 Mi…	None	2	1	1	1	0	0	0	0	0	0	0	0	0	0	0	0	0	0		0
GSE83381	1	0	1	1	1	1	1	Homo sapiens	20	Expression profiling by high throughput sequencing			GPL11154	Immune-restricted epigenetic reader SP140 maintains macrophage identity and activation states critical to intestinal homeostasis [RNA-seq]	1	1	0	0	1	Peripheral blood derived mononuclear cells', 'PBMC derived macrophage'	2016-06-15	None	None	None	None	0	Introduction: SP140 is a bromodomain/plant homeo domain (PHD)-containing reader with immune-restricted expression, and single nucleotide polymorphisms (SNPs) within SP140 associate with Crohn’s disease (CD). However, the function of SP140 and the consequences of disease-associated SP140 SNPs have remained unknown. Results: Individuals carrying CD-associated SNPs within SP140 had defective SP140 m…	RNA-seq of 8 samples of peripheral blood derived mononuclear cells from CD patients having T/T or C/C genotype for rs6716753 SNP, with and without LPS treatment. 4 samples from healthy individuals with and without LPS treatment. RNA-seq of human macrophages (total 8 samples from 2 independent donors) stimulated with IFNg for 24h, and LPS (100ng/mL) for 4 hours: siRNA mediated knockdown of SP140 v…	PBMCs were placed in RPMI medium with 10% FBS and 1% Penicillin-Streptomycin and left untreated or stimulated with 100ng/mL of LPS for 4h', '1.5x106 differentiated macrophage cells were transfected with a final siRNA concentration of 200nM using the HiPerfect (Qiagen) fast forward protocol in medium containing 100ng/mL M-CSF and 100ng/ML IFNg (peprotech). Cells were incubated at 37oC for an addit…	3	1	1	1	1	0	0	0	0	0	0	0	0	0	0	0	0	1		0
GSE153419	1	0	0	0	0	0	0	Mus musculus	24	Expression profiling by high throughput sequencing			GPL24247	Transcriptomic response of SIM-A9 microglia to neuro-probes	1	0	1	0	0	Source: '	2020-06-28	None	None	None	None	0	This study aims to elucidate the response of microglial cells to various molecular probes used in neuroscience for the detection of neurotransmission. Particularly, we aim to quantify the degree of inflammatory activation observed in these cells upon exposure to carbon nanotube catecholamine sensors. We compare these results to carboxylic acid functionalized carbon nanotubes which have previously…	Study of effects of neuro-probes, including novel carbon nanotube based platforms, on SIM-A9 mouse microglial cells. Inflammatory response compared to LPS positive control	30 uL of 10x sample was added to wells containing cells 2 h prior to RNA extraction. Cells were incubated at 37degC and 5% CO2.'	0	1	0	0	0	0	0	0	0	0	0	0	0	0	0	0	0	1		0
GSE70383	1	0	0	0	0	0	1	Mus musculus	15	Expression profiling by high throughput sequencing			GPL16173	Characterization of pro- and anti-inflammatory activation states in embryonic stem cell derived microglia	1	0	1	0	0	ESdM'	2015-06-29	Glia	5.829	10.1002/glia.22979	Characterization of inflammatory markers and transcriptome profiles of differentially activated embryonic stem cell-derived microglia.	0	Embryonic stem cell derived microglia (ESdM) were treated with different inflammatory stimulants to analyze their ability to adopt different activation states. These were characterized using ELISA, flow cytometry, quantitative real time PCR, and RNA-sequencing.	Analysis of cytokine secretion, cell surface marker, gene expression, and RNA-seq expression data of differentially activated ESdM	ESdM were either left untreated or stimulated with a combination of LPS+IFNg (500+20 ng/ml), IL4 (100U/ml), or TGFb (50ng/ml) for 24h to polarize ESdM into different activation states'	3	1	1	1	0	1	0	0	0	0	0	0	0	0	1	0	0	0		0
GSE109329	1	0	0	0	0	0	1	Mus musculus	816	Expression profiling by high throughput sequencing			GPL19057	Transcriptome sequencing elucidates gene modules in microglia	1	0	1	0	0	microglia, in vitro', 'microglia, in vivo'	2018-01-17	BMC genomics	3.501	10.1186/s12864-019-5549-9	A modular analysis of microglia gene expression, insights into the aged phenotype.	0	Microglia are multifunctional cells that are important for brain development and homeostasis. Despite the growing evidence of their complexity, the field lacks a unified system for categorizing the many microglial states. In an effort to develop a comprehensive classification system, we profiled transcriptomes of mouse microglia in 96 different stimulus conditions. We generated fine-resolution ge…	Transcriptome profiles from microglia activated in 96 different stimulus conditions in vitro and 2 conditions in vivo. Each condition had a minimum of 3 replicates, for a total of 922 samples.	None'	4	1	1	1	1	1	1	1	1	0	0	1	0	1	1	1	0	1		0
GSE98142	1	0	0	0	0	0	1	Mus musculus	46	Expression profiling by high throughput sequencing			GPL19057	Differential impact of Dicer deficiency on microglia of the developing and adult brain (Bulk RNA-Seq)	1	0	1	0	0	Source: '	2017-04-25	Immunity	21.522	10.1016/j.immuni.2017.05.003	Dicer Deficiency Differentially Impacts Microglia of the Developing and Adult Brain.	0	Microglia seed the embryonic neuro-epithelium, expand and actively sculpt neuronal circuits in the developing CNS, but eventually adopt relative quiescence and ramified morphology in the adult. Here we probed the impact of post-transcriptional control by microRNAs (miRNAs) on microglial performance during development and adulthood by generating mice lacking microglial dicer expression at these di…	Adult Microglia (defined as CD45intCD11b+F4/80+Ly6C-Ly6G- cells) were sorted from nontreated control (Cx3cr1CreER:Dicer+/-, n=4) and Dicer deficient (Cx3cr1CreER:Dicer+/-, n=3) microglia in order to examine steady state changes in adult microglia in response to Dicer deficiency. Next, control and Dicer deficient adult microglia were examined at 6h following LPS challenge from either total brain (…	None'	1	1	1	0	0	0	0	0	0	0	0	0	0	0	0	0	0	1		0
GSE94144	1	0	0	0	0	0	1	Mus musculus	10	Expression profiling by high throughput sequencing			GPL17021	Selective inhibition of EZH2 by a small molecule inhibitor regulates microglia gene expression essential for inflammation	1	0	1	0	0	primary microglia cells', 'microglia cell line'	2017-01-27	Biochemical pharmacology	4.825	10.1016/j.bcp.2017.04.016	Selective inhibition of EZH2 by a small molecule inhibitor regulates microglial gene expression essential for inflammation.	0	Impressive studies have been well documented that Enhancer of zeste homolog 2 (EZH2) could have a role in inflammation as well as a wide range of malignancies; however, the underlying mechanisms remain largely unaddressed. Microglial activation is a key process in the production and release of numerous pro-inflammatory mediators that plays an important role in central nervous system (CNS) inflamm…	to investigate whether inhibition of EZH2 with selective small molecule inhibitors EPZ-6438 protects against neonatal microglia activation	Murine microglial PM and BV2 cells were reated with EPZ-6438 (10 uM) and LPS (10 ng/ml) for 4 hrs'	1	1	1	0	0	0	0	0	0	0	0	0	0	0	0	0	0	1		0
GSE90932	1	0	0	0	0	0	1	Mus musculus	6	Expression profiling by high throughput sequencing			GPL13112	FTY720 (fingolimod) regulates key target genes essential for inflammation in microglial cells	1	0	1	0	0	primary microglia cells'	2016-12-06	Neuropharmacology	4.367	10.1016/j.neuropharm.2017.03.034	FTY720 (fingolimod) regulates key target genes essential for inflammation in microglial cells as defined by high-resolution mRNA sequencing.	0	Although microglial have an essential role in host defense in the brain, the abnormal activation of microglia can lead to devastating outcomes, such as neuroinflammation and neurodegeneration. Emerging evidence increasingly supports that FTY720 (fingolimod), an FDA-approved drug has beneficial effects in the CNS on brain cells and more recently immunosuppressive activities in microglia via modula…	Murine microglial PM, were treated with FTY720 (1 uM), and with LPS (10 ng/ml) for 4 hrs.	Murine microglial PM, were treated with FTY720 (1 uM), and with LPS (10 ng/ml) for 4 hrs.'	1	1	1	0	0	0	0	0	0	0	0	0	0	0	0	0	0	1		0
GSE89817	1	0	0	0	0	0	1	Mus musculus	6	Expression profiling by high throughput sequencing			GPL13112	RNA sequencing reveals resistance of TLR4 ligand-activated microglial cells to inflammation mediated by the selective jumonji H3K27 demethylase inhibitor	1	0	1	0	0	primary microglia cells'	2016-11-14	Scientific reports	4.011	10.1038/s41598-017-06914-5	RNA sequencing reveals resistance of TLR4 ligand-activated microglial cells to inflammation mediated by the selective jumonji H3K27 demethylase inhibitor.	0	Persistent microglia activation is associated with the production and secretion of various pro-inflammatory genes, cytokines and chemokines, which may initiate or amplify neurodegenerative diseases. A novel synthetic histone 3 lysine 27 (H3K27) demethylases JMJD3 inhibitor, GSK-J4, was proven to exert immunosuppressive activities in macrophages. However, a genome-wide search for GSK-J4 molecular …	Examination of the effects LPS on GSKJ4-treated PM microglial cells, were generated by deep sequencing on an Illumina HiSeq 2000 (101 cycles PE lane).	Murine microglial PM, were treated with GSKJ4 (10 uM), and with LPS (10 ng/ml) for 4 hrs.'	1	1	1	0	0	0	0	0	0	0	0	0	0	0	0	0	0	1		0
GSE87531	1	0	0	0	0	0	1	Mus musculus	8	Expression profiling by high throughput sequencing			GPL13112	Effects of aged garlic extract (AGE) and FruArg on lipopolysaccharide-induced genetic response in microglial cells using gene expression profiling	1	0	1	0	0	Microglia cell line'	2016-09-30	None	None	None	None	0	We hypothesized that aged garlic extract, and a pure compound from it, FruArg, can repress the genetic response induced by lipopolysaccharide (LPS). We applied gene expression profiling to understand the potential mechanisms of the protective effects of AGE and FruArg against LPS stress in BV-2 cells. Gene expression profiling showed that AGE repressed the transcriptome alteration induced by LPS.…	Using mouse microglia cells BV-2, we treated cells with control solvent, 100ng/mL LPS, LPS+AGE (0.5% v.v), and LPS+FruArg (3mM). 2 biological replicates for each treatment were performed. See "Effects of aged garlic extract (AGR) and FruArg on lipopolysaccharide induced genetic response in microglial cells using gene expression profiling", Scientific Report 2016.	Cells were cultured in DMEM without serum for 4 hours at 70-80% confluence and exposed to 100ng/mL LPS (rough strains from Escherichia coli F583 Rd mutant, Sigma-Aldrich, St. Louis, MO, USA) with or without aqueous AGE (0.5%, v/v) (Wakunaga of America, Mission Viejo, CA, USA) and FruArg (3mM), which were added 1 hour prior to LPS exposure, respectively.'	1	1	1	0	0	0	0	0	0	0	0	0	0	0	0	0	0	1		0
GSE80304	1	0	0	0	0	0	1	Mus musculus	9	Expression profiling by high throughput sequencing			GPL13112	RNA Sequencing Facilitates Quantitative Analysis of Primary Microglia Transcriptomes II	1	0	1	0	0	primary microglia cells'	2016-04-14	Journal of neuroinflammation	5.700	10.1186/s12974-016-0644-1	Transcriptome sequencing reveals that LPS-triggered transcriptional responses in established microglia BV2 cell lines are poorly representative of primary microglia.	0	Using RNA-seq, we report here that primary microglia (PM) cells have a distinct transcriptomic signature and express a unique cluster of transcripts in response to 2hrs or 4 hrs with LPS.	Examination of effects of LPS-stimulated PM microglial cells, were generated by deep sequencing on an Illumina HiSeq 2000(101 cycles PE lane).	Murine microglial PM, were treated with LPS (10ng/ml) for 2hrs or 4 hrs.'	1	1	1	0	0	0	0	0	0	0	0	0	0	0	0	0	0	0		0
GSE79898	1	0	0	0	0	0	1	Mus musculus	15	Expression profiling by high throughput sequencing			GPL13112	A novel synthetic jumonji H3K27 demethylase inhibitor GSK-J4 exert immunosuppressive activities	1	0	1	0	0	microglia'	2016-04-04	Journal of neuroinflammation	5.700	10.1186/s12974-016-0644-1	Transcriptome sequencing reveals that LPS-triggered transcriptional responses in established microglia BV2 cell lines are poorly representative of primary microglia.	0	Using RNA-seq, we report that jumonji H3K27 demethylase inhibitor, GSK-J4, exerts potent anti-inflammatory effects on LPS-stimulated BV-2 microglial cells.	Examination of effects of LPS-stimulated BV2 cells with or without GSKJ4 treatment, were generated by deep sequencing on an Illumina HiSeq 2000(101 cycles PE lane).	Murine microglial BV-2 cells, were treated with LPS (10ng/ml) or GSK-J4 (10 μM) then stimulated with LPS (10 ng/ml) and GSK-J4 (10 μM) for 4 hrs.', 'Murine microglial BV-2 cells, were treated with LPS (10ng/ml) or GSK-J4 (10 μM) then stimulated with LPS (10 ng/ml) and GSK-J4 (10 μM) for 2hr and 4 hrs.'	1	1	1	0	0	0	0	0	0	0	0	0	0	0	0	0	0	1		0
GSE75706	1	0	0	0	0	0	1	Mus musculus	4	Expression profiling by high throughput sequencing			GPL13112	RNA Sequencing Facilitates Quantitative Analysis of Primary Microglia Transcriptomes	1	0	1	0	0	primary microglia cells'	2015-12-04	None	None	None	None	0	Using RNA-seq, we report here that primary microglia (PM) cells have a distinct transcriptomic signature and express a unique cluster of transcripts in response to 4 hrs LPS.	Examination of effects of LPS-stimulated PM microglial cells, were generated by deep sequencing on an Illumina HiSeq 2000(101 cycles PE lane).	Murine microglial PM, were treated with LPS (10ng/ml) for 4 hrs.'	1	1	1	0	0	0	0	0	0	0	0	0	0	0	0	0	0	0		0
GSE62641	1	0	0	0	0	0	1	Mus musculus	24	Expression profiling by high throughput sequencing			GPL13112	Comparison of TLR4-stimulated mouse microglia from wildtype and CD14ko strains	1	0	1	0	0	Source: '	2014-10-23	None	None	None	None	0	The analysis reveals the importance of CD14 in microglial responses to pathogen- and damage-associated molecular patterns, based on stimulations with lipopolysaccharide (LPS) and fiibronectin (FN). The data show a dose- and agonist-dependent involvement of CD14. Lack of CD14 impairs responses to low-dose challenegs with LPS, whereas high-dose challenegs are affected to a much lesser degree. For F…	Mouse microglia from wt and cd14-/- strains were stimulated with 0.1 and 10 ng/ml of LPS or with 100 µg/ml of mouse FN for 3 h. Untreated cells served as the controls. Each condition was based on three independent cell preparations as wells a processing.	None'	1	1	1	0	0	0	0	0	0	0	0	0	0	0	0	0	0	1	fiibronectin (FN)	0
GSE137741	1	0	0	0	0	0	1	Mus musculus	9	Expression profiling by high throughput sequencing			GPL17021	Genome-wide expression analysis of memory-like inflammatory responses in murine micoglial cells (BV-2 immortalized microglial cell line)	1	0	1	0	0	immortalized murine microglial cell line'	2019-09-19	Frontiers in immunology	4.716	10.3389/fimmu.2019.02492	Memory-Like Inflammatory Responses of Microglia to Rising Doses of LPS: Key Role of PI3Kγ.	0	Trained immunity and immune tolerance have been identified as long-term response patterns of the innate immune system. The causes of these opposing reactions remain elusive. Here we report about differential inflammatory responses of microglial cells derived from neonatal mouse brain to increasing doses of the endotoxin LPS. Prolonged priming with ultra-low LPS doses provokes trained immunity, i.…	Samples of murin microglial cells were analysed after one or two time treatment with LPS (12 samples: 3 treated once with LPS, 3 treated twice with LPS (high-dose), 3 treated twice with LPS (low-dose))	None'	1	1	1	0	0	0	0	0	0	0	0	0	0	0	0	0	0	0		0
GSE117646	1	0	0	0	0	0	1	Mus musculus	70	Expression profiling by high throughput sequencing			GPL21103	Microglial translational profiling reveals a convergent APOE pathway from aging, amyloid, and tau	1	0	1	0	0	Source: '	2018-07-25	The Journal of experimental medicine	10.892	10.1084/jem.20180653	Microglial translational profiling reveals a convergent APOE pathway from aging, amyloid, and tau.	0	Alzheimer’s disease (AD) is an age-associated neurodegenerative disease characterized by amyloidosis, tauopathy, and activation of microglia, the brain resident innate immune cells. We show that a RiboTag translational profiling approach can bypass biases due to cellular enrichment/cell sorting. In our recent study entitled “Microglial translational profiling reveals a convergent APOE pathway fro…	Microglial transcriptomes from the forebrain were generated using RNAseq using an Illumina HiSeq 4000 were done for N=3-5 animals per condition in the context of aging, amyloidosis, tauopathy, and systemic inflammation (i.e. LPS or Poly(I:C) stimulation) in RiboTag mice. In addition, a cellular isolation procedure using enzymatic digestion and cell sorting was also used to compare this protocol v…	None'	1	1	1	0	0	0	0	0	0	0	0	0	0	0	0	0	0	1		0
GSE114001	1	0	0	0	0	0	1	Mus musculus	67	Expression profiling by high throughput sequencing			GPL19057	Re-evaluating Microglia Expression Profiles Using RiboTag and Cell Isolation Strategies	1	0	1	0	0	microglia'	2018-05-03	Nature immunology	23.530	10.1038/s41590-018-0110-6	Re-evaluating microglia expression profiles using RiboTag and cell isolation strategies.	0	Transcriptome profiling is widely used to infer functional states of specific cell types, as well as their responses to stimuli, to define contributions to physiology and pathophysiology. Focusing on microglia, the brain macrophages, we report here a side-by-side comparison of classical cell sort-based transcriptome sequencing and the ‘RiboTag’ method that avoids cell retrieval from tissue contex…	overall there are 67 samples, from total of 3 experiments. in each experiment there were at least 3 biological repeats (3 individual mice). sorting and IP were performed from the same animal. Controls include isotype control for IP, PBS injection as control for LPS, and non tamoxifent treated animals as another IP contorl.	Tamoxifen treatment: 5mg of tamoxifen (diluted in corn oil) were administered to mice by gavage 4 times every other day at the age of 4-6 weeks. LPS treatment: LPS was injected intraperitonealy 2.5mg/kg, mice were sacrificed 3h post injection'	1	1	1	0	0	0	0	0	0	0	0	0	0	0	0	0	0	1		0
GSE108770	1	0	0	0	0	0	1	Mus musculus	28	Expression profiling by high throughput sequencing			GPL13112	Hypoxia-induced priming of microglial inflammatory gene expression is associated with TLR4 signaling H3K4me3 enrichment	1	0	1	0	0	Source: '	2018-01-04	None	None	None	None	0	We analyzed genome-wide H3K4me3 enichment and performed RNAseq analyses in N9 microglia cells after hypoxia exposure	Examination of H3K4me3 in five experiments in which cells were exposed to either normoxia (21% O2) or hypoxia (1% O2); examination of total mRNA from three experiments in which cells were exposed to normoxia or hypoxia	Cells were treated for 16 hours with either 1% O2 or 21% O2, in an incubator maintained at 5% CO2 and 37 °C.', 'Cells were treated for 16 hours with either 1% O2 or 21% O2, in an incubator maintained at 5% CO2 and 37 °C. Following 16 hrs, cells were exposed to 3 hrs of 100 ng/mL LPS.'	1	1	1	0	0	0	0	0	0	0	0	0	0	0	0	0	0	1		0
GSE107732	1	0	0	0	0	0	1	Mus musculus	18	Expression profiling by high throughput sequencing			GPL15103	RNAseq data from FACS-sorted CD45hi cells from mouse brain from control mice (uninjected) or LPS-injected mice in the context of A20 knockout	1	0	1	0	0	CD11b+ CD45hi'	2017-12-05	Nature communications	11.878	10.1038/s41467-018-04376-5	A20 critically controls microglia activation and inhibits inflammasome-dependent neuroinflammation.	0	Using RNAseq, we compared the mRNA profiles of CD45hi cells in the brain of wild type or myeloid-specific A20 knockout mice. These mice were either untreated or intraperitoneally injected with LPS (3.5 mg/kg).	CD45hi mRNA profiles were generated from wild type or brain cells-specific A20 knockout mice either untreated or injected with LPS.	Gene Knockout in microglia-specific A20 knockout mice, i. p. treatment with LPS (3.5 mg/kg).'	1	1	1	0	0	0	0	0	0	0	0	0	0	0	0	0	0	0		0
GSE105155	1	0	0	0	0	0	1	Mus musculus	11	Expression profiling by high throughput sequencing			GPL19057	TET2 regulates the neuroinflammatory response in microglia	1	0	1	0	0	Source: '	2017-10-19	Cell reports	7.815	10.1016/j.celrep.2019.09.013	TET2 Regulates the Neuroinflammatory Response in Microglia.	0	Epigenetic mechanisms regulate distinct aspects of the inflammatory response in various immune cell types. Despite a central role for microglia in neuroinflammation and neurodegeneration little is known about their epigenetic regulation of the inflammatory response. We found that TET2 expression is increased in microglia upon stimulation with various inflammogens through a NF-kB-dependent pathway…	TET2-depleted or control microglial BV2 cells were treated with LPS for 3 hours.	Cells were transfected with Tet2-specific siRNAs or a non-targetting control using Lipofectamine 3000. After 48 hours cells were switched to 5% FCS medium and treated with 1 µg/ml LPS for 3 hours.'	1	1	1	0	0	0	0	0	0	0	0	0	0	0	0	0	0	0		0
GSE90046	1	0	0	0	0	0	1	Mus musculus	21	Expression profiling by high throughput sequencing			GPL11002	C/EBPβ deficiency reshapes microglial gene expression	1	0	1	0	0	Source: '	2016-11-18	Journal of neuroinflammation	5.700	10.1186/s12974-017-0834-5	Myeloid C/EBPβ deficiency reshapes microglial gene expression and is protective in experimental autoimmune encephalomyelitis.	0	CCAAT/enhancer binding protein β (C/EBPβ) is a transcription factor that regulates the expression of important pro-inflammatory genes in microglia. Mice deficient for C/EBPβ show protection against excitotoxic and ischemic CNS damage but the involvement of the various C/EBPβ expressing cell types in this neuroprotective effect is not solved. Since C/EBPβ-deficient microglia show attenuated neurot…	LysMCre-C/EBPβfl/fl genotype (12 samples): 4 samples treated with LPS, 4 with LPS +IFNg, and 4 vehicle. C/EBPβfl/fl genotype (9 samples): 3 samples treated with LPS, 3 with LPS +IFNg, and 3 vehicle. Design Case (Treatment LPS or LPS +INF) control (No treatment or vehicle) in LysMCre-C/EBPβfl/fl genotype and in C/EBPβfl/fl genotype	Primary microglial cultures were treated with LPS (100 ng/mL), LPS + IFNγ (1 ng/mL) or vehicle for 6 h. One 75 cm2 flask was used per treatment condition.'	2	1	1	1	0	0	0	0	0	0	0	0	0	0	0	0	0	0		0
GSE132877	1	0	0	0	0	0	1	Mus musculus	30	Expression profiling by high throughput sequencing			GPL17021	RNA-Seq profiling of BIN1 knock-out mouse microglia cells	1	0	1	0	0	Microglia'	2019-06-17	Scientific reports	4.011	10.1038/s41598-019-45676-0	BIN1 favors the spreading of Tau via extracellular vesicles.	0	Experimental Questions: Does knocking out BIN1 have an effect on gene expression in microglia cells? Does BIN1 expression have a different effect in males vs. females?	Thirty samples were analyzed, with 4 to 6 replicates per group. Male and Females for BIN1_WT, BIN1_Het, and BIN1_Homo mice.	None'	2	1	1	0	1	0	0	0	0	0	0	0	0	0	0	0	0	1		0
GSE99046	1	1	1	1	1	1	1	Mus musculus	4	Expression profiling by high throughput sequencing			GPL17021	Sema6D reverse signaling controls lipid metabolism for macrophage polarization linking mTOR to PPARγ	1	1	0	0	0	Source: '	2017-05-18	Nature immunology	23.530	10.1038/s41590-018-0108-0	Semaphorin 6D reverse signaling controls macrophage lipid metabolism and anti-inflammatory polarization.	0	The goal of this study is to compare downstream genes of Sema6D signaling in both M1 and M2 macrophages.	Bone marrow derived macrophage mRNA profiles of 7 weeks of wild type (WT) and Sema6D-/- mice were stimulated by IL-4 for 24 hrs.	None'	1	1	0	0	0	1	0	0	0	0	0	0	0	0	0	0	0	0		1
GSE98964	1	1	1	1	1	1	1	Mus musculus	24	Expression profiling by high throughput sequencing			GPL13112	Genomic analysis of Tet2 knockout macrophages	1	1	0	0	0	bone marrow derived macrophages (BMDMs)', 'tumor associated macrophages (TAMs)'	2017-05-16	Immunity	21.522	10.1016/j.immuni.2017.07.020	The DNA Methylcytosine Dioxygenase Tet2 Sustains Immunosuppressive Function of Tumor-Infiltrating Myeloid Cells to Promote Melanoma Progression.	0	Ten-Eleven-Translocation-2 (Tet2) is a DNA methylcytosine dioxygenase that functions as a tumor suppressor in hematopoietic malignancies. In this study, we revealed a role for Tet2 in sustaining the immunosuppressive function of tumor-tissue myeloid cells. We found that Tet2 expression is increased in intratumoral myeloid cells both in mouse models of melanoma and in melanoma patients, and that t…	[BMDM] This dataset contains RNAseq experiments of in vitro polarized bone marrow derived macrophages (BMDMs), with wildtype (WT) or Tet2 knockout (KO) genotype. For BMDM experiments, BMDMs were differentiated from WT or Tet2 KO mice, and were treated with IL4 (20 ng/ml) for 0, 10 or 24 hours. Cells were harvested for RNA for RNAseq with two biological replicates. [5hmC] This dataset contains DNA…	20 ng/ml IL4 was added', 'No treatment'	1	1	0	0	0	1	0	0	0	0	0	0	0	0	0	0	0	0		1
GSE98168	1	1	1	1	1	1	1	Mus musculus	7	Expression profiling by high throughput sequencing			GPL17021	Macrophage function in tissue repair and remodeling requires IL-4/IL-13 with apoptotic cells [Run2]	1	1	0	0	0	Bone marrow-derived macrophages'	2017-04-25	Science (New York, N.Y.)	41.063	10.1126/science.aai8132	Macrophage function in tissue repair and remodeling requires IL-4 or IL-13 with apoptotic cells.	0	Tissue repair is a subset of a broad repertoire of IL-4/IL-13-dependent host responses during helminth infections. Here, we show that IL-4/IL-13 alone were not sufficient, but IL-4/IL-13 together with apoptotic cells induced the tissue repair program in macrophages. Genetic ablation of sensors of apoptotic cells impaired the proliferation of tissue-resident macrophages and induction of anti-infla…	RNA-seq of bone marrow-derived macrophages stimulated with apoptotic neutrophils, IL-4, or both	None'	1	1	0	0	0	1	0	0	0	0	0	0	0	0	0	0	0	1		1
GSE94659	1	1	1	1	1	1	1	Mus musculus	8	Expression profiling by high throughput sequencing			GPL13112	Next Generation Sequencing Facilitates Quantitative Analysis of Ern1f/f and Ern1f/fLyz2-Cre macrophage Transcriptomes	1	1	0	0	0	Source: '	2017-02-08	Nature immunology	23.530	10.1038/ni.3709	The metabolic ER stress sensor IRE1α suppresses alternative activation of macrophages and impairs energy expenditure in obesity.	0	Purpose: IRE1 are indicated to play important role in LPS-induced macrophage activation. The goals of this study are to investigate the effects of IRE1a abrogation in macrophages on Interleukin-4-induced alernative activation of macrophages. Methods: Total cellular RNAs of M2-polarized BMDMs by IL-4 treatment were isolated and subjected to commercial RNA-seq analysis. RNA-seq data were uniquely m…	Macrophage mRNA profiles of 8-week old Ern1f/f and Ern1f/fLyz2-Cre mice were generated by deep sequencing, in duplicate, using Illumina HiSeq 2000	Alternative activation of BMDMs was induced with IL-4 (20 ng/ml) for 24 hours.'	1	1	0	0	0	1	0	0	0	0	0	0	0	0	0	0	0	0		1
GSE80160	1	1	1	1	1	1	1	Mus musculus	8	Expression profiling by high throughput sequencing			GPL17021	Role of transcriptional coregulator GRIP1 in control of macrophage polarization and metabolic homeostasis	1	1	0	0	0	Source: '	2016-04-11	Nature communications	11.878	10.1038/ncomms12254	The transcriptional coregulator GRIP1 controls macrophage polarization and metabolic homeostasis.	0	Diet-induced obesity is characterized by macrophage (MΦ) infiltration and low-grade chronic inflammation in white adipose tissue (WAT) leading to insulin resistance. WAT MΦ are highly heterogeneous in their origin, patterns of gene expression and activities: unlike infiltrating monocyte-derived MΦ that promote inflammation and metabolic dysfunction, tissue-resident WAT MΦ originally described as …	1. Examination of IL4 induced transcriptome in in vitro differentiated primary bone marrow-derived macrophages. 2. Examination of macrophage transcriptome in macrophages isolated from the white adipose tissue of the WT and GRIP1(cKO) conditional KO animals	8-wk old mice were placed on HFD (BioServ, F6379) or regular chow (LabDiet, 5001) for 20 wks and weighted weekly. Following 20 wks, animals were sacrificed, livers and eWAT dissected and weighted.'	1	1	0	0	0	1	0	0	0	0	0	0	0	0	0	0	0	0		1
GSE115504	1	1	1	1	1	1	1	Mus musculus	24	Expression profiling by high throughput sequencing			GPL17021	Ligand-insensitive PPARγ controls progressive or reinforcing macrophage polarization as an epigenomic ratchet of transcriptional memory [RNA-Seq2]	1	1	0	0	0	Source: '	2018-06-08	None	None	None	None	0	Macrophages change their phenotype in response to complex (reinforcing or opposing) environmental cues. The molecular components providing the epigenomic basis of progressive or reinforcing polarization are largely unknown. Here we show that the normally ligand-activated nuclear receptor, Peroxisome Proliferator-Activated Receptor gamma (PPARγ), is a predominantly ligand-insensitive, epigenomic d…	PRJNA318630 and SRP073648	Cells were exposed to 20ng/ul IL-4 for 24 hours or left untreated followed by wash out and incubation in differentiation media for an additional 24 hours. Control cells and IL-4 pre-treated cells were stimulated with IL-4 for 3 hours and then collected in Trizol.'	1	1	0	0	0	1	0	0	0	0	0	0	0	0	0	0	0	0		1
GSE106704	1	1	1	1	1	1	1	Mus musculus	53	Expression profiling by high throughput sequencing			GPL17021	Characterization of transcriptional and epigenetic changes during mouse alternative macrophage polarization [RNA-Seq II]	1	1	0	0	0	Source: '	2017-11-08	Immunity	21.522	10.1016/j.immuni.2017.12.010	The Transcription Factor STAT6 Mediates Direct Repression of Inflammatory Enhancers and Limits Activation of Alternatively Polarized Macrophages.	0	The molecular basis of signal-dependent transcriptional activation has been extensively studied in macrophage polarization, however our understanding remains limited regarding the molecular determinants of repression. Here we showed that IL-4-activated STAT6 transcription factor is required for the direct transcriptional repression of a large number of genes during mouse alternative macrophage po…	PRJNA318630	Cells were polarized on the 6th day of the differentiation with IL-4 (20ng/ml) for the indicated period of time.'	1	1	0	0	0	1	0	0	0	0	0	0	0	0	0	0	0	0		1
GSE106703	1	1	1	1	1	1	1	Mus musculus	2	Expression profiling by high throughput sequencing			GPL17021	Characterization of transcriptional and epigenetic changes during mouse alternative macrophage polarization [GRO-Seq]	1	1	0	0	0	Source: '	2017-11-08	Immunity	21.522	10.1016/j.immuni.2017.12.010	The Transcription Factor STAT6 Mediates Direct Repression of Inflammatory Enhancers and Limits Activation of Alternatively Polarized Macrophages.	0	The molecular basis of signal-dependent transcriptional activation has been extensively studied in macrophage polarization, however our understanding remains limited regarding the molecular determinants of repression. Here we showed that IL-4-activated STAT6 transcription factor is required for the direct transcriptional repression of a large number of genes during mouse alternative macrophage po…	PRJNA416285	Mouse bone marrow-derived macrophages were treated with IL-4 (20 ng/ml; 1, hour).'	1	1	0	0	0	1	0	0	0	0	0	0	0	0	0	0	0	0		1
GSE84517	1	1	1	1	1	1	1	Mus musculus	45	Expression profiling by high throughput sequencing			GPL13112	Opposing macrophage-polarization programs show extensive epigenomic and transcriptional cross-talk [RNA-Seq]	1	1	0	0	0	BMDM cells (7th day of differentiation)'	2016-07-18	Nature immunology	23.530	10.1038/ni.3710	Opposing macrophage polarization programs show extensive epigenomic and transcriptional cross-talk.	0	The M1 and the M2 macrophage polarization programs (activated by IFNγ and IL-4, respectively) lie at the opposite edges of a continuum of activation states but are frequently co-activated during co-infections and in cancer despite controlling divergent functional responses. Whether these two programs are mutually exclusive, how they influence each other, and whether one represents the prevailing …	Analysis of transcriptional and epigenomic changes in mouse macrophages stimulated with different cytokines or their combinations	Macrophages were subjected to different treatment (see individual samples for details)', 'Macrophages were subjected to different treatments (see individual samples for details)'	2	1	0	1	0	1	0	0	0	0	0	0	0	0	0	0	0	0		1
GSE58283	1	1	1	1	1	1	1	Mus musculus	8	Expression profiling by high throughput sequencing			GPL17021	Gene expression profiling of mouse bone marrow-derived macrophages (RNA-Seq)	1	1	0	0	0	Bone marrow-derived macrophage'	2014-06-06	Cell reports	7.815	10.1016/j.celrep.2014.07.035	Endogenous RNAs modulate microRNA sorting to exosomes and transfer to acceptor cells.	0	Bone marrow (BM) cells were obtained by flushing the long bones of 8-week old C57BL/6 mice. BM cells were then were plated in macrophage SFM medium (Life Technologies) supplemented with penicillin-streptomycin and CSF-1 (Peprotech, 100 ng/ml) and cultured for one week to allow macrophage differentiation. BMDMs were polarized by adding IL-4 to the medium (40 ng/ml, Peprotech) for 72h or left untre…	8 samples total, 2 groups, 4 biological replicates in each group	None'	2	1	0	0	1	1	0	0	0	0	0	0	0	0	0	0	0	1		1
GSE145437	1	1	1	1	1	1	1	Mus musculus	15	Expression profiling by high throughput sequencing			GPL18635	Adhesion, motility and matrix-degrading gene expression changes in CSF-1-induced mouse macrophage differentiation	1	1	0	0	0	Source: '	2020-02-18	None	None	None	None	0	Migratory macrophages play critical roles in tissue development, homeostasis and disease so it is important to understand how their migration machinery is regulated. Whole-transcriptome sequencing revealed that CSF-1-stimulated differentiation of bone marrow derived precursors into mature macrophages is accompanied by widespread, profound changes in the expression of genes regulating adhesion, ac…	Analysis of mRNA transcripts as macrophages differentiate in the presence of CSF1. Analysis of mRNA transcripts of mature macrophages exposed to IL4 for 48h.	None'	2	1	0	0	1	1	0	0	0	0	0	0	0	0	0	0	0	1		1
GSE140772	1	1	1	1	1	1	1	Mus musculus	12	Expression profiling by high throughput sequencing			GPL19057	The Toxoplasma gondii virulence factor ROP16 acts in cis and trans and suppresses T cell responses [BMMC_invitro_stim_24hr]	1	1	0	0	0	bone marrow-derived macrophages (BMDM)'	2019-11-21	The Journal of experimental medicine	10.892	10.1084/jem.20181757	The Toxoplasma gondii virulence factor ROP16 acts in cis and trans, and suppresses T cell responses.	0	The ability of Toxoplasma gondii to inject the rhoptry kinase ROP16 into host cells results in the activation of the transcription factors STAT3 and STAT6, but it is unclear how these events impact infection. Here, parasites that inject Cre-recombinase with rhoptry proteins were used to distinguish infected macrophages from those only injected with parasite proteins. Transcriptional profiling rev…	Two biological replicates were analyzed for each of 6 conditions.	To induce M1, M2a and M2c macrophage subtypes, BMMø were stimulated for 24 hours with IFN-γ (10 ng/mL), IL-4 (10 ng/mL) or IL-10 (10 ng/mL) respectively.'	2	1	0	1	0	1	0	0	1	0	0	0	0	0	0	0	0	0		1
GSE119509	1	1	1	1	1	1	1	Mus musculus	30	Expression profiling by high throughput sequencing			GPL21493	Mitochondrial Membrane Potential Regulates Nuclear Gene Expression in Macrophages Exposed to PGE2 (RNA-seq)	1	1	0	0	0	bone marrow derived macrophage'	2018-09-05	Immunity	21.522	10.1016/j.immuni.2018.10.011	Mitochondrial Membrane Potential Regulates Nuclear Gene Expression in Macrophages Exposed to Prostaglandin E2.	0	Metabolic engagement is intrinsic to immune cell function. Prostaglandin E2 (PGE2) has been shown to modulate macrophage activation, yet how PGE2 might affect metabolism is unclear. Here we show that PGE2 causes mitochondrial membrane potential (Δψm) to dissipate in interleukin-4 activated macrophages (M(IL-4)). Effects on Δψm are a consequence of PGE2-initiated transcriptional regulation of gene…	RNA-seq was performed on bone marrow derived macrophages (triplicate) exposed to IL-4 alone or in combination with PGE2 or Valinomycin plus no stimulation controls. In addition, RNA-seq was performed on bone marrow derived macrophages stimulated in the same way as before, however the transcription factor ETV1 was knocked down.	BMMs were stimulated in complete RPMI supplemented with CSF-1 for indicated times with a combination of 20 ng/mL IL-4 (Peprotech), 10 μM PGE2 (SIGMA) or 10 nM valinomycin (SIGMA) under 5% CO2, atmospheric oxygen, at 37°C in a humidified incubator.'	2	1	0	0	1	1	0	0	0	0	0	0	0	0	0	1	0	1		1
GSE118119	1	1	1	1	1	1	1	Mus musculus	5	Expression profiling by high throughput sequencing			GPL19057	Inverse data-driven modelling and multiomics analysis reveals PHGDH as a metabolic signature of M2 macrophages	1	1	0	0	0	bone marrow-derived macrophages'	2018-08-03	Cell reports	7.815	10.1016/j.celrep.2020.01.011	Inverse Data-Driven Modeling and Multiomics Analysis Reveals Phgdh as a Metabolic Checkpoint of Macrophage Polarization and Proliferation.	0	RNAseq data from C57BL/6 bone marrow-derived macrophages that were stimulated with IL-4 in the presence or absence of the PHGDH inhibitor CBR-5884.	BMDM were pre-treated with either 30 µM CBR-5884 (AxonMedchem) or solvent. Thereafter, 10 ng/ml IL-4 (Peprotech) was added and cells were harvested 24h later for RNA isolation.	Differentiated BMDMs were seeded in DMEM high glucose (Gibco), 10% low endotoxin FBS (Gibco), 2 mM L-glutamine (Lonza), 100 U/ml penicillin (Sigma), 100 μg/ml streptomycin (Sigma), 50 μg/ml β-mercaptoethanol (Gibco) over night. The next morning, they were pre-treated with 30 µM of the PHGDH inhibitor CBR-5884 (AxonMedchem) or solvent. Thereafter, 10 ng/ml IL-4 (Peprotech) was added and cells were…	2	1	0	0	1	1	0	0	0	0	0	0	0	0	0	0	0	1		1
GSE116904	1	1	1	1	1	1	1	Mus musculus	12	Expression profiling by high throughput sequencing			GPL17021	Interferon Regulatory Factor-8 (IRF8) Expression in Macrophages Governs an Anti-Metastatic Program in Breast Cancer	1	1	0	0	0	Source: '	2018-07-10	JCI insight	0.792	10.1172/jci.insight.124267	IFN regulatory factor-8 expression in macrophages governs an antimetastatic program.	0	High macrophage infiltration in cancer is associated with reduced survival in animal models and in patients. This reflects a shift in the macrophage response from a tumor-suppressive to tumor-supportive program governed by transcriptional events regulated by the inflammatory milieu. Although several transcription factors are known to drive a pro-metastatic program, those that govern an anti-metas…	Bone marrow-derived macrophages were treated with IFN-ᵧ (100u/mL) or IL-4 (20ng/mL) for 24h, RNA isolated and RNA-Seq performed on the samples.	None'	2	1	0	1	0	1	0	0	0	0	0	0	0	0	0	0	0	0		1
GSE72964	1	1	1	1	1	1	1	Mus musculus	114	Expression profiling by high throughput sequencing			GPL13112	Tissue damage signals repurpose NF-κB, AP-1 and Smad3 to direct a Rev-erb sensitive wound healing program in macrophages	1	1	0	0	0	Source: '	2015-09-11	eLife	7.551	10.7554/eLife.13024	Tissue damage drives co-localization of NF-κB, Smad3, and Nrf2 to direct Rev-erb sensitive wound repair in mouse macrophages.	0	A complex damage signal promotes co-localization of NFκB and Smad3 at Rev-erb-sensitive enhancers and drives expression of genes characteristic of alternate polarization states in the same cells.	Chromatin mark H3K27Ac, transcription factors PU.1, cFos, SMAD3, and p65 were assessed by ChIP-Seq and RNA-Seq was used to measure gene expression in C57BL/6 and ReverbDKO mice and in in-vivo wounds	For ChIP-seq experiments, cells were left untreated or treated by adding 100ng/ml KDO2-lipid A ("KLA"), or 1ng/ml tumor growth factor β ("TGFγ"), or replacing the seeding media with fresh, warm media ("vehicle") or warm tissue homogenate. For RNA-seq experiments, cell media was replaced with fresh, warm media (no treatment) or that containing 300ng/ml Pam3CSK4 ("Pam3"), 50ng/ml polyinosinic:polyc…	3	1	0	1	1	1	0	0	0	0	0	0	0	0	1	0	1	1	KLA	1
GSE95002	1	0	1	1	1	1	1	Mus musculus	9	Expression profiling by high throughput sequencing			GPL13112	Transcriptional and accessible chromatin profiles during conversion process of alternatively activated macrophages (RNA-Seq)	1	1	0	0	0	Peritoneal macrophages'	2017-02-16	Nature immunology	23.530	10.1038/ni.3734	Vitamin A mediates conversion of monocyte-derived macrophages into tissue-resident macrophages during alternative activation.	0	Whether inflammatory macrophages can adopt features of the tissue resident niche and what mechanisms mediate phenotypic conversion remain unclear. In this study, we show by cell surface phenotyping, as well as by RNA-Seq transcriptional profiling and ATAC-Seq open chromatin regions profiling, that inflammatory monocyte can adopt a tissue resident phenotype, which is also accompanied by re-program…	Monocyte-derived (N=3), tissue converted (N=3) and tissue resident (N=3) mouse peritoneal macrophages were FACS-sorted for RNASeq and ATACSeq.	4 days prior to peritoneal cells harvest, all mice were treated with intra-peritoneal injection of IL-4 complexes (i.e. 5μg of IL-4 and 25μg of anti-IL4) every other day, in addition to the group-specific treatment as detailed in the Samples Section above.'	1	1	0	0	0	1	0	0	0	0	0	0	0	0	0	0	0	1		0
GSE134158	1	0	1	1	1	1	1	Mus musculus	4	Expression profiling by high throughput sequencing			GPL21103	Expression data from wild-type and TIF1a-knockout mouse macrophages stimulated with or without mouse IL-4(20ng/mL) for 6 h.	1	1	0	0	0	Source: '	2019-07-11	Nature communications	11.878	10.1038/s41467-019-12384-2	Modulation of M2 macrophage polarization by the crosstalk between Stat6 and Trim24.	0	We conducted gene expression profile analysis by using wild-type and TIF1a-knockout peritoneal macrophage.Analysis revealed the most prominent different expression of genes altered in macrophages upon IL-4 stimulation were associated with marker genes of alternative macrophage.	Genome-wide expression profiling of wild-type and TIF1a-knockout mouse macrophages stimulated with or without mouse IL-4(20ng/mL) for 6 h were generated by RNA-sequencing analysis.	Nontreat or stimulated with mouse IL-4(20ng/mL) for 6 h.'	1	1	0	0	0	1	0	0	0	0	0	0	0	0	0	0	0	0		0
GSE126309	1	0	1	1	1	1	1	Mus musculus	13	Expression profiling by high throughput sequencing			GPL19057	The lung environment controls alveolar macrophage metabolism and responsiveness during type-2 inflammation.	1	1	0	0	0	Source: '	2019-02-08	Nature immunology	23.530	10.1038/s41590-019-0352-y	The lung environment controls alveolar macrophage metabolism and responsiveness in type 2 inflammation.	0	Fine control of macrophage activation is required to prevent inflammatory disease, particularly at barrier sites such as the lung. However, the dominant mechanisms that regulate pulmonary MΦs during inflammation are currently poorly understood. Here we show that airway MΦs are substantially less able to respond to the canonical type-2 cytokine IL-4, which underpins allergic disease and parasite w…	The 13 analysed samples belong to 6 different groups, each group consisted of 2 or 3 samples. The groups consist of 3 separate macrophage populations, from either control or IL-4 complex treated mice. Each individual sample was generated from 3-5 pooled biological replicate mice.	Samples were\xa0from\xa0mice treated with\xa0Dulbeccos\xa0PBS (control) or IL-4 complex (IL-4c:\xa0\xa0IL-4/anti IL-4mAb).\xa0Recombinant murine IL-4 was combined with rat IgG1 anti-IL-4 mAb\xa011B11 (BioXcell) at a 1:5 molecular weight ratio52. Mice were injected\xa0i.p. with 5 μg of IL-4\xa0(complexed to 11B11) or\xa0Dulbeccos PBS on d0 and d2. Tissues were collected for cell isolation on d4 po…	1	1	0	0	0	1	0	0	0	0	0	0	0	0	0	0	0	1		0
GSE116588	1	0	1	1	1	1	1	Mus musculus	2	Expression profiling by high throughput sequencing	0		GPL21103	Expression data from wild-type peritoneal macrophages (termed WTPM) non-treated (NT) or stimulated for 6 h with mouse IL-4.	1	1	0	0	0	Source: '	2018-07-03	Nature communications	11.878	10.1038/s41467-019-12384-2	Modulation of M2 macrophage polarization by the crosstalk between Stat6 and Trim24.	0	We conducted gene expression profile analysis by using wild-type peritoneal macrophages(termed WTPM).Scatter diagram revealed the most prominent different expression of genes altered in macrophages upon IL-4 stimulation were associated with M2 macrophage and Trims genes.	Genome-wide expression profiling of wild-type macrophages(WTPM) non-treated (NT) or stimulated for 6 h with IL-4 were generated by RNA-sequencing analysis	non-treated (NT) or stimulated for 6 h with mouse IL-4'	1	1	0	0	0	1	0	0	0	0	0	0	0	0	0	0	0	0		0
GSE116105	1	0	1	1	1	1	1	Mus musculus	25	Expression profiling by high throughput sequencing			GPL21103	Transcriptional profiles of IL-4 stimulated mouse peritoneal macrophages derived from different cellular lineages and of different genetics backgrounds	1	1	0	0	0	Source: '	2018-06-21	None	None	None	None	0	Interleukin-4 (IL-4) activates macrophages to adopt a distinct phenotype important for tissue repair and helminth infection, but the molecular basis of chromatin remodeling in response to IL-4 stimulation is not understood. We find that IL-4 activation of terminally differentiated macrophages in mice is accompanied by cell-type-specific chromatin remodeling in regions enriched with binding motifs…	We FACS-sorted IL-4 stimulated mouse peritoneal macrophages of F4/80hi CD206- (tissue resident) and F4/80int CD206+ (monocyte-derived) phenotypes for transcriptional profiling by CEL-Seq2 (Hashimshony et al, Genome Biology 2016).	-\n4 days prior to peritoneal cells harvest, all mice were treated with intra-peritoneal injection of IL-4 complexes (i.e. 5μg of IL-4 and 25μg of anti-IL4) every other day, in addition to the group-specific treatment as detailed in the Samples Section above.', 'Mice treated with 2ml Thioglycollate on Day 0 and peritoneal cells harvested on Day 4.\n4 days prior to peritoneal cells harvest, all mi…	1	1	0	0	0	1	0	0	0	0	0	0	0	0	0	0	0	1		0
GSE115502	1	0	1	1	1	1	1	Mus musculus	17	Expression profiling by high throughput sequencing			GPL17021	Ligand-insensitive PPARγ controls progressive or reinforcing macrophage polarization as an epigenomic ratchet of transcriptional memory [RNA-Seq]	1	1	0	0	0	Source: '	2018-06-08	None	None	None	None	0	Macrophages change their phenotype in response to complex (reinforcing or opposing) environmental cues. The molecular components providing the epigenomic basis of progressive or reinforcing polarization are largely unknown. Here we show that the normally ligand-activated nuclear receptor, Peroxisome Proliferator-Activated Receptor gamma (PPARγ), is a predominantly ligand-insensitive, epigenomic d…	PRJNA471894 and SRP148276	RNA was isolated with Trizol.'	1	1	0	0	0	1	0	0	0	0	0	0	0	0	0	0	0	0		0
GSE110395	1	0	1	1	1	1	1	Mus musculus	8	Expression profiling by high throughput sequencing			GPL23479	Metabolic reprogramming of macrophage polarization by creatine [RNA-seq]	1	1	0	0	0	Thioglycollate-elicited peritoneal macrophages', 'Bone marrow-derived macrophages'	2018-02-09	Immunity	21.522	10.1016/j.immuni.2019.06.007	Slc6a8-Mediated Creatine Uptake and Accumulation Reprogram Macrophage Polarization via Regulating Cytokine Responses.	0	We found that the creatine metabolic pathway was differentially regulated under M1 versus M2 polarizing conditions. In return, creatine could suppress M1 by blocking STAT1 tyrosine phosphorylation while promote M2 by sustaining chromatin accessibility of specific gene loci.	Analyze the changes of transcriptomes in macrophages lack of creatine during macrophage polarization	Peritoneal macrophages were untreated or treated with IFNg (10 ng/mL) for 12 hours. Bone marrow-derived macrophages were untreated or treated with IL4 (10 ng/mL) for 6 hours.'	2	1	0	1	0	1	0	0	0	0	0	0	0	0	0	0	0	0		0
GSE54154	1	1	1	1	1	1	1	Mus musculus	4	Expression profiling by high throughput sequencing			GPL13112	RNA-seq analysis of diabetes induced changes in macrophage transcriptome	1	1	0	0	0	Bone marrow macrophages'	2014-01-16	Diabetes	7.199	10.2337/db14-0298	Regulation of inflammatory phenotype in macrophages by a diabetes-induced long noncoding RNA.	0	Macrophage dysfunction and polarization plays key role in chronic inflammation associated with diabetes and its complications. However, the effect of diabetes on macrophage transcriptome including long non-coding RNAs is not known. Here, we analyzed global changes in transcriptome of bone marrow macrophages isolated from type 2 diabetic db/db mice and control littermates db/+ mice using high thro…	Bone marrow macrophages were isolated from 12 weeks old type 2 diabetic male db/db mice and control littermates db/+ mice. These were differentiated in culture for 7-8 days in the presence of 10 ng/ml of MCSF-1 (BMMC) or 20 ng/ml of GM-CSF (BMGM). Then RNA was extracted and used for RNA-seq.	None'	1	1	0	0	1	0	0	0	0	0	0	0	0	0	0	0	0	1		1
GSE109287	1	1	1	1	1	1	1	Mus musculus	5	Expression profiling by high throughput sequencing			GPL21493	Expression data from bone marrow derived macrophages (BMDMs) in Wild Type and NICcA	1	1	0	0	0	bone marrow derived macrophages (BMDMs)'	2018-01-17	None	None	None	None	0	The Notch pathway plays a critical role in regulating the development and polarization of macrophages during tumor progression. Therefore, we used BMDMs isolated and cultured from control mice and NICcA mice to compare the gene expression profiles.	BM cells harvested from Ctrl or NICcA mice were stimulated with 25 ng/ml M-CSF (SinoBio) for 7 days to obtain BMDMs. RNA samples of above cells were extracted and sequencing was performed at RiboBio Co., Ltd (Guangzhou, China) with the Illumina HiSeq 3000. Please note that the mRNA_PROCESSED_DATA.txt file contains both the sequence reads count and processed RPKM (Reads Per Kilobase per Million) d…	None'	1	1	0	0	1	0	0	0	0	0	0	0	0	0	0	0	0	1		1
GSE58116	1	0	0	0	0	0	0	Mus musculus	6	Expression profiling by high throughput sequencing			GPL17021	Helminth Infection Reactivates Latent γ-herpesvirus Via Cytokine Competition at a Viral Promoter	1	1	0	0	0	macrophage'	2014-05-30	Science (New York, N.Y.)	41.063	10.1126/science.1254517	Helminth infection reactivates latent γ-herpesvirus via cytokine competition at a viral promoter.	0	Mammals are co-infected by multiple pathogens that interact through unknown mechanisms. We found that helminth infection, characterized by the induction of the cytokine interleukin-4 (IL-4) and the activation of the transcription factor Stat6, reactivated murine gammaherpesvirus infection in vivo. IL-4 promoted viral replication and blocked the antiviral effects of interferon-g (IFNg) by inducing…	All of the RNA from virus-pos cells and 50 ng of RNA from virus-neg cells was prepared for RNA-seq using ScriptSeq v2 RNA-seq library preparation kit (Epicentre). Index Primers (Epicentre) were added and samples underwent Duplex-Specific thermostable nuclease (DSN) (Evrogen) treatment to remove ribosomal RNA. Samples were pooled and sequenced on HiSeq.	None'	0	1	0	0	0	0	0	0	0	0	0	0	0	0	0	0	0	1		0
GSE49449	1	0	0	0	0	0	0	Mus musculus	8	Expression profiling by high throughput sequencing			GPL13112	RNA-seq analysis of IL-10 treatment of wildtype and Ptpn1-/- knockout peritoneal macrophages	1	1	0	0	0	Source: '	2013-08-01	Science signaling	6.481	10.1126/scisignal.2005020	Protein tyrosine phosphatase 1B is a regulator of the interleukin-10-induced transcriptional program in macrophages.	0	We report here the deep sequencing of the mRNA from peritoneal exudate cells (macrophages) purified from wildtype or Ptpn1 (PTP1B) knockout mice, either treated or untreated with IL-10. In periotenal macrophages IL-10 activates the transcription factor STAT3 to execute and anti-inflammatory gene expression programme. The tyrosine phosphatase PTPN1 targets STAT3 for dephosphorylation and leads to …	RNA-seq of wildtype and Ptpn1 (PTP1B) knockout mouse peritoneal macrophages, treated or untreated with IL-10	Peritoneal cells were allowed to adhere to plastic for 24 hours'	0	1	0	0	0	0	0	0	1	0	0	0	0	0	0	0	0	0		0
GSE39113	1	0	0	0	0	0	0	Mus musculus	6	Expression profiling by high throughput sequencing			GPL9250	Control of Pro-Inflammatory Gene Programs by Regulated Trimethylation and Demethylation of Histone H4K20	1	1	0	0	0	Macrophage'	2012-07-05	Molecular cell	14.548	10.1016/j.molcel.2012.07.020	Control of proinflammatory gene programs by regulated trimethylation and demethylation of histone H4K20.	0	Regulation of genes that initiate and amplify inflammatory programs of gene expression is achieved by signal-dependent exchange of co-regulator complexes that function to read, write and erase specific histone modifications linked to transcriptional activation or repression. Here, we provide evidence for an unexpected role of trimethylated histone H4 lysine 20 (H4K20me3) as a repression checkpoin…	mRNA profiling from thioglycollate-elicited mouse macrophages treated with siRNA for Control, Smyd5 and Phf2 for 48 hours followed by 4 hours of LPS treatment.	Cells were treated with siRNA for 48 hours, followed by 4 hours 100 ng/ml KLA.'	0	1	0	0	0	0	0	0	0	0	0	0	0	0	0	0	0	1		0
GSE31530	1	0	0	0	0	0	0	Mus musculus	2	Expression profiling by high throughput sequencing			GPL13112	Transcriptome changes in IL-10 treated peritoneal macrophages	1	1	0	0	0	Adherent peritoneal exudate macrophages'	2011-08-19	Blood	16.601	10.1182/blood-2011-09-381483	Genome-wide analysis of STAT3 binding in vivo predicts effectors of the anti-inflammatory response in macrophages.	0	To try to identify the mechanism of STAT3s indirect action we have used a genomic approach to map the binding sites of STAT3 within the genome and also used RNA-seq technology to map the changes in RNA expression and transcript isoform abundance in response to IL-10.	Examination of transcriptome changes in peritoneal macrophages when treated with IL-10 for 4 hours. RNA was extracted and sequenced.	Macrophages were treated with 100 ng/ml of IL-10 for four hours. Cells were then harvested with TRIzol and RNA extracted'	0	1	0	0	0	0	0	0	1	0	0	0	0	0	0	0	0	0		0
GSE149617	1	0	0	0	0	0	0	Mus musculus	4	Expression profiling by high throughput sequencing			GPL21103	Inflammatory Type 2 cDCs Acquire Features of cDC1s and Macrophages to Orchestrate Immunity to Respiratory Virus Infection (scRNA-Seq)	1	1	0	0	0	Source: '	2020-04-29	None	None	None	None	0	The phenotypic and functional dichotomy between IRF8+ type 1 and IRF4+ type 2 conventional dendritic cells (cDC1-cDC2) is well accepted; it is unknown how robust this dichotomy is under inflammatory conditions, when additionally monocyte-derived cells (MCs) become competent antigen presenting cells (APC). Using single-cell technologies in models of respiratory viral infection, we found that lung …	Microarray = Lung cDC1, cDC2, monocyte-derived cells and inf-cDC2 in mock and virus (flu) condition. Single cell RNA Seq = Lung CD45+MHCII+CD11c+ cells derived from PVM infected WT:Irf8 fl/fl Itgax-cre chimeric mice.	All Methods listed in Bosteels et al. Inflammatory Type 2 cDCs Acquire Features of cDC1s and Macrophages to Orchestrate Immunity to Respiratory Virus Infection. Immunity. 2020.'	0	1	0	0	0	0	0	0	0	0	0	0	0	0	0	0	0	1		0
GSE149014	1	0	0	0	0	0	0	Mus musculus	12	Expression profiling by high throughput sequencing			GPL21103	Resident peritoneal macrophage exhibit marked sexual dimorphism in gene expression	1	1	0	0	0	Source: '	2020-04-21	None	None	None	None	0	Resident CD102+ peritoneal and plueral macrophages were FACS-sorted from unmanipulated male and female C57BL/6 mice and compared by RNAseq.	Population-level transcriptomic data are presented from single CD45+ SiglecF- CD19- CD3- Ly6G- CD102+ peritoneal and pleural macrophages from male and female C57BL/6 mice.	Peritoneal and pleural cavities were lavaged with RPMI containing 2mM EDTA and 10mM HEPES according to PMID29761387. Cells were stained with antibodies according to PMID29761387 and live single CD45+ SiglecF- CD19- CD3- Ly6G- CD102+ cells were FACS-sorted to >98% purity.'	0	1	0	0	0	0	0	0	0	0	0	0	0	0	0	0	0	1		0
GSE140766	1	0	0	0	0	0	0	Mus musculus	2	Expression profiling by high throughput sequencing			GPL21103	RNA sequence analysis between ECM1- sufficient and -deficient peritoneal macrophage	1	1	0	0	0	peritoneal macrophage'	2019-11-21	Proceedings of the National Academy of Sciences of the United States of America	9.580	10.1073/pnas.1912774117	ECM1 is an essential factor for the determination of M1 macrophage polarization in IBD in response to LPS stimulation.	0	We report the differential gene expression between ECM1- sufficient and -deficient peritoneal macrophage. Inflammatory bowel disease (IBD) comprises chronic relapsing disorders of the gastrointestinal tract characterized pathologically by intestinal inflammation and epithelial injury. Here, we uncover a new function of extracellular matrix protein 1 (ECM1) in promoting the pathogenesis of human a…	ThG induced macrophages for 3 days from ECM1- sufficient and -deficient mice peritoneal cavity	None'	0	1	0	0	0	0	0	0	0	0	0	0	0	0	0	0	0	1		0
GSE125930	1	0	0	0	0	0	0	Mus musculus	6	Expression profiling by high throughput sequencing			GPL13112	Transcriptional profile of LPS-stimulated murine macrophages treated with bacterially derived fatty acid	1	1	0	0	0	primary murine peritoneal macrophages'	2019-01-31	Psychopharmacology	None	10.1007/s00213-019-05253-9	Identification and characterization of a novel anti-inflammatory lipid isolated from Mycobacterium vaccae, a soil-derived bacterium with immunoregulatory and stress resilience properties.	0	We used RNA-seq to profile the effect of a bacterially derived fatty on LPS-stimulated murine macrophages. From the transcriptional response, there was a significant decrease of inflammatory signals with lipid treatment, and pathway analysis of differentially expressed genes suggests PPAR alpha as potential anti-inflammatory mechanism.	examination of anti-inflammatory effects of 10(Z)-hexadecenoic acid on LPS-stimulated murine peritoneal macrophages	Adherent cells were washed, and media was replaced with either media or media supplemented with 200 µM 10(Z)-hexadecenoic acid.'	0	1	0	0	0	0	0	0	0	0	0	0	0	0	0	0	0	1		0
GSE125806	1	0	0	0	0	0	0	Mus musculus	2	Expression profiling by high throughput sequencing			GPL19057	Mechanical stretch induces hair regeneration through the alternative activation of macrophages	1	1	0	0	0	Source: '	2019-01-29	Nature communications	11.878	10.1038/s41467-019-09402-8	Mechanical stretch induces hair regeneration through the alternative activation of macrophages.	0	Tissues and cells in organism are continuously exposed to a complicated set of mechanical cues from the environment. Mechanical stimulations affect cell proliferation, differentiation, migration, and determine tissue homeostasis as well as repair. By using a specially designed skin-stretching device, we discover hair stem cells proliferate in response to stretch and hair regeneration occurs only …	By using a specially designed skin-stretching device to discover the hair stem cells biological process and hair regeneration mechanism.	with 33% strain (Day5_Tension) or without strain (Day5_Control) for 5 days'	0	1	0	0	0	0	0	0	0	0	0	0	0	0	0	0	0	1		0
GSE119707	1	0	0	0	0	0	0	Mus musculus	16	Expression profiling by high throughput sequencing			GPL21103	C/EBPβ regulates the M2 transcriptome in β-adrenergic-stimulated macrophages	1	1	0	0	0	Source: '	2018-09-10	None	None	None	None	0	We screened RNAseq results from RAW 264.7 macrophages for previous empirically-defined M2 genes in the whole transcriptome that followed the Arg1 pattern of up-regulation by β-adrenergic-signaling with inhibition by Cebpb gene knockdown. We also screened RAW 264.7 macrophages for empirically-defined M1 genes that exhibited the orthogonal pattern of Arg1 regulation (i.e., down-regulation by β-adre…	Total RNA was purified from RAW 264.7 macrophage cells that were incubated in one of four experimental conditions: Control siRNA, Cebpb siRNA, Control siRNA+Isoproterenol, Cebpb siRNA+Isoproterenol; four biological replicates per condition	Following 18-24 hours incubation after seeding, cells were transfected with siRNA at a concentration of 25nM, using Lipofectamine RNAiMAX transfection reagent (Thermo Fisher, #13778075). Following 24 hours of transfection, cells were then stimulated with isoproterenol.'	0	1	0	0	0	0	0	0	0	0	0	0	0	0	0	0	0	1		0
GSE99296	1	0	0	0	0	0	0	Mus musculus	18	Expression profiling by high throughput sequencing			GPL17021	α-ketoglutarate orchestrates macrophage activation through metabolic and epigenetic reprogramming	1	1	0	0	0	Bone marrow-derived macrophages'	2017-05-25	Nature immunology	23.530	10.1038/ni.3796	α-ketoglutarate orchestrates macrophage activation through metabolic and epigenetic reprogramming.	0	We conducted gene expression analysis of naive and polarized macrophages from wild type C57BL6/J mice. In this project, we also compared how glutamine deprivation and production of alpha-ketoglutarate during LPS priming affects gene expression profiles in bone marrow-derived macrophages.	Find unbiased transcriptomic changes affected by glutamine metabolism in endotoxin tolerant macrophage	Macrophages were stimulated in the indicated condition mentioned in the study associated with this database.'	0	1	0	0	0	0	0	0	0	0	0	0	0	0	0	0	0	1		1
GSE87478	1	0	0	0	0	0	0	Mus musculus	6	Expression profiling by high throughput sequencing			GPL17021	Deep Transcriptomic Profiling Of M1 Macrophages Lacking Trpc3	1	1	0	0	0	Source: '	2016-09-29	None	None	None	None	0	Previous studies from our laboratory using mice with macrophage-specific loss of Trpc3 function revealed a significant, selective effect of Trpc3 in the biology of M1, or inflammatory macrophages. Whereas the activation of some components of the unfolded protein response and the pro-apoptotic mediators CAMKII and STAT1 was found impaired in the Trpc3-deficient M1 cells, gathering insight on all o…	RNA sequencing of bone marrow derived M1 macrophages from control and Trpc3-deficient mice RNA samples in triplicate, using Illumina.	None'	0	1	0	0	0	0	0	0	0	0	0	0	0	0	0	0	0	1		1
GSE75210	1	0	0	0	0	0	0	Mus musculus	384	Expression profiling by high throughput sequencing			GPL19057	Simultaneous pathway activity inference and global gene expression analysis using RNA-sequencing [myd88]	1	1	0	0	0	macrophage'	2015-11-19	Cell systems	8.982	10.1016/j.cels.2016.04.011	Simultaneous Pathway Activity Inference and Gene Expression Analysis Using RNA Sequencing.	0	Two 96-well plates per genotype wild type and Myd88 knockout, 4 hour time series in 0.5 hr increments	Myd88 BMDM transcriptional profiling to complement TF-seq data	4 hour time course in 0.5hr intervals with 12 dependent and independent innate immune ligands. RLT lysis in 200 uL and frozen at -80C.'	0	1	0	0	0	0	0	0	0	0	0	0	0	0	0	0	0	1		1
GSE104817	1	0	0	0	0	0	0	Mus musculus	63	Expression profiling by high throughput sequencing	0		GPL19057	RIG-I-Like-Receptors Induce Unique and Complimentary Transcriptional Programs Following West Nile Virus Infection Leading to Macrophage Polarization and Protection	1	1	0	0	0	Bone marrow derived macrophages'	2017-10-11	Nature communications	11.878	10.1038/s41467-019-11250-5	RIG-I-like receptors direct inflammatory macrophage polarization against West Nile virus infection.	0	The study shows that RLRs drive distinct immune gene activation and polarization of the immune response. In our data, the RLR-dependent, WNV-induced immune response polarization overshadows the classical drivers of viral innate immune responses, interferon I (IFN) and IFN-stimulated genes, thus underscoring the importance of innate immune activation for channeling the adaptive immune system into …	We conducted genome-wide RNAseq and bioinformatics analysis of WNV infection in bone marrow derived macrophages from the RLR-deficient mice.	Primary human astrocytes were treated for 4 hours with 10U/ml recombinant human IFN-β or a PBS vehicle. Cells were then lysed in buffer RLT (Qiagen).'	0	1	0	0	0	0	0	1	0	0	0	0	0	0	0	0	0	0		1
GSE125383	1	0	0	0	0	0	0	Mus musculus	20	Expression profiling by high throughput sequencing			GPL17021	Macrophage phenotype in anti-PD-L1 treated MC38 tumors	1	1	0	0	1	Macrophage', 'Monocyte'	2019-01-20	Cancer research	8.378	10.1158/0008-5472.CAN-18-3208	Anti-PD-L1 Treatment Results in Functional Remodeling of the Macrophage Compartment.	0	Checkpoint inhibitors like anti-PD1/PD-L1 have demonstrated significant therapeutic efficacy in a subset of patients partly through reinvigoration of CD8 T cells. However, their impact on myeloid cells remains largely unknown. Here we report that anti-PD-L1 treatment favorably impacts the phenotype and function of tumor macrophages by polarizing the macrophage compartment towards a more pro-infla…	RNA isolated from sorted macrophages and monocytes from control or anti-PD-L1 treated MC38 tumors 7 days after treatment initiation.	None'	0	1	0	0	0	0	0	0	0	0	0	0	0	0	0	0	0	1		0
GSE116466	1	0	1	1	1	1	1	Mus musculus	32	Expression profiling by high throughput sequencing			GPL17021	The effect of cellular context on miR-155 mediated gene regulation in four major immune cell types (iCLIP)	1	1	0	0	1	B cell', 'Dendritic cell', 'Macrophage', 'CD4 T cell'	2018-06-29	Nature immunology	23.530	10.1038/s41590-018-0208-x	The effect of cellular context on miR-155-mediated gene regulation in four major immune cell types.	0	Numerous microRNAs and their target mRNAs are co-expressed across diverse cell types. However, it is unknown whether they are regulated in a cellular context-independent or -dependent manner. Here, we explored transcriptome-wide targeting and gene regulation by miR-155, whose activation-induced expression plays important roles in innate and adaptive immunity. Through mapping of miR-155 targets us…	Primary dendritic cells, B cells, CD4 T cells, and macrophages from C57BL/6J wild type and miR-155 KO mice were cultured in RPMI medium with 10% FBS. Prior to harvesting primary dendritic cells, mice were subcutaneously injected with one million B16 melanoma cells expressing Flt3 ligand for about two weeks. After purification of splenic CD11c+ dendritic cells by CD11c microbeads (Miltenyi Biotec)…	Primary cells activated for 48 hours were irradiated with UV with 400 mJ, followed by 200 mJ, and then an additional 200 mJ.'	1	1	0	0	1	0	0	0	0	0	0	0	0	0	0	0	0	1		0
GSE140610	1	1	1	1	1	1	1	Mus musculus	134	Expression profiling by high throughput sequencing			GPL13112	Dichotomous Engagement of HDAC3 Catalytic Activity Governs Inflammatory Responses [RNA-Seq]	1	1	0	0	0	Source: '	2019-11-18	None	None	None	None	0	Histone deacetylase 3 (HDAC3) is unique among the HDAC superfamily of chromatin modifiers that silence transcription through enzymatic modification of histones, because interaction with nuclear receptor corepressors (NCoR1/2) is required for engagement of its catalytic activity. However, loss of HDAC3 also represses transcription. Here we report that, during lipopolysaccharide (LPS) activation of…	Transcriptomic profiling of bone-marrow derived macrophages (BMDM) harvested from control or MHD3KO mice, or peritoneal macrophages from control, MHD3KO, and NSDAD mice exposed to LPS. BMDM from MHD3KO mice were transduced with retrovirus expressing Y298F or WT HDAC3. BMDM from control and MHD3KO mice were transduced with retrovirus expressing empty vector. BMDM were then treated with vehicle con…	After 7 days of differeniation, BMDM were replated, rested overnight before treated with BSA control, LPS(5ng/ml for 4 hours), IL4 (100ng/ml for 24hours). For rescue macrophages, retrovirus expressing Y298F or WT HDAC3 were added to BMDM 4 days post harvest from femurs. For siRNA experiments, siRNA were addded 24 hours after replating of the macrophages on the 7th day post harvest.'	2	1	1	0	0	1	0	0	0	0	0	0	0	0	0	0	0	0		1
GSE126641	1	1	1	1	1	1	1	Mus musculus	45	Expression profiling by high throughput sequencing			GPL21493	FAMIN is a multifunctional purine enzyme enabling the purine nucleotide cycle (Macrophage RNA Seq dataset)	1	1	0	0	0	Source: '	2019-02-15	Cell	36.216	10.1016/j.cell.2019.12.017	FAMIN Is a Multifunctional Purine Enzyme Enabling the Purine Nucleotide Cycle.	0	FAMIN (LACC1, C13orf31) loss-of-function causes systemic juvenile idiopathic arthritis and very early-onset inflammatory bowel disease, while a common I254V substitution results in hypomorphic function and increases susceptibility to Crohn’s disease and leprosy. In this study, we compare the mRNA transcriptional profiles of M0, M1 and M2-polarised bone marrow-derived macrophages from mice enginee…	Bone marrow-derived macrophages were cultured from Faminp.254I (n=5), Faminp.254V (n=5) and Faminp.284R (n=5) mice, polarised to M0, M1 or M2 phenotype, and transcriptional profiles compared. Total RNA was extracted using the RNeasy Mini Kit (QIAGEN, 74104) in accordance with the manufacturer's instructions. Strand-specific single-end sequencing libraries were prepared using TruSeq Stranded mRNA …	None'	2	1	1	0	0	1	0	0	0	0	0	0	0	0	0	0	0	0		1
GSE123180	1	1	1	1	1	1	1	Mus musculus	21	Expression profiling by high throughput sequencing			GPL13112	Deletion of myeloid IRS2 enhances adipose tissue sympathetic nerve function and limits obesity	1	1	0	0	0	Source: '	2018-11-30	Molecular metabolism	None	10.1016/j.molmet.2018.11.010	Deletion of myeloid IRS2 enhances adipose tissue sympathetic nerve function and limits obesity.	0	Aim: We generated mice lacking Irs2 which mediates signaling pathways from insulin and IL-4 specifically in lyzM Cre expressing cells. We isolated BMDM from control and Irs2LyzM-/- mice and compared their differential gene expression under veihicle, IL-4 and LPS treatment by performing mRNA sequencing studies. Methods: BMDM from control and Irs2LyzM-/- mice were treated for 24 hours with vehicle,…	BMDM were isolated from 10 week- old control and Irs2LyzM-/- male mice. RNA was isolated and cDNA libraries were prepared using the standard illumina library preparation protocol.	when cells were fully differentiated, they were trypsined and plated in 6 cm cell culture dishes. Cells were treated with either vehicle, LPS or IL-4 for 24 hours before harvest.'	2	1	1	0	0	1	0	0	0	0	0	0	0	0	0	0	0	0		1
GSE113594	1	1	1	1	1	1	1	Mus musculus	27	Expression profiling by high throughput sequencing			GPL13112	Distinct macrophage populations upon physiological changes in adipose tissue [RNA-seq]	1	1	0	0	0	BMDM', 'adipose tissue macrophage (ATM)', 'Source: '	2018-04-24	Proceedings of the National Academy of Sciences of the United States of America	9.580	10.1073/pnas.1802611115	Distinct macrophage populations direct inflammatory versus physiological changes in adipose tissue.	0	We report that obese fat tissue of mice contain multiple distinct populations of adipose tissue macrophage (ATM) with unique transcriptomes and chromatin landscapes. Mouse Ly6c ATMs express genes that are adipogenic, while CD9 ATMs express pro-inflammatory genes under the control of activating transcription factors. Adoptive transfer of Ly6c ATMs into lean mice activates gene programs typical of …	ATM populations were sort-purified from murine obese eWAT and subjected to RNA-seq analysis. BMDMs were generated and subjected to polarization protocols. eWAT was isolated from mice injected with sort-purified ATM populations.	[ex-vivo macrophages] Epididymal white adipose tissue (eWAT) depots were isolated from mice. Adipose samples were placed in 1 mL of DMEM and individual depots were finely minced under sterile conditions with a razorblade prior to digestion in 5 mL DMEM with 6 mg/1 mL collagenase D (Roche) or 3 mg/1 mL collagenase IV (Gibco) at 37° C in a shaking incubator for 30 min. Cells were pelleted at 700g a…	2	1	1	0	0	1	0	0	0	0	0	0	0	0	0	0	0	0		1
GSE106700	1	1	1	1	1	1	1	Mus musculus	12	Expression profiling by high throughput sequencing			GPL17021	Characterization of transcriptional and epigenetic changes during mouse alternative macrophage polarization [RNA-Seq I]	1	1	0	0	0	Source: '	2017-11-08	Immunity	21.522	10.1016/j.immuni.2017.12.010	The Transcription Factor STAT6 Mediates Direct Repression of Inflammatory Enhancers and Limits Activation of Alternatively Polarized Macrophages.	0	The molecular basis of signal-dependent transcriptional activation has been extensively studied in macrophage polarization, however our understanding remains limited regarding the molecular determinants of repression. Here we showed that IL-4-activated STAT6 transcription factor is required for the direct transcriptional repression of a large number of genes during mouse alternative macrophage po…	PRJNA416285	Mouse bone marrow-derived macrophages were pretreated with IL-4 (20 ng/ml) for 24 hours then LPS (100ng/ml) were added for 3 hours.'	2	1	1	0	0	1	0	0	0	0	0	0	0	0	0	0	0	0		1
E-ERAD-165	1	1	1	1	1	1	1	Mus musculus	24	RNA-seq of coding RNA			None	RNA-seq of mice bone marrow samples to investigate rResponse of myeloid lineage cells to cytokines	1	1	0	0	0	None	2013-07-15	None	None	None	None	0	None	This study is focused to find new genes involved in Insulin signalling in bone marrow derived macrophages upon treatment with IL-4 (10 ng/ml) and LPS (100 nM). We will use primary macrophages differentiated from bone-marrow derived hematopoetic stem cells; our aim is to analyze the transcriptome upon anti-inflammatory (IL-4) and inflammatory (LPS) treatment.Total RNA was extracted with RNAEasy ki…	None	2	1	1	0	0	1	0	0	0	0	0	0	0	0	0	0	0	0		1
GSE53053	1	1	1	1	1	1	1	Mus musculus	8	Expression profiling by high throughput sequencing			GPL17021	High-throughput integration of metabolic and transcriptional profiles reveals major metabolic regulators of macrophage polarization	1	1	0	0	0	bone-marrow derived macrophages'	2013-12-06	Nature immunology	23.530	10.1038/ni.2956	Cell-intrinsic lysosomal lipolysis is essential for alternative activation of macrophages.	0	Macrophages polarize to divergent functional phenotypes depending on their microenvironment in a highly coordinated process of metabolic and transcriptional rewiring that is still poorly understood. We developed an Integrated Metabolomics and Gene Expression (IMAGE) profiling and analysis pipeline and applied it to extensively characterize global metabolic programs of macrophage polarization. IMA…	Bone-marrow derived macrophages were generated from C57BL/6 mice were plated at ~100k cells per well in 96-well plate and stimulated with either Il4 or combination of LPS&IFNg or left unstimulated for 24 h mRNA was derived from lysates using Invitrogen oligo-dT beads	None'	3	1	1	1	0	1	0	0	0	0	0	0	0	0	0	0	0	1		1
GSE123596	1	1	1	1	1	1	1	Mus musculus	24	Expression profiling by high throughput sequencing			GPL21493	Collateral DNA damage and NAD+ dependence caused by reactive oxygen species signaling in inflammatory macrophages	1	1	0	0	0	Bone marrow-derived macrophage'	2018-12-10	Nature immunology	23.530	10.1038/s41590-019-0336-y	Inflammatory macrophage dependence on NAD&lt;sup&gt;+&lt;/sup&gt; salvage is a consequence of reactive oxygen species-mediated DNA damage.	0	Adoption of Warburg metabolism is critical for macrophage activation in response to lipopolysaccharide (LPS). Macrophages stimulated with LPS (without or with interferon-γ) increase expression of nicotinamide phosphoribosyltransferase (NAMPT), a key enzyme in NAD+ salvage, and loss of NAMPT activity alters their inflammatory potential. However, events leading to NAD+ salvage-dependence in these c…	RNA-seq was performed on bone marrow-derived macrophages (triplicate) exposed to lipopolysaccharide, interferon gamma or interleukin 4.	BMMs were stimulated in complete RPMI supplemented with CSF-1 for indicated times with a combination of 20 or 100 ng/mL LPS (SIGMA), 50 ng/mL IFNg or 20 ng/mL IL-4 (all Peprotech) under 5% CO2, atmospheric oxygen, at 37°C in a humidified incubator.'	3	1	1	1	0	1	0	0	0	0	0	0	0	0	0	0	0	0		1
GSE123154	1	1	1	1	1	1	1	Mus musculus	21	Expression profiling by high throughput sequencing			GPL21103	SF2523: Dual PI3K/BRD4 inhibitor blocks tumor immunosuppression and promotes adaptive immune responses in cancer	1	1	0	0	0	Source: '	2018-11-30	Molecular cancer therapeutics	4.856	10.1158/1535-7163.MCT-18-1206	SF2523: Dual PI3K/BRD4 Inhibitor Blocks Tumor Immunosuppression and Promotes Adaptive Immune Responses in Cancer.	0	Macrophages (MQs) are key immune infiltrates in solid tumors and serve as major drivers behind tumor growth, immune suppression, and inhibition of adaptive immune responses in the tumor microenvironment (TME). Bromodomain and extraterminal (BET) protein, BRD4, which binds to acetylated lysine on histone tails has recently been reported to promote gene transcription of pro-inflammatory cytokines, …	Differential Expression of RNA transcripts in LPS and IL4 stimulated macrophages exposed to no treatment, JQ1, and SF2523 dual PI3K/BRD4 inhibitor.	After 5 days of culture in MCSF, BMDMs were treated with JQ1 or SF2523 followed by stimualtion with LPS or IL4'	3	1	1	0	1	1	0	0	0	0	0	0	0	0	0	0	0	1		1
GSE113836	1	1	1	1	1	1	1	Mus musculus	12	Expression profiling by high throughput sequencing			GPL17021	Sequencing of primary mouse machrophage and Raw 264.7 macrophage cell skewed in M1 or M2 conditions	1	1	0	0	0	macrophage cell line', 'macrophage'	2018-04-30	None	None	None	None	0	We report the application of RNA sequencing to determine the transcriptional response of primary bone marrow macorphages and murine macrophage Raw 264.7 cells in response to stimulation with LPS/IFNgamma(M1) or IL-4 (M2) stimulation conditions	Examination of gene changes in macrophages stimulated with M1 or M2 conditions	M1 conditions = 50ng/mL IFNγ and 10ng/mL LPS, M2 conditions = 100ng/mL IL-4, media only, Cells were treated 6 hours prior to RNA isolation.'	3	1	1	1	0	1	0	0	0	0	0	0	0	0	0	0	0	0		1
GSE103958	1	1	1	1	1	1	1	Mus musculus	25	Expression profiling by high throughput sequencing			GPL17021	Transcript dynamics in classically and alternatively activated macrophages	1	1	0	0	0	Bone marrow derived macrophage (BMDM)', 'RAW264.7 macrophage cell line'	2017-09-18	Frontiers in immunology	4.716	10.3389/fimmu.2018.00022	High-Resolution Mapping and Dynamics of the Transcriptome, Transcription Factors, and Transcription Co-Factor Networks in Classically and Alternatively Activated Macrophages.	0	Using RNA-seq, we have reported that signaling crosstalk among IFN-γ and LPS is integrated at the level of transcriptome and have associated with TFs and TcoFs changes. In addition, we also argue that the transcriptional differences between BMDMs and RAW264.7 macrophage cell line as well as IL-4 and IL-13 on M2 macrophages activation.	Examination of effects of IFN-γ mediated LPS treated versus only LPS treated BMDMs, IL-4 and IL-13 treated BMDMs and LPS treated BMDMs and RAW264.7 macrophage cell line, were generated by deep sequencing on an Illumina HiSeq 2500 (101 cycles PE lane).	None'	3	1	1	1	0	1	0	0	0	0	0	1	0	0	0	0	0	0		1
GSE107776	1	0	1	1	1	1	1	Mus musculus	44	Expression profiling by high throughput sequencing			GPL21493	Damage-associated molecular patterns induce macrophage polarization toward an M1 pro-inflammatory phenotype	1	1	0	0	0	thioglycolate-induced peritoneal macrophages'	2017-12-06	JCI insight	0.792	10.1172/jci.insight.128961	Immunomodulatory role of non-neuronal cholinergic signaling in myocardial injury.	0	Dying cells release Damage-Associated Molecular Patterns (DAMPs) that can initiate and perpetuate sterile inflammatory responses. However, the effect of DAMPs on macrophages biology remains unclear. We therefore studied the effect of DAMPs on primary peritoneal macrophages (PPM) in vitro. We first performed unbiased transcriptomic profiling with RNA-seq of PPMs cultured for up to 72 hours in the …	All primary peritoneal macrophages were derived from the same initial isolate (pooled from multiple mice). Three to four replicates of each timepoint and condition were used for RNA extraction, RNAseq library preparation with Diagenode CATS procedures, and single-end 50 bp Illumina sequencing.	Cells were cultured in DMEM / 10% fetal bovine serum / antibiotics, and treated for the indicated times with the indicated reagents.'	2	1	1	0	0	1	0	0	0	0	0	0	0	0	0	0	0	1		0
GSE129253	1	0	1	1	1	1	1	Mus musculus	54	Expression profiling by high throughput sequencing			GPL13112	RNA-seq analysis identifies regulators of macrophage reprogramming from M2 to M1-like phenotype	1	1	0	0	0	Source: '	2019-04-02	PLoS computational biology	4.428	10.1371/journal.pcbi.1007657	Reprogramming of macrophages employing gene regulatory and metabolic network models.	0	We analyzed expression profiles of thioglyolate elicted peritoneal exudate cells (peritoneal macrophages). Peritoneal macrophages were polarized into M1 and M2 macrophages by activation with IFNgamma+ LPS and Il4, respectively. We predicted a gene-regulatory network, which consists of four transcription factors (E2f1,Myc, Stat6, Pparg) regulating metabolic genes, M1 and M2-associated genes. The p…	RNA was extracted from murine peritoneal macrophages, untreated or treated with LPS+IFNgamma (M1 macrophage) and Il-4 (M2 macrophage). Furthermore, M2-polarized peritoneal macrophages were transfected with siRNA-pools targeting E2f1, Myc, Stat6, Pparg, negative siRNA-pool and mock. Untreated and M1-polarized peritoneal macrophages were treated with mock. The experiments were performed in tripicat…	None'	3	1	1	1	0	1	0	0	0	0	0	0	0	0	0	0	0	0		0
GSE58318	1	0	1	1	1	1	1	Mus musculus	18	Expression profiling by high throughput sequencing			GPL13112	Next Generation Sequencing and Quantitative Analysis of Wild Type and p110gamma-/- macrophages	1	1	0	0	0	Source: '	2014-06-09	Cancer discovery	26.370	10.1158/2159-8290.CD-15-1346	Macrophage PI3Kγ Drives Pancreatic Ductal Adenocarcinoma Progression.	0	Purpose: The goals of this study were to identify quantitative gene expression differences between macrophages derived from wild type and PI3Kgamma null macrophages Methods: mRNA profiles of MCSF, IL4 and IFNg/LPS stimulated macrophage wild-type (WT) and PI3Kinase gamma knockout (p110g-/-) mice were generated by single read deep sequencing, in triplicate, using Illumina HiSeq2000. The sequence re…	mRNA profiles of wild type (WT) and p110g-/- macrophages were generated by deep sequencing, in triplicate, using Illumina HiSeq2000.	WT and p110g-/- Macrophages were stimulated with RPMI + 10%FBS +1% Pen/Strep +20 ng/ml M-CSF for 24 h, with RPMI + 10%FBS +1% Pen/Strep +20 ng/ml M-CSF + 20gn/ml IFNg + 100 ng/ml LPS for 24 h, RPMI + 10%FBS +1% Pen/Strep +20 ng/ml M-CSF + 20 ng/ml IL-4 for 48 h.'	4	1	1	1	1	1	0	0	0	0	0	0	0	0	0	0	0	1		1
GSE99811	1	1	1	1	1	1	1	Mus musculus	18	Expression profiling by high throughput sequencing			GPL13112	Transcriptomic analysis of the role of the RasGEF1B circular RNA in the TLR4/LPS pathway	1	1	0	0	0	Source: '	2017-06-08	Scientific reports	4.011	10.1038/s41598-017-12550-w	Transcriptomic analysis of the role of RasGEF1B circular RNA in the TLR4/LPS pathway.	0	Circular RNAs (circRNAs) have recently emerged as a large class of novel non-coding RNA species. However, the detailed functional significance of the vast majority of them remains to be elucidated. Most functional characterization studies targeting circRNAs have been limited to resting cells, leaving their role in dynamic cellular responses to stimuli largely unexplored. In this study, we focus o…	RNA-seq of wild-type and mcircRasGEF1B knock-down macrophages with and without LPS stimulation	None'	1	1	1	0	0	0	0	0	0	0	0	0	0	0	0	0	0	0		1
GSE99787	1	1	1	1	1	1	1	Mus musculus	23	Expression profiling by high throughput sequencing			GPL13112	Global mRNA translational landscapes in mouse bone-marrow-derived-macrophage-mediated response to LPS (lipopolysaccharide)	1	1	0	0	0	BMDM'	2017-06-07	None	None	None	None	0	We performed ribosome profiling and RNA-seq on mouse bone marrow derived macrophages (BMDMs) treated with 100ng/ml LPS for 0hr, 1hr, 2hrs, 4hrs, 6hrs to obtain global mRNA translational landscapes during this inflammatory response.	Examine transcriptomic and translatomic dynamics in mouse BMDMs' response to LPS treatment. Ribo-seq, RNA-Seq, CLIP-seq.	LPS was added to the BMDM culture at a final concentration of 100ng/ml'	1	1	1	0	0	0	0	0	0	0	0	0	0	0	0	0	0	0		1
GSE99047	1	1	1	1	1	1	1	Mus musculus	4	Expression profiling by high throughput sequencing			GPL13112	Sema6D reverse signaling controls lipid metabolism for macrophage polarization linking mTOR to PPARγ	1	1	0	0	0	Source: '	2017-05-18	Nature immunology	23.530	10.1038/s41590-018-0108-0	Semaphorin 6D reverse signaling controls macrophage lipid metabolism and anti-inflammatory polarization.	0	Purpose: The goal of this study is to compare downstream genes of Sema6D signaling in LPS plus IFNg stimulated macrophages. Methods: Bone marrow derived macrophage mRNA profiles of 7 weeks of wild type (WT) and Sema6D-/- mice were stimulated by LPS for 4 hrs. Results: According to this comparison, we found that 550 genes were downregulated in Sema6D-/- macrophages than WT macrophages in response …	Bone marrow derived macrophage mRNA profiles of 7 weeks of wild type (WT) and Sema6D-/- mice were stimulated by LPS for 4 hrs, then isolated total RNA by RNeasy kit.	100 ng/ml LPS stimulation for 4 hours'	1	1	1	0	0	0	0	0	0	0	0	0	0	0	0	0	0	0		1
GSE98563	1	1	1	1	1	1	1	Mus musculus	32	Expression profiling by high throughput sequencing			GPL17021	TREM2 is a global regulator of microglia energetic and biosynthetic metabolism during steady state and in Alzheimer’s disease	1	1	0	0	0	macrophages'	2017-05-04	Cell	36.216	10.1016/j.cell.2017.07.023	TREM2 Maintains Microglial Metabolic Fitness in Alzheimer's Disease.	0	The most common form of senile dementia, Alzheimer’s disease (AD), is characterized by Aβ plaques and neurofibrillary tangles in the CNS. AD genetic studies have identified high-risk hypomorphic variants in TREM2, a myeloid cell surface receptor that enables concerted microglial responses to Aβ plaques and neuronal cell death, including proliferation, survival, clustering and phagocytosis. How TR…	Bone marrow-derived macrophages (BMDMs) from WT and Trem2–/– mice were cultured in either 0.5% or 10% LCCM overnight in complete RPMI. Some samples cells were stimulated with 10 ng/ml LPS for 4 hours.	Bone marrow-derived macrophages (BMDMs) from WT and Trem2–/– mice were cultured in either 0.5% or 10% LCCM overnight in complete RPMI. Some samples cells were stimulated with 10 ng/ml LPS for 4 hours.'	1	1	1	0	0	0	0	0	0	0	0	0	0	0	0	0	0	0		1
GSE97062	1	1	1	1	1	1	1	Mus musculus	24	Expression profiling by high throughput sequencing			GPL23479	Next Generation Sequencing Facilitates The Study of the Effect of ABX464 in Intestinal Inflammation	1	1	0	0	0	BMDMs; Intestinal macrophage'	2017-03-27	Scientific reports	4.011	10.1038/s41598-017-04071-3	The Anti-Hiv Candidate Abx464 Dampens Intestinal Inflammation by Triggering Il-22 Production in Activated Macrophages.	0	Purpose: The goals of this study are to establish the protective effect of ABX464 in DSS-induced colitis comparing transcript levels between cells (BMDMs) ABX464-treated stimulated or not by LPS. Methods: 24 intestinal macrophages mRNA profiles of three distinct group of BMDM cultures from mice were generated by deep sequencing, using Illumina protocol. The sequence reads that passed quality filt…	24 intestinal mRNA profiles of three distinct group of BMDM cultures from mice were generated by deep sequencing, in simplicate, using Illumina platform.	None'	1	1	1	0	0	0	0	0	0	0	0	0	0	0	0	0	0	1		1
GSE95712	1	1	1	1	1	1	1	Mus musculus	37	Expression profiling by high throughput sequencing			GPL13112	Bmal1 regulates inflammatory response in macrophage	1	1	0	0	0	Source: '	2017-03-06	Scientific reports	4.011	10.1038/s41598-017-07100-3	Bmal1 regulates inflammatory responses in macrophages by modulating enhancer RNA transcription.	0	Deletion of Arntl disrupted temporal inflammatory response in macrophage. Mechanistically, the acetylation status of lysine 27 of histone 3 (H3K27ac) was enhanced at the PU.1-containing enhancers in Arntl-/- macrophages compared to the wild-type cells. Collectively, transcription factor network containing Bmal1 controls temporal inflammatory response of macrophages by regulating epigenetic states…	Genome wide localization of Transcription factor Bmal1, NFkB (p65) and acetylation status of lysine 27 of histone 3 (H3K27ac) were assessed by ChIP-Seq. Genome-wide gene expression were analyzed by RNA-seq at indicated timepoints in the course of inflammatory response in primary macrophages.	Mouse macrophages are treated with bacterial lipopolysaccharide (LPS) or Kdo2-Lipid A,chemically defined substructure of LPS specifically recognized by Toll-like receptor 4 for indicated time.'	1	1	1	0	0	0	0	0	0	0	0	0	0	0	0	0	0	0		1
GSE94939	1	1	1	1	1	1	1	Mus musculus	8	Expression profiling by high throughput sequencing			GPL19057	Transcriptome of IL-19 negative and IL-19 positive macrophages.	1	1	0	0	0	Bone-marrow derived macrophages'	2017-02-15	Journal of immunology (Baltimore, Md. : 1950)	4.718	10.4049/jimmunol.1700350	The Stimulation of Macrophages with TLR Ligands Supports Increased IL-19 Expression in Inflammatory Bowel Disease Patients and in Colitis Models.	0	RNA-seq analysis of LPS stimulated bone marrow-derived macrophages, derived from heterozygous Il19-tdTomato reporter mice to compare the transcritptome of IL-19/tdTomato negative with IL-19/tdTomato positive macrophages.	Differential gene expression profiling of Il19-tdT positive versus negative BM-derived macrophages	1 µg/ml LPS (from Escherichia coli O111:B4 (Sigma-Aldrich))'	1	1	1	0	0	0	0	0	0	0	0	0	0	0	0	0	0	0		1
GSE93735	1	1	1	1	1	1	1	Mus musculus	14	Expression profiling by high throughput sequencing			GPL13112	Anti-inflammatory Chromatinscape Associated with Clinically Relevant Timing of Glucocorticoid Treatment [RNA-Seq]	1	1	0	0	0	Bone marrow derived macrophages'	2017-01-17	Immunity	21.522	10.1016/j.immuni.2017.07.012	Anti-Inflammatory Chromatinscape Suggests Alternative Mechanisms of Glucocorticoid Receptor Action.	0	Despite the widespread use of glucocorticoids (GCs) for treating inflammatory conditions, the underlying mechanisms of their anti-inflammatory effects are not understood. Moreover, the majority of molecular investigations have examined the effects of glucocorticoid receptor (GR) activation prior to inflammatory challenges. However, clinically relevant situations are emulated by a GC intervention …	RNA-seq time course (0h, 4h, 10h) and DNase-seq sample replicates from macrophages; RelA/GR ChIP-seq time course sample replicates and input control DNA This is the RNA-seq dataset.	Primary macrophages derived from bone marrow were stimulated with lipopolysaccharide and/or Dex for the indicated number of hours.'	1	1	1	0	0	0	0	0	0	0	0	0	0	0	0	0	0	1		1
GSE93598	1	1	1	1	1	1	1	Mus musculus	16	Expression profiling by high throughput sequencing			GPL13112	Genome-wide analysis reveals dual roles for Ikaros in regulation of macrophage chromatin state and inflammatory gene expression [RNA-seq]	1	1	0	0	0	Bone marrow derived macrophages'	2017-01-13	Journal of immunology (Baltimore, Md. : 1950)	4.718	10.4049/jimmunol.1800158	Dual Roles for Ikaros in Regulation of Macrophage Chromatin State and Inflammatory Gene Expression.	0	Macrophage activation by bacterial LPS leads to induction of a complex inflammatory gene program dependent on numerous transcription factor families. Here we describe an unexpected role for the lymphoid lineage-determining factor Ikaros in the macrophage LPS response using comprehensive genomic analysis of Ikaros-dependent transcription, DNA binding, and chromatin accessibility. Ikaros exhibited …	RNA-seq time course (0h, 2h, 4h, 10h) and DNase-seq time course (0h, 3h, 8h) sample replicates from WT and Ikzf KO macrophages; RelA/Ikaros ChIP-seq time course (0h, 3h, 8h) sample replicates and input control DNA samples	Primary macrophages derived from bone marrow were stimulated with lipopolysaccharide for the indicated number of hours.'	1	1	1	0	0	0	0	0	0	0	0	0	0	0	0	0	0	0		1
GSE92618	1	1	1	1	1	1	1	Mus musculus	10	Expression profiling by high throughput sequencing			GPL19057	Comparative genomic analysis of basal and LPS-induced expression patterns of bone marrow derived macrophages and bone marrow resident macrophages	1	1	0	0	0	resident BM macrophages', 'BM derived macrophages'	2016-12-20	None	None	None	None	0	Comparative genomic analysis of basal and LPS-induced expression patterns of bone marrow derived macrophages and bone marrow resident macrophages demonstrates completely divergent transcriptome profile and indicates/confirms the existance of two distinct monocyte/macrophage populations in murine bone marrow. Most resident tissue macrophages descent from embryonic precursors of the yolk sac but in…	Murine resident CD163+ macrophages from BM and classical CD163- BMDM were stimulated with LPS or left untreated and subsequently selected for RNA extraction and transcriptome comperative analysis using Illumina mRNA-sequencing (RNA-seq).	Macrophages were stimulated for 4h with 1µg/ml LPS or left untreated (Co.)'	1	1	1	0	0	0	0	0	0	0	0	0	0	0	0	0	0	0		1
GSE88791	1	1	1	1	1	1	1	Mus musculus	8	Expression profiling by high throughput sequencing			GPL17021	Two MicroRNAs and NF-kB Act in a Unique Regulatory Network to Ensure Precision of the Acute Inflammatory Response in Macrophages	1	1	0	0	0	macrophage'	2016-10-14	Nature communications	11.878	10.1038/s41467-017-00972-z	An NF-κB-microRNA regulatory network tunes macrophage inflammatory responses.	0	The innate inflammatory response must be tightly regulated to ensure effective immune protection while avoiding inflammation-related pathologies. The transcription factor NF-kB is a critical mediator of the inflammatory response, and its dysregulation has been associated with immune related malignancies. We herein show that miR-155, miR-146a and NF-kB form a regulatory network that tunes the macr…	RNA-seq of wild-type and microRNA-146/155 knock-out bone marrow derived macrophages after LPS stimulation	None'	1	1	1	0	0	0	0	0	0	0	0	0	0	0	0	0	0	0		1
GSE88700	1	1	1	1	1	1	1	Mus musculus	6	Expression profiling by high throughput sequencing			GPL13112	High activity of a broad panel of housekeeping and tissue-specific cis-regulatory elements depends on a subset of ETS proteins	1	1	0	0	0	macrophage'	2016-10-13	Genes &amp; development	8.990	10.1101/gad.293134.116	High constitutive activity of a broad panel of housekeeping and tissue-specific &lt;i&gt;cis&lt;/i&gt;-regulatory elements depends on a subset of ETS proteins.	0	The genomic repertoire of enhancers and promoters that control the transcriptional output of terminally differentiated cells includes cell type-specific and housekeeping elements. Whether the constitutive activity of these two groups of cis-regulatory elements relies on entirely distinct or instead shared regulators is unknown. By dissecting the cis-regulatory repertoire of macrophages, we found …	Nascent RNA sequencing of primary bone marrow-derived macrophages (BMDM) This series contains a re-analysis of GSM1880858 from GSE73021. The file MacroTFs_171-genes.fpkm_tracking.gz contains the FPKM values for this sample.	None'	1	1	1	0	0	0	0	0	0	0	0	0	0	0	0	0	0	0		1
GSE86922	1	1	1	1	1	1	1	Mus musculus	12	Expression profiling by high throughput sequencing			GPL19057	Activity of uncleaved caspase-8 controls anti-bacterial immune defense and TLR-induced cytokine production independent of cell death	1	1	0	0	0	bone marrow-derived macrophages'	2016-09-14	PLoS pathogens	6.463	10.1371/journal.ppat.1005910	Activity of Uncleaved Caspase-8 Controls Anti-bacterial Immune Defense and TLR-Induced Cytokine Production Independent of Cell Death.	0	Caspases regulate cell death programs in response to environmental stresses, including infection and inflammation, and are therefore critical for the proper operation of the mammalian immune system. Caspase-8 is necessary for optimal production of inflammatory cytokines and host defense against infection by multiple pathogens including Yersinia, but whether this is due to death of infected cells …	Two biological replicates were analyzed for each of 6 conditions (three genotypes; two treatments per genotype)	BMDMs were either left unstimulated, or stimulated with LPS (100 ng/mL) for 6 hrs.'	1	1	1	0	0	0	0	0	0	0	0	0	0	0	0	0	0	0		1
GSE86167	1	1	1	1	1	1	1	Mus musculus	8	Expression profiling by high throughput sequencing			GPL13112	Inhibition of inflammatory gene transcription by IL-10 is associated with rapid suppression of LPS-induced enhancer activation [RNA-Seq]	1	1	0	0	0	Bone Marrow Derived Macrophage'	2016-08-29	Journal of immunology (Baltimore, Md. : 1950)	4.718	10.4049/jimmunol.1601781	Inhibition of Inflammatory Gene Transcription by IL-10 Is Associated with Rapid Suppression of Lipopolysaccharide-Induced Enhancer Activation.	0	IL-10 limits the magnitude of inflammatory gene expression following microbial stimuli and is essential to prevent inflammatory disease, however, the molecular basis for IL-10 mediated inhibition remains elusive. Using a genome-wide approach we demonstrate that inhibition of transcription is the primary mechanism for IL-10-mediated suppression in LPS-stimulated macrophages, and that inhibited gen…	2 independent murine macrophage pools were stimulated with LPS and IL-10 compared against untreated macrophages	Untreated, LPS (1ng/mL) for 195min, LPS and IL-10 (1ng/mL) for 195min (c10), LPS for 195min and IL-10 for the last 30min of the stimulation (a10)'	1	1	1	0	0	0	0	0	1	0	0	0	0	0	0	0	0	0		1
GSE78849	1	1	1	1	1	1	1	Mus musculus	21	Expression profiling by high throughput sequencing			GPL16417	Investigation of the effect of succinate and dimethyl malonate on murine bone-marrow derived macrophages (BMDMs) treated with or without LPS	1	1	0	0	0	Source: '	2016-03-02	Cell	36.216	10.1016/j.cell.2016.08.064	Succinate Dehydrogenase Supports Metabolic Repurposing of Mitochondria to Drive Inflammatory Macrophages.	0	We aim to further elucidate the effect of succinate and the succinate dehydrogenase inhibtor, dimethyl malonate, on macrophages treated with LPS. Specifically we want to deepen our understanding of how these reagents influence both LPS-induced IL-1B and IL-10.	BMDMs were either left untreated or treated with succinate or dimethyl malonate for 3 h prior to treatment with or without LPS for 4 or 48 h.	BMDMs were either left untreated or treated with succinate or dimethyl malonate for 3 h prior to treatment with or without LPS for 4 or 48 h.'	1	1	1	0	0	0	0	0	0	0	0	0	0	0	0	0	0	0		1
GSE78209	1	1	1	1	1	1	1	Mus musculus	42	Expression profiling by high throughput sequencing			GPL17021	Pervasive TTP binding but selective target mRNA destabilization in the macrophage transcriptome [RNA-Seq_2]	1	1	0	0	0	BMDM'	2016-02-23	Molecular systems biology	9.800	10.15252/msb.20156628	Tristetraprolin binding site atlas in the macrophage transcriptome reveals a switch for inflammation resolution.	0	Precise control of mRNA decay is fundamental for robust yet not exaggerated inflammatory responses to pathogens. Parameters determining the specificity and extent of mRNA degradation within the entire inflammation-associated transcriptome remain incompletely understood. Using transcriptome-wide high resolution occupancy assessment of the mRNA-destabilizing protein TTP, a major inflammation-limiti…	Experiment comparing RNA decay rates in WT and TTP-/- macrophages at LPS 3 h and 6 h. Transcription was blocked with actinomycin D for 0, 45 or 90 min. Decay rates was calculated using linear model.	None'	1	1	1	0	0	0	0	0	0	0	0	0	0	0	0	0	0	1		1
GSE75211	1	1	1	1	1	1	1	Mus musculus	96	Expression profiling by high throughput sequencing			GPL19057	Simultaneous pathway activity inference and global gene expression analysis using RNA-sequencing [SM screen]	1	1	0	0	0	macrophage'	2015-11-19	Cell systems	8.982	10.1016/j.cels.2016.04.011	Simultaneous Pathway Activity Inference and Gene Expression Analysis Using RNA Sequencing.	0	Bone marrow derived macrophages treated with small molecules and stimulated with LPS	Wild-type BMDMs pretreated with small molecules for 30 minutes prior to stimulation with LPS	30 minute pretreated with small molecules before 4 hour time point after LPS stimulation. RLT lysis in 100 uL and frozen at -80C.'	1	1	1	0	0	0	0	0	0	0	0	0	0	0	0	0	0	0		1
GSE75209	1	1	1	1	1	1	1	Mus musculus	120	Expression profiling by high throughput sequencing			GPL19057	Simultaneous pathway activity inference and global gene expression analysis using RNA-sequencing [halofuginone]	1	1	0	0	0	macrophages'	2015-11-19	Cell systems	8.982	10.1016/j.cels.2016.04.011	Simultaneous Pathway Activity Inference and Gene Expression Analysis Using RNA Sequencing.	0	Bone marrow derived macrophages treated with small molecules and stimulated with LPS	Wild-type BMDMs pretreated with small molecules for 30 minutes prior to stimulation with LPS	4 hour dose curve on Halofuginone with and without LPS treatment'	1	1	1	0	0	0	0	0	0	0	0	0	0	0	0	0	0	0		1
GSE75154	1	1	1	1	1	1	1	Mus musculus	6	Expression profiling by high throughput sequencing			GPL13112	Identification of the long, edited dsRNAome in LPS-stimulated bone marrow-derived macrophages (BMDMs)	1	1	0	0	0	Bone marrow-derived macrophage'	2015-11-18	Genome research	9.944	10.1101/gr.203992.116	Identification of the long, edited dsRNAome of LPS-stimulated immune cells.	0	Endogenous double-stranded RNA (dsRNA) is intricately regulated in mammals to prevent aberrant activation of host inflammatory pathways by cytosolic dsRNA binding proteins. We define the endogenous dsRNA repertoire in mouse BMDMs during the inflammatory response to bacterial lipopolysaccharide. Editing by adenosine deaminases that act of RNA (ADAR) enzymes was quantified temporally using RNA-Seq …	RNA-Seq of total RNA and immunoprecipitated dsRNA isolated from bone marrow-derived macrophages from C57BL/6 mice after activation with bacterial lipopolysacharide for 0, 6, or 12 hours.	When appropriate, macrophages were stimulated with 500 ng/ml of Ultrapure Lipopolysaccharide from Salmonella minnesota R595 (InvivoGen).'	1	1	1	0	0	0	0	0	0	0	0	0	0	0	0	0	0	0		1
GSE73021	1	1	1	1	1	1	1	Mus musculus	14	Expression profiling by high throughput sequencing			GPL13112	Transcription of mammalian cis-regulatory elements is restrained by actively enforced early termination [additional RNA]	1	1	0	0	0	BMDM cells (7th day of differentiation)'	2015-09-15	Molecular cell	14.548	10.1016/j.molcel.2015.09.018	Transcription of Mammalian cis-Regulatory Elements Is Restrained by Actively Enforced Early Termination.	0	Upon recruitment to active enhancers and promoters, RNA polymerase II (Pol_II) generates short non-coding transcripts of unclear function. The mechanisms that control the length and the amount of ncRNAs generated by cis-regulatory elements are largely unknown. Here, we show that the adapter protein WDR82 and its associated complexes actively limit such non-coding transcription. WDR82 targets the …	total-mRNAs or 4sU-labeled RNAs from BMDMs, either untreated or treated for with lipopolysaccharide (LPS) for the indicated time. Experiments were carried out in cells containing either a short hairpin targeting either of these: 1) Wdr82; 2) Menin; or a scrambled as a control.	BMDMs were either untreated or treated for 45 minutes with lipopolysaccharide (LPS, 10 ng/ml).'	1	1	1	0	0	0	0	0	0	0	0	0	0	0	0	0	0	0		1
GSE68318	1	1	1	1	1	1	1	Mus musculus	46	Expression profiling by high throughput sequencing			GPL13112	Combinatorial Control Logic of the Gene Expression Response to Endotoxin links Signal-Dependent Transcriptional Factors and Cytoplasmic Mechanisms	1	1	0	0	0	macrophage'	2015-04-27	None	None	None	None	0	An iterative Systems Biology approach reveals how the pathogen-responsive transcriptome is specified by combinatorial codes of nuclear transcription factors, cytoplasmic mRNA halflife regulators, and autocrine mechanisms.	RNASeq analysis of BMDMs stimulated with various stimuli for 0, 1, 3 and 8 hours	BMDMs were replated with 5 x 10^6 cells per 10 cm plate on day 7. On day 8, BMDMs were left unstimulated or stimulated with various stimuli.'	1	1	1	0	0	0	0	1	0	0	0	0	0	1	0	0	0	1		1
GSE68160	1	1	1	1	1	1	1	Mus musculus	6	Expression profiling by high throughput sequencing			GPL13112	Genomic Redistribution of GR Monomers and Dimers Mediates the Transcriptional Response to Exogenous Glucocorticoid In Vivo.	1	1	0	0	0	primary bone marrow derived macrophages'	2015-04-22	Genome research	9.944	10.1101/gr.188581.114	Genomic redistribution of GR monomers and dimers mediates transcriptional response to exogenous glucocorticoid in vivo.	0	Expression profiles of GRdim mutant macrophages (mouse, bone-marrow derived) treated with LPS for 6 hrs or with LPS (6hrs) + Dex (O/N 1uM). Identification of GR-regulated genes in response to LPS.	3 Grdim mutant macrophages samples treated with LPS (6hrs) and 3 Grdim mutant macrophage samples treated with LPS (6hrs) and Dex (overnight).	See Uhlenhaut et al., Mol Cell 2013'	1	1	1	0	0	0	0	0	0	0	0	0	0	0	0	0	0	1		1
GSE66953	1	1	1	1	1	1	1	Mus musculus	28	Expression profiling by high throughput sequencing			GPL13112	Transcription of mammalian cis-regulatory elements is restrained by actively enforced early termination [RNA]	1	1	0	0	0	BMDM cells (7th day of differentiation)'	2015-03-16	Molecular cell	14.548	10.1016/j.molcel.2015.09.018	Transcription of Mammalian cis-Regulatory Elements Is Restrained by Actively Enforced Early Termination.	0	Upon recruitment to active enhancers and promoters, RNA polymerase II (Pol_II) generates short non-coding transcripts of unclear function. The mechanisms that control the length and the amount of ncRNAs generated by cis-regulatory elements are largely unknown. Here, we show that the adapter protein WDR82 and its associated complexes actively limit such non-coding transcription. WDR82 targets the …	polyA-mRNAs or 4sU-labeled RNAs from BMDMs, either untreated or treated for with lipopolysaccharide (LPS) for the indicated time. Experiments were carried out in cells containing either a short hairpin targeting either of these: 1) Wdr82; 2) Set1a+Set1b; 3) Pnuts; or the empty vector (LMP) or a scrambled as a control. When specified, cells were pre-treated with 5,6-Dichloro-1-β-D-ribofuranosylben…	BMDMs were either untreated or treated for 4 hrs with lipopolysaccharide (LPS, 10 ng/ml).'	1	1	1	0	0	0	0	0	0	0	0	0	0	0	0	0	0	0		1
GSE63792	1	1	1	1	1	1	1	Mus musculus	44	Expression profiling by high throughput sequencing			GPL13112	Signaling to histone H3 for augmented transcription in the inflammatory response	1	1	0	0	0	Bone marrow derived macrophage'	2014-12-02	Molecular cell	14.548	10.1016/j.molcel.2016.09.026	Chromatin Kinases Act on Transcription Factors and Histone Tails in Regulation of Inducible Transcription.	0	The inflammatory response depends upon selective, rapid transcription initiation and high-level generation of gene products for defense against pathogens and environmental insult1,2. Kinase cascades are broadly employed for rapid transmission of extracellular information, thereby regulating the cell’s environmental response. These pathways play a prominent role in the inflammatory process. Severa…	Primary mouse bone marrow derived macrophages (BMDM) were used for NGS experiments. Briefly, BMDM were used unstimulated or following stimulation with S. typhosa LPS (100ng/mL) for the indicated period of time. Included in this submission are RNA-seq data for control DMSO treated BMDM (60' and 120' LPS stimulation), RMM-64 (5 uM) treated (60’ and 120’), SB747651A (5 uM) treated (60’ and 120’), an…	BMDM cells were treated with 100 ng/mL S. typhosa LPS for the indicated time'	1	1	1	0	0	0	0	0	0	0	0	0	0	0	0	0	0	1		1
GSE60857	1	1	1	1	1	1	1	Mus musculus	8	Expression profiling by high throughput sequencing			GPL13112	Coordinate Regulation of Enhancer Transcription at Super-Enhancers	1	1	0	0	0	bone marrow derived macrophage'	2014-08-27	Proceedings of the National Academy of Sciences of the United States of America	9.580	10.1073/pnas.1424028112	Inflammation-sensitive super enhancers form domains of coordinately regulated enhancer RNAs.	0	Using GRO-Seq, we find extensive regulation of enhancer RNAs (eRNA) within super-enhancers in response to lipopolysaccharide treatment in macrophages. Both activation and repression of gene expression are associated with super-enhancers and eRNA transcription dynamics. Treatment of macrophages with LPS targeted specific super-enhancers by attenuating their eRNA expression, leading to expression o…	Nascent transcriptome (GRO-Seq) analysis over a time course (0, 20, 60, 180 min) of Lipopolisaccharide signaling in mouse bone marrow-derived macrophages.	The primary macrophages were plated for experiments in macrophage serum-free media (Invitrogen) prior to treatment with 100 ng/ml LPS (Sigma-Aldrich) for the time indicated, without or with 1µM Dexamethasone (Sigma-Aldrich).'	1	1	1	0	0	0	0	0	0	0	0	0	0	0	0	0	0	1		1
GSE58993	1	1	1	1	1	1	1	Mus musculus	6	Expression profiling by high throughput sequencing			GPL17021	RNA-seq of 8hr LPS-stimulated bone marrow-derived macrophages from wild type, Ch25h-deficient, and LXRab knockout mice	1	1	0	0	0	Source: '	2014-07-01	Science (New York, N.Y.)	41.063	10.1126/science.1254790	Inflammation. 25-Hydroxycholesterol suppresses interleukin-1-driven inflammation downstream of type I interferon.	0	25-hydroxycholesterol has been demonstrated to regulate SREBP processing, yet Ch25h-deficient mice have no cholesterol abnormalities. Using RNA-seq, we find that LPS-stimulated, Ch25h-deficient BMDMs have dysregulated SREBP target genes, demonstrating that 25-hydroxycholesterol is an induced repressor of SREBP during inflammatory settings.	mRNA profiles from day 7 M-CSF bone marrow-derived macrophages (wild type, Ch25h-knockout, LXR-double knockout, were generated by deep sequencing on an Illumina HiSeq 2500. Sequence reads passing a quality filter were aligned to the mouse genome (mm10) using STAR.	BMDMs were stimulated with 100ng/ml LPS (E. coli 0111:B4; Sigma) for 8hrs'	1	1	1	0	0	0	0	0	0	0	0	0	0	0	0	0	0	0		1
GSE56122	1	1	1	1	1	1	1	Mus musculus	12	Expression profiling by high throughput sequencing			GPL13112	A dual cis-regulatory code links IRF8 to constitutive and inducible gene expression in macrophages.	1	1	0	0	0	BMDM cells (7th day of differentiation)'	2014-03-24	Genes &amp; development	8.990	10.1101/gad.257592.114	A dual cis-regulatory code links IRF8 to constitutive and inducible gene expression in macrophages.	0	IThe transcription factor (TF) interferon regulatory factor 8 (IRF8) controls both developmental and inflammatory stimulus-inducible genes in macrophages, but the mechanisms underlying these two different functions are largely unknown. One possibility is that these different roles are linked to the ability of IRF8 to bind alternative DNA sequences. We found that IRF8 is recruited to distinct sets…	Bone marrow cells isolated from C57BL/6 or BXH2/TyJ mice were plated in 10 cm plates in 5ml of BM-medium (high glucose DMEM supplemented with 20% low endotoxin fetal bovine serum, 30% L929-conditioned medium, 1% glutamine, 1%, Pen/Strep, 0.5% Sodium Pyruvate, 0.1% β-mercaptoethanol). Cultures were fed with 2.5 ml of fresh medium every two days. Macrophages were subjected to different treatment (s…	Macrophages were subjected to different treatment (see individual samples for details)'	1	1	1	0	0	0	0	1	0	0	0	0	0	0	0	0	0	0		1
GSE145950	1	1	1	1	1	1	1	Mus musculus	9	Expression profiling by high throughput sequencing			GPL17021	Comparative evaluation of metabolic, electrophilic, and immunologic effects of itaconate and its ester derivatives on macrophage activation	1	1	0	0	0	Source: '	2020-02-26	None	None	None	None	0	Itaconate is a metabolite naturally produced in large amounts in macrophages after exposure to immune stimulation. Following the discovery of itaconate’s immunoregulatory properties, several ester derivatives of this dicarboxylic acid were designed to further examine its role. We evaluated the metabolic, electrophilic, and immunologic profiles of macrophages treated with unmodified itaconate and …	BMDMs were prepared from 6 to 16-week-old mice as described and seeded at 100,000 cells 100 mL in 96 well tissue-culture plates in RMPI-1640 medium supplemented with 10% FBS, 2 mM L-glutamine, and 100 U/mL penicillin-streptomycin. Cells were stimulated with LPS (100 ng/mL; Sigma, E. coli 0111:B4) for 24 hours. For the Irg1 KO + ITA condition, 1 mM itaconate was added to the cells 4 hours after ad…	None'	1	1	1	0	0	0	0	0	0	0	0	0	0	0	0	0	0	1		1
GSE145860	1	1	1	1	1	1	1	Mus musculus	4	Expression profiling by high throughput sequencing			GPL21273	RNA_Sequencing Facilitates Quantitative Analysis of macrophages transcriptomes from Wild Type and miR_7 deficiency mice Transcriptomes	1	1	0	0	0	Bone Marrow_Derived Macrophage'	2020-02-24	None	None	None	None	0	Purpose: The goals of this study are to analyze the differential gene expression of miR_7 deficiency mice macrophages before and after activation, and screen out miR_7 candidate target genes.	Total RNA of macrophages (from WT or miR_7 deficiency mice) stimulated with 100 ng/mL LPS for 12 hrs or left unstimulated was purified using TRIzol reagent. Total RNA of each sample was submitted to the TSRI Next Generation Sequencing Core for deep sequencing. Total RNA was enriched for polyA_containing RNAs and deep sequencing of those samples was performed on a HiSeq 2000 (Illumina). Data analy…	None'	1	1	1	0	0	0	0	0	0	0	0	0	0	0	0	0	0	0		1
GSE145380	1	1	1	1	1	1	1	Mus musculus	18	Expression profiling by high throughput sequencing			GPL21103	Total RNA sequencing data of murine bone marrow derived macrophages from Apoe-/- and Apoe-/-/Treml4-/- mice stimulated with oxLDL	1	1	0	0	0	bone marrow derived macrophages'	2020-02-17	Frontiers in immunology	4.716	10.3389/fimmu.2020.00397	&lt;i&gt;TREML4&lt;/i&gt; Promotes Inflammatory Programs in Human and Murine Macrophages and Alters Atherosclerosis Lesion Composition in the Apolipoprotein E Deficient Mouse.	0	Treml4 has been recently caracterized as a protein-coding gene of the Trem family. It has been shown that its expression is controlled by two cis- eQTL's and that the minor allele a these locuses confers up to 6.5 fold increased relative risk of human coronary arterial calcification (CAC). Since Treml4 expression is confined to the myeloid compartment, we aimed to, first, determined if Treml4 exp…	Apoe-/- and Apoe-/-/Treml4-/- DKO BMDM were differentiated for 7 days and then treated with high (60ug/ml) or low (10ug/ml) oxLDL concentration or vehicle (PBS) for 16 hours. Total RNA was extracted from 3 biological replicates for each group.	After growing BMDM for 6 days in culture, cells were placed in complete culture media and treated with vehicle (PBS) or of LPS (100ng/mL) for 8h or 12h for proinflammatory activation'	1	1	1	0	0	0	0	0	0	0	0	0	0	0	0	0	0	0		1
GSE144739	1	1	1	1	1	1	1	Mus musculus	6	Expression profiling by high throughput sequencing			GPL21273	Macrophage GIT1 contributes to bone regeneration by regulating inflammatory response	1	1	0	0	0	BMM derived macrophages'	2020-02-04	None	None	None	None	0	To investigate the altered gene expression levels in GIT1 CKO and control macrophages in response to LPS. Each group had a biological repeat (n=3). Results provide insight into the role of GIT1 in macrophages after treated with LPS.	Three GIT1 CKO macrophages versus three GIT1 CWT macrophages	Further, macrophages from GIT1 CKO or CWT mice were treated with 100 ng/ml LPS'	1	1	1	0	0	0	0	0	0	0	0	0	0	0	0	0	0	0		1
GSE140573	1	1	1	1	1	1	1	Mus musculus	12	Expression profiling by high throughput sequencing			GPL21103	Dichotomous Engagement of HDAC3 Catalytic Activity Governs Inflammatory Responses [GRO-Seq]	1	1	0	0	0	Source: '	2019-11-18	None	None	None	None	0	Histone deacetylase 3 (HDAC3) is unique among the HDAC superfamily of chromatin modifiers that silence transcription through enzymatic modification of histones, because interaction with nuclear receptor corepressors (NCoR1/2) is required for engagement of its catalytic activity. However, loss of HDAC3 also represses transcription. Here we report that, during lipopolysaccharide (LPS) activation of…	Nascent RNA profiling of bone marrow-derived macrophages untreated macrophages or macrophages treated for 4 hours with either vehicle control (PBS) or LPS (5ng/ml for 4 hours)	After 7 days of differeniation, BMDM were replated, rested overnight before treated with PBS control, LPS(5ng/ml for 4 hours)'	1	1	1	0	0	0	0	0	0	0	0	0	0	0	0	0	0	0		1
GSE137257	1	1	1	1	1	1	1	Mus musculus	4	Expression profiling by high throughput sequencing			GPL17021	Oligosaccharide-dependent anti-inflammatory role of galectin-1 for macrophages in inflammatory bowel disease	1	1	0	0	0	Bone marrow derived macrophages (BMDMs)'	2019-09-11	None	None	None	None	0	Our previous study demonstrated that Galectin-1 plays a protective role for colitis by binding with polylactosamine structures in β-1,4-galactosyltransferase I-deficient mice, but precise function of galectin-1 remains unknown. In the present study, we investigated about the anti-inflammatory role of galectin-1 for macrophages to ameliorate inflammatory bowel disease in both animal model and huma…	To know the anti-inflammatory effect of galectin-1 in vivo, transfer of BMDMs cultured with galectin-1 into Recombination activating gene (Rag) 2-/- mice and treatment with galectin-1 in dextran sodium sulfate (DSS) colitis model were performed. Furthermore, RNA sequencing was performed to know the character of macrophages treated with galectin-1.	BMDMs derived from wild type mice were seeded on 24-well tissue culture plates (1×10^6cells/well) at 37℃ in an incubator with 5% CO₂. Then, BMDMs were stimulated by lipopolysaccharide (LPS) 1 μg/ml for 1 hour and cultured with recombinant mouse galectin-1 (R&D) or phosphate-buffered saline (PBS) as a control for 24 hours.'	1	1	1	0	0	0	0	0	0	0	0	0	0	0	0	0	0	1		1
GSE133844	1	1	1	1	1	1	1	Mus musculus	2	Expression profiling by high throughput sequencing			GPL23479	RNAseq to profile transcriptomes in bone marrow-derived macrophages from TKO (mir-106a~363-/- mir-106b~25-/- mir-17~92flox/flox Lyz2-Cre) and WT(Lyz2-Cre) mice stimulated with LPS for 3 hours.	1	1	0	0	0	Bone marrow-derived macrophages'	2019-07-05	Cellular &amp; molecular immunology	None	10.1038/s41423-020-0363-5	Three paralogous clusters of the miR-17~92 family of microRNAs restrain IL-12-mediated immune defense.	0	We performed the transcriptomic analysis of RNA-seq of BMDMs generated from WT and TKO mice and stimulated with 10 ng/ml LPS for 3 h to identify gene expression changes.	BMDMs from WT and TKO mice were stimulated with 10 ng/ml LPS for 3h and then were lysed. RNA was extracted, polyA enriched and prepared for sequencing libraries.	BMDMs from WT and TKO mice were stimulated with 10 ng/ml LPS for 3 h.'	1	1	1	0	0	0	0	0	0	0	0	0	0	0	0	0	0	0		1
GSE132539	1	1	1	1	1	1	1	Mus musculus	18	Expression profiling by high throughput sequencing			GPL13112	Dissecting the regulatory strategies of NFkB RelA target genes in the inflammatory response reveals differential transactivation logics [BMDM]	1	1	0	0	0	Primary mouse bone marrow-derived macrophages (BMDMs)'	2019-06-11	Cell reports	7.815	10.1016/j.celrep.2020.01.108	Dissecting the Regulatory Strategies of NF-κB RelA Target Genes in the Inflammatory Response Reveals Differential Transactivation Logics.	0	NFkB RelA is the potent transcriptional activator of inflammatory response genes. We stringently defined a list of direct RelA target genes by integrating physical (ChIPseq) and functional (RNAseq in knockouts) datasets. We then dissected each gene's regulatory strategy by testing RelA variants in a novel primary-cell genetic complementation assay. All endogenous target genes required that RelA m…	Total RNA extracted from primary mouse bone marrow-derived macrophages (BMDMs) were subjected to stimulation with TNF and LPS.	BMDMs were cultured for 6 days prior to usefor experiment on day 7. TNF (10 ng/ml) and LPS (100 ng/ml) were prepared and added to cell culture medium for stimulation'	1	1	1	0	0	0	0	0	0	0	0	0	0	1	0	0	0	0		1
GSE131561	1	1	1	1	1	1	1	Mus musculus	20	Expression profiling by high throughput sequencing			GPL17021	RNAseq analysis of the effects of inorganic long-chain polyphosphates on murine macrophages	1	1	0	0	0	bone marrow-derived macrophages'	2019-05-21	None	None	None	None	0	We used unbiased RNAseq analysis from bone marrow-derived macrophages of five individually treated sets of cells from C57BL/6J mice. Cells were treated for 12h with LPS, LPS+L-polyP, L-polyP, or remained untreated. We found several hundred genes to be regulated by the addition of L-polyP. In the combinated treatment with LPS as compared to LPS alone, we found especially interferon-regulated genes…	Five individual sets of bone marrow-derived macrophages were stimulated with LPS/LPS+L-polyP/L-polyP or remained untreated (20 samples in total of 4 conditions)	1.5 x 10^6 cells in 1.5 ml medium on a 6 cm petri dish were rested 4 h for seeding. Cells were stimulated for 12 h with LPS/LPS+L-polyP/L-polyP or remained untreated.'	1	1	1	0	0	0	0	0	0	0	0	0	0	0	0	0	0	1		1
GSE131171	1	1	1	1	1	1	1	Mus musculus	30	Expression profiling by high throughput sequencing			GPL19057	Caspase-8 promotes c-Rel-dependent inflammatory cytokine expression and resistance against Toxoplasma gondii	1	1	0	0	0	Source: '	2019-05-14	Proceedings of the National Academy of Sciences of the United States of America	9.580	10.1073/pnas.1820529116	Caspase-8 promotes c-Rel-dependent inflammatory cytokine expression and resistance against &lt;i&gt;Toxoplasma gondii&lt;/i&gt;.	0	Caspase-8 is a critical regulator of apoptosis, programmed necrosis, and inflammatory gene expression. Caspase-8 is necessary for optimal transcription of inflammatory and antimicrobial host defense genes, including Il12 and Il1b. While the mechanisms of caspase-8-mediated control of apoptosis and programmed necrosis are well-described, how caspase-8 controls inflammatory gene expression is less …	Total RNA-sequencing	BMDMs were prepared as described above, and 1x106 BMDMs/well were plated in 6-well tissue culture-treated dishes and placed in a 5% CO2 37°C incubator for 16 hours. BMDMs were stimulated with LPS (100 ng/mL) or CpG (1μM) for 0, 2, or 6 hrs.'	1	1	1	0	0	0	0	0	0	0	0	0	0	0	0	0	0	1		1
GSE130180	1	1	1	1	1	1	1	Mus musculus	21	Expression profiling by high throughput sequencing			GPL21626	Myeloid cells in liver and bone marrow acquire a functionally distinct inflammatory phenotype during obesity-related steatohepatitis	1	1	0	0	0	bone marrow derived macrophages'	2019-04-23	Gut	17.943	10.1136/gutjnl-2019-318382	Myeloid cells in liver and bone marrow acquire a functionally distinct inflammatory phenotype during obesity-related steatohepatitis.	0	Objective: Bone marrow-derived myeloid cells accumulate in the liver as monocytes and macrophages during the progression of obesity-related non-alcoholic fatty liver disease (NAFLD) to steatohepatitis (NASH). Myeloid cells comprise heterogeneous subsets, and dietary overnutrition may affect macrophages in liver and bone marrow. We therefore aimed at characterizing in-depth the functional adaptati…	Liver myeloid leukocytes and their bone marrow precursors adapt a common and functionally relevant inflammatory signature during NAFLD progression. Bone marrow derived macrophages were cultivated for 7 days followed by 100 ng/ml LPS stimulation. Macrophages were preincubated for the first 4 days with and without 10 mM fatty acid (palmitic and oleic acid 1:3). ND=standard chow diet and WD=Western …	cells from standard chow diet fed mice were pretreated for the first 4 days with and without 10 mM fatty acid (palmitic and oleic acid 1:3) and with and without 200 nM TAK242,\nfollowed by washing with PBS three times and culturing until day 7, were the cells were then stimulated with 100 ng/ml LPS from E.coli for 24h'	1	1	1	0	0	0	0	0	0	0	0	0	0	0	0	0	0	1		1
GSE129961	1	1	1	1	1	1	1	Mus musculus	39	Expression profiling by high throughput sequencing			GPL11002	Analysis of lncRNAs in macrophages	1	1	0	0	0	Source: ', 'bone marrow-derived macrophage'	2019-04-17	Proceedings of the National Academy of Sciences of the United States of America	9.580	10.1073/pnas.2005924117	A long noncoding RNA regulates inflammation resolution by mouse macrophages through fatty acid oxidation activation.	0	We identified long noncoding RNAs (lncRNAs) expressed in macrophages and characterized one lncRNA, designated lncFAO. To analyze the function of lncFAO, effects of knockdown and knockout of lncFAO were analyzed by RNA-seq.	[1] RNA-seq profiling of effects of the knockdown and deletion of lncFAO. [2] RNA-seq profiling of time-course effects of deletion of lncFAO.	For LPS treatment, 100 ng/ml of LPS (Sigma-Aldrich) was added to the medium.'	1	1	1	0	0	0	0	0	0	0	0	0	0	0	0	0	0	0		1
GSE129497	1	1	1	1	1	1	1	Mus musculus	9	Expression profiling by high throughput sequencing			GPL17021	Toll-like receptor signaling rewires macrophage metabolism and promotes histone acetylation via ATP-citrate lyase	1	1	0	0	0	bone marrow derived macrophages'	2019-04-08	Immunity	21.522	10.1016/j.immuni.2019.11.009	Toll-like Receptor Signaling Rewires Macrophage Metabolism and Promotes Histone Acetylation via ATP-Citrate Lyase.	0	TLR activation induces inflammatory responses in macrophages by activating temporally defined transcriptional cascades within the first hours after stimulation. Whether concurrent changes in the cellular metabolism that occur upon TLR activation influence the quality of the transcriptional responses remain unknown. Here we investigated how macrophages adopt their metabolism early after activation…	Bone marrow-derived macrophages were stimulated with LPS for 4 hours in the presence or absence of the ATP-Citrate Lyase inhibitor BMS303141.	None'	1	1	1	0	0	0	0	0	0	0	0	0	0	0	0	0	0	1		1
GSE129354	1	1	1	1	1	1	1	Mus musculus	20	Expression profiling by high throughput sequencing			GPL18480	RNA-seq in WT and IRF5-/- GM-BMDMs	1	1	0	0	0	Source: '	2019-04-04	None	None	None	None	0	Bulk RNA-seq in 1x10^6 GM-BMDMs from WT or IRF5-/- mice stimulated with LPS over an 8hr timecourse (0,1,2,4,8 hrs)	RNA was extracted from 2 biological replicates from each condition and purified with Qiagen RNeasy columns, polyadenylated mRNA was then selected for library preparation and sequencing. To a depth of 30-40x10^6 50bp single end reads per sample.	+/- 100ng/mL LPS'	1	1	1	0	0	0	0	0	0	0	0	0	0	0	0	0	0	0		1
GSE129347	1	1	1	1	1	1	1	Mus musculus	18	Expression profiling by high throughput sequencing			GPL19057	Anti-inflammatory effects of HDL in macrophages predominate over pro-inflammatory effects in atherosclerotic plaques	1	1	0	0	0	Bone marrow-derived macrophages'	2019-04-04	Arteriosclerosis, thrombosis, and vascular biology	6.618	10.1161/ATVBAHA.119.313253	Anti-Inflammatory Effects of HDL (High-Density Lipoprotein) in Macrophages Predominate Over Proinflammatory Effects in Atherosclerotic Plaques.	0	HDL infusion reduces atherosclerosis in animal models and is being evaluated as a treatment in humans. While some studies have shown anti-inflammatory effects of HDL in macrophages, others have reported pro-inflammatory effects and there is no consensus on underlying mechanisms. Transcriptional profiling reveals that HDL-mediated cholesterol efflux leads to both pro- and anti-inflammatory effects…	mRNA profiling of BMDM treated with rHDL	On day 8, macrophages were treated with reconstituted HDL CSL111 (CSL Behring) with an APOA1 to soybean phosphatidylcholine ratio of 1:150 1 for 20 hours. The BMDMs were washed twice with PBS, fresh DMEM, 1% pen-strep supplemented with 4% L929-conditioned medium was added with or without LPS (Cell signaling) for the indicated time. For cholesterol loading experiments, macrophages were incubated w…	1	1	1	0	0	0	0	0	0	0	0	0	0	0	0	0	0	1		1
GSE129294	1	1	1	1	1	1	1	Mus musculus	4	Expression profiling by high throughput sequencing			GPL13112	Chromatin associated RNA-seq in murine bone marrow derived macrophages (BMDMs) stimulated with LPS	1	1	0	0	0	Source: '	2019-04-03	None	None	None	None	0	The transcriptional organisation of pathogen activated macrophages requires complex circuitry in order to tailor the response to the injurious signals and microenvironmental situation. The signal-dependent transcription factors mediating macrophage activation in response to pattern recognition receptors are therefore diverse and context-dependent. Here, we took an unbiased approach to analyze the…	Chromatin associated RNA (chrRNA) consists of nascent non-polyadenylated RNA transcripts and is therefore representative of active transcription. The aim of this study is to examine intergenic regions of the genome that are actively transcribed in response to LPS 2 replicates per condition (unstimulated or 2hrs LPS)	+/- 100ng/mL LPS'	1	1	1	0	0	0	0	0	0	0	0	0	0	0	0	0	0	0		1
GSE125242	1	1	1	1	1	1	1	Mus musculus	4	Expression profiling by high throughput sequencing			GPL17021	Transcriptome Sequencing Facilitates Quantitative Analysis of BMDM (bone marrow induced macrophages) from FBXW7f/f and LysM-cre FBXW7f/f Transcriptomes before or after LPS treatment	1	1	0	0	0	Source: '	2019-01-17	The Journal of clinical investigation	12.282	10.1172/JCI123374	Fbxw7 increases CCL2/7 in CX3CR1hi macrophages to promote intestinal inflammation.	0	Purpose: The goals of this study are to compare genes change between FBXW7f/f and LysM-cre FBXW7f/f BMDM after LPS treatment Methods: BMDM mRNA from 6-8weeks FBXW7f/f (WT) and LysM-cre FBXW7f/f (KO) mice were generated by transcription sequencing, using Illumina. The clustering of the index-coded samples was performed on a cBot Cluster Generation System using TruSeq PE Cluster Kit v3-cBot-HS (Ill…	BMDMs mRNA from 6-8weeks FBXW7f/f (WT) and LysM-cre FBXW7f/f (KO) mice befor and after LPS treatment were generated by transcription sequencing, using Illumina.	In experiment group, WT and KO BMDM were treated with LPS for 3 hours.'	1	1	1	0	0	0	0	0	0	0	0	0	0	0	0	0	0	0		1
GSE125159	1	1	1	1	1	1	1	Mus musculus	74	Expression profiling by high throughput sequencing			GPL13112	Phosphorylation of the ancestral histone variant H3.3 amplifies stimulation-induced transcription	1	1	0	0	0	Source: '	2019-01-16	None	None	None	None	0	Complex organisms are able to rapidly induce select genes among thousands in response to diverse environmental cues. This occurs in the context of large genomes condensed with histone proteins into chromatin. The macrophage response to pathogen sensing, for example, rapidly engages highly conserved signaling pathways and transcription factors (TF) for coordination of inflammatory gene induction. …	Primary mouse bone marrow derived macrophages (BMDM) were used for NGS experiments. Briefly, BMDM were used unstimulated or following stimulation with S.typhosa LPS (100ng/mL) for the indicated period of time. Included in this submission are RNA-seq data for control DMSO treated BMDM in triplicate (60' and 120' LPS stimulation) as well as wild type, hypomorphic macrophage-like RAW264.7 cell lines…	As previously described in Josefowicz et al., 2016'	1	1	1	0	0	0	0	0	0	0	0	0	0	0	0	0	0	1		1
GSE125036	1	1	1	1	1	1	1	Mus musculus	16	Expression profiling by high throughput sequencing			GPL21626	Serine metabolism supports macrophage IL-1β production.	1	1	0	0	0	Source: '	2019-01-14	Cell metabolism	22.415	10.1016/j.cmet.2019.01.014	Serine Metabolism Supports Macrophage IL-1β Production.	0	Serine is a substrate for nucleotides, NADPH and glutathione (GSH) synthesis. Previous studies in cancer cells and lymphocytes have shown that serine-dependent one-carbon units are necessary for nucleotide production to support proliferation. Presently, it is unknown whether serine metabolism impacts the function of non-proliferative cells, such as inflammatory macrophages. We find that in macrop…	BMDMs,were,cultured,in,complete,MEM,,MEM,without,serine,,MEM,with,100ng/mL,LPS,,MEM,without,serine,but,with,100ng/mL,LPS,	BMDMs were cultured in complete MEM, MEM without serine, MEM with 100ng/mL LPS, MEM without serine but with 100ng/mL LPS.'	1	1	1	0	0	0	0	0	0	0	0	0	0	0	0	0	0	0		1
GSE124410	1	1	1	1	1	1	1	Mus musculus	23	Expression profiling by high throughput sequencing			GPL17021	LPS time-course in WT and Stk40 KO BMDMs	1	1	0	0	0	Bone Marrow Derived Macrophages'	2018-12-27	None	None	None	None	0	Bone marrow was harvested from Rosa26CreER; Stk40+/+ (WT; n = 3) and Rosa26CreER; Stk40loxp/loxp (Stk40 KO; n = 3) mice and differentiated for 6 days in the presence of 100 nM 4-OHT to generate WT and Stk40 KO bone-marrow derived macrophages (BMDMs). 2. On day 7 following differentiation BMDMs were treated with 100 ng x ml-1 LPS and harvested at 0 hrs, 6 hrs, 16 hrs, and 32 hrs following LPS expo…	RNA from BMDMs following LPS treatment at different time points from mice that are Stk40-wt ot Stk40-ko	None'	1	1	1	0	0	0	0	0	0	0	0	0	0	0	0	0	0	0		1
GSE122292	1	1	1	1	1	1	1	Mus musculus	15	Expression profiling by high throughput sequencing			GPL17021	RNAseq to profile transcriptomes in bone marrow-derived macrophages from Nelfb KO(Nelfbfl/fl, Lyz2-Cre) and WT(Nelfb+/+,Lyz2-Cre) mice	1	1	0	0	0	Bone marrow-derived macrophages'	2018-11-07	Nature communications	11.878	10.1038/s41467-020-16209-5	Negative elongation factor complex enables macrophage inflammatory responses by controlling anti-inflammatory gene expression.	0	We performed the transcriptomic analysis of RNA-seq of BMDMs generated from WT and Nelfb KO in conditions of unstimuated and LPS stimualtion to identify gene expression changes.	BMDMs from WT and KO were left untreated or stimulated with LPS for indicated time. RNA was extracted, polyA enriched and prepared for sequencing libraries.	BMDMs were left untreated or exposed to 10 ng/ml cell culture grade LPS (Escherichia coli 0111:B4, InvivoGen) for indicated time.'	1	1	1	0	0	0	0	0	0	0	0	0	0	0	0	0	0	0		1
GSE122070	1	1	1	1	1	1	1	Mus musculus	22	Expression profiling by high throughput sequencing			GPL21103	Genome-wide RNA sequencing analysis in Il10-/- bone marrow-derived macrophages stimulated by lipopolysaccharide	1	1	0	0	0	Bone marrow-derived macrophages'	2018-11-01	Science (New York, N.Y.)	41.063	10.1126/science.aal3535	Anti-inflammatory effect of IL-10 mediated by metabolic reprogramming of macrophages.	0	We report the genome-wide RNA sequencing analysis in Il10-/- bone marrow-derived macrophages (BMDMs) stimulated by lipopolysaccharide (LPS) where IL-10 effect in macrophage inflammatory response was examined in IL-10-deficient BMDMs upon LPS stimulation with addition of exogenous IL-10.	Examination of IL-10 effect in bone marrow-derived macrophages (BMDMs) in response to LPS stimulation. To grow bone-marrow derived macrophages (BMDMs), bone marrow cells were flushed from femur and tibia bones of IL-10-deficient mice strain in C57BL/6 background between 6 and 12 weeks of age, and were grown at 37°C in a humidified incubator in RPMI-1640 medium containing L-glutamine, 10% FCS and …	The RNA seq analysis was performed separately in two groups of samples. Group 1: BMDMs were stimulated for 3 h without (control samples C1 and C2) or with 100 ng/ml of lipopolysaccharide (LPS)(sampels C3 and C4), 100 ng/ml of IL-10 (samples D1 and D2) or both (sampels D3 and D4). Group 2: BMDMs were stimulated without (control samples K1 and K2) or with 100 ng/ml of LPS (for 6 h: samples K3 and K…	1	1	1	0	0	0	0	0	1	0	0	0	0	0	0	0	0	0		1
GSE121232	1	1	1	1	1	1	1	Mus musculus	18	Expression profiling by high throughput sequencing			GPL19057	Mir-146a wild-type 3' sequence identity is dispensable for proper innate immune function in vivo (RNA-Seq)	1	1	0	0	0	bone marrow derived macrophages (BMDMs)'	2018-10-15	Life science alliance	3.448	10.26508/lsa.201800249	MiR-146a wild-type 3' sequence identity is dispensable for proper innate immune function in vivo.	0	A long-prevailing model has held that the “seed” region (nucleotides 2-8) of a microRNA is typically sufficient to mediate target recognition and repression. However, numerous recent studies, both within the context of defining miRNA/target pairs by direct physical association and by directly assessing this model in vivo in C. elegans have brought this model into question. To test the importance …	Gene expression profiling of either stimulated (1 ng/ml LPS for 16 hours) or resting bone marrow derived macrophages (BMDMs) from miR-146 wild-type (WT), knock-out (KO) and non-seed swap (3'F) mice, in triplicate.	Separate cultures of BMDMs derived from each of the three genotypes were subjected to medium change with or without 1 ng/ml LPS and harvested after 16 hours.'	1	1	1	0	0	0	0	0	0	0	0	0	0	0	0	0	0	0		1
GSE120762	1	1	1	1	1	1	1	Mus musculus	16	Expression profiling by high throughput sequencing			GPL13112	The Translation of Non-Canonical Open Reading Frames Controls Mucosal Immunity	1	1	0	0	0	Macrophage'	2018-10-02	Nature	43.070	10.1038/s41586-018-0794-7	The translation of non-canonical open reading frames controls mucosal immunity.	0	We describe the identification of novel non-canonical ORFs in murine macrophages	Using RNAseq, RiboTag RNA seq and Ribosome Profiling in Murine macrophages untreated and stimulated with LPS	LPS stimulation for 6 or 24 hours'	1	1	1	0	0	0	0	0	0	0	0	0	0	0	0	0	0	0		1
GSE119380	1	1	1	1	1	1	1	Mus musculus	9	Expression profiling by high throughput sequencing			GPL21103	RNA-Seq Data	1	1	0	0	0	primary macrophage'	2018-09-03	None	None	None	None	0	We report here the RNA-Seq data for Control_Untreated_BMDMS, Control_LPS Treated_BMDMs and SRF-KO-LPS Treated_BMDMs	Examination of effect of LPS on gene expression and role of SRF	Cells were activated with LPS for 6 h.'	1	1	1	0	0	0	0	0	0	0	0	0	0	0	0	0	0	0		1
GSE118722	1	1	1	1	1	1	1	Mus musculus	2	Expression profiling by high throughput sequencing			GPL21103	Identification of NLRP3 inflammasome binding non-coding RNAs in activated iBMDMs	1	1	0	0	0	immortalized murine bone marrow-derived macrophages'	2018-08-17	None	None	None	None	0	High-throughput RNA-CLIP sequencing was employed to identify the NLRP3 inflammasome binding non-coding RNAs in iBMDMs.	In order to identify the NLRP3 inflammasome binding ncRNAs and their binding sites, we performed NLRP3 CLIP and high-throughput sequencing.	Two 10 cm2 dishes of iBMDMs were primed with LPS, and then stimulated with nigericin. The activated cells were washed three times with cold PBS and irradiated at 200 mJ/cm2 at 254 nm in HL-2000 HybriLinkerTM UV Crosslinker. Cells were collected and resuspended in 1 ml CLIP buffer. Cell lysates were precleared with protein A/G beads (Pierce) before they were incubated with protein A/G beads coated…	1	1	1	0	0	0	0	0	0	0	0	0	0	0	0	0	0	0		1
GSE116511	1	1	1	1	1	1	1	Mus musculus	24	Expression profiling by high throughput sequencing			GPL17021	Tuft cells play a suppressive role in pancreatic injury and tumorigenesis [RNA-seq]	1	1	0	0	0	Source: '	2018-07-02	None	None	None	None	0	We perfromed RNA-seq on pancreatic and intestinal tuft cells and bone marrow derived macrophages	The transcriptomes of pancreatic and intestinal tuft cells and bone marrow derived macrophages were profiled. Three biological replicates for each cell type.	To induce M1 polarization, macrophages were treated with 100 ng/ml LPS for 4 hours prior to control (MeOAc) or PGD2 treatment (10uM). Cells were collected 24 hrs later in Trizol for RNA-sequencing. A minimum of 3 biological replicates was analyzed per experiment.'	1	1	1	0	0	0	0	0	0	0	0	0	0	0	0	0	0	1	PGD2	1
GSE116220	1	1	1	1	1	1	1	Mus musculus	119	Expression profiling by high throughput sequencing			GPL17021	The TPL-2 – ERK1/2 signalling pathway inhibits interferon beta expression in macrophages via TCF-dependent Fos transcription	1	1	0	0	0	Source: '	2018-06-25	None	None	None	None	0	Studies in mice have indicated that TPL2 kinase plays important roles in immune responses to pathogens and in various models of inflammatory disease. We set out to determine how TPL2 (Map3k8) regulates transcription using an in vitro system of LPS-stimulated primary macrophages. TPL2 regulated genes are involved in a number of different processes including inflammation as well as reproduction, ce…	Bone marrow derived macrophages (BMDMs) from WT (C57BL/6), Map3k8[D270A], Nfkb1[SS/AA], WT+PD0325901, WT+RSKi47 and Elk1-/- Elk4-/- mice were generated and stimulated with LPS to determine the genes and processes controlled by TPL2 (Map3k8) signalling. BMDMs were stimulated with LPS (100ng/ml) for various times up to 2 hours or left unstimulated. PD0325901 (MKK1/2 inhibitor) and RSKi47 (RSK inhib…	On day 7, cells were seeded in 6 well plates at 0.5 x 10^6 cells/ml in 2ml overnight in RPMI 1640 supplemented with 1% FBS, 1 mM sodium pyruvate, 50 µM 2-Mercaptoethanol, 10mM HEPES, L-glutamine and pencillin/streptomycin. Cells were then pre-treated with inhibitors where appropriate (PD0325901; 0.1 µM, RSKi47; 2 µM), stimulated with 100 ng/ml LPS for the indicated times or left unstimulated'	1	1	1	0	0	0	0	0	0	0	0	0	0	0	0	0	0	1		1
GSE113009	1	1	1	1	1	1	1	Mus musculus	8	Expression profiling by high throughput sequencing			GPL13112	Next Generation Sequencing (NGS) of expression profile from unstimulated and LPS stimulated bone marrow derived macrophages from control and BRD4 conditional KO mice	1	1	0	0	0	Source: '	2018-04-11	The EMBO journal	11.227	10.15252/embj.2018100293	BRD4 directs hematopoietic stem cell development and modulates macrophage inflammatory responses.	0	Method: mRNA profiles were generated from pair-end sequencing of duplicate samples using Illumina Hiseq 2000. Results: Genes with an expression change of more than 2 fold were considered to be differentially expresed	Macrophages are cells belongs to innate immune system, which response to pathogen by the production of inflammatory proteins those that are effective in both combating pathogen and wound healing. Using microarray approach with BET inhibitors it was shown that many of the inflammatory response genes were under control of BET proteins. Purpose of this study was to assess the effect of BRD4 KO in NG…	None'	1	1	1	0	0	0	0	0	0	0	0	0	0	0	0	0	0	0		1
GSE110243	1	1	1	1	1	1	1	Mus musculus	16	Expression profiling by high throughput sequencing			GPL17021	Gene-specific mechanisms dictate glucocorticoid receptor-mediated repression of inflammatory response genes in macrophages [RNA-seq]	1	1	0	0	0	Bone Marrow derived macrophages (BMDMs)'	2018-02-06	eLife	7.551	10.7554/eLife.34864	Gene-specific mechanisms direct glucocorticoid-receptor-driven repression of inflammatory response genes in macrophages.	0	The Glucocorticoid Receptor (GR) potently represses macrophage-elicited inflammation, however, the underlying mechanisms remain obscure. Our genome-wide analysis reveals that pro-inflammatory paused genes, activated via global negative elongation factor (NELF) dissociation and RNA Polymerase (Pol)2 release from early elongation arrest, and non-paused genes, induced by de novo Pol2 recruitment, ar…	BMDM from LysM-Cre:NELF-B wt/wt (WT) and/or LysM-Cre:NELF-B fl/fl (NELF-B KO) mice were treated as indicated in individual figure legends (vehicle, LPS, LPS+Dex for 1 h) and RNA was isolated using Qiagen RNA-easy kit. Total RNA was polyA enriched and converted into Illumina-compatible sequencing library with TruSeq mRNA-Seq sample preparation kit (Illumina). Quality control of RNA and libraries w…	8-wk old mice were maintained on a regular chow. BMMΦ were isolated and cultured as priviously described. BMMΦ incubated for 1 h with or without LPS(10 ng/ml) and LPS+Dex (10 ng/ml + 100nm) immidiately prior RNA isolation.'	1	1	1	0	0	0	0	0	0	0	0	0	0	0	0	0	0	1		1
GSE109997	1	1	1	1	1	1	1	Mus musculus	9	Expression profiling by high throughput sequencing			GPL19057	LXR Suppresses Inflammatory Gene Expression and Neutrophil Migration through cis-Repression and Cholesterol Efflux [RNA-Seq]	1	1	0	0	0	Bone marrow-derived macrophages'	2018-02-01	Cell reports	7.815	10.1016/j.celrep.2018.11.100	LXR Suppresses Inflammatory Gene Expression and Neutrophil Migration through cis-Repression and Cholesterol Efflux.	0	The activation of Liver X Receptor (LXR) promotes cholesterol efflux and repression of inflammatory genes with anti-atherogenic consequences. The mechanisms underlying repressive activity of LXR are controversial and have been attributed to cholesterol efflux or to transrepression of Activator Protein-1 (AP-1) activity. Here, we find that cholesterol efflux contributes to LXR repression, while di…	mRNA profiling of BMDM treated with LXR agonist T0901317 and LPS	On day 8, macrophages were treated with LXR agonist T0901317 (Selleckchem) or GW3965 (Selleckchem) at a concentration of 500 nM or DMSO vehicle alone at a 1:10,000 dilution in serum-free medium with 4% L-cell conditioned medium for 3 hours. After this treatment period, macrophages were harvested directly for unstimulated chromatin assays or stimulated with 10 ng/mL LPS (Cell Signaling) added dire…	1	1	1	0	0	0	0	0	0	0	0	0	0	0	0	0	0	1		1
GSE103113	1	1	1	1	1	1	1	Mus musculus	8	Expression profiling by high throughput sequencing			GPL17021	Transcriptomic analysis by Next Generation Sequencing of mouse bone marrow derived macrophages (BMDMs) infected by Wild-Type and gra18 mutant strains of T. gondii.	1	1	0	0	0	Macrophages'	2017-08-25	eLife	7.551	10.7554/eLife.39887	Characterization of a &lt;i&gt;Toxoplasma&lt;/i&gt; effector uncovers an alternative GSK3/β-catenin-regulatory pathway of inflammation.	0	Purpose: T. gondii is an obligate intracellular parasite that remodels host transcriptome during infection. How T. gondii provokes these changes is not fully understood. In the present study we found that GRA18 is secreted in the infected host cell and associates with the β-catenin destruction complex to induce β-catenin levels, notably in the host nuclei. Therefore, we hypothesized that GRA18 co…	A total of 8 samples were analyzed. The experiment contains two sets of data: in the absence of LPS stimulation and after LPS stimulation. Cells that were left uninfected (ui) and without LPS stimulation were used as controls.	18 hours after infection, cells were subjected or not to LPS stimulation for 4 hours before being harvested for RNA extraction.'	1	1	1	0	0	0	0	0	0	0	0	0	0	0	0	0	0	1		1
GSE101316	1	1	1	1	1	1	1	Mus musculus	4	Expression profiling by high throughput sequencing			GPL21103	Expression data from WT and Ezh2-deficient macrophages non-treated (NT) or stimulated for 2 h with LPS	1	1	0	0	0	bone marrow-derived macrophages'	2017-07-12	The Journal of experimental medicine	10.892	10.1084/jem.20171417	Macrophage/microglial Ezh2 facilitates autoimmune inflammation through inhibition of Socs3.	0	we conducted gene expression profile analysis by using WT and Ezh2-deficient bone marrow-derived macrophages.Gene ontology (GO) analysis revealed the most prominent biological processes altered in macrophages upon LPS stimulation were associated with immune system process.	Genome-wide expression profiling of WT and Ezh2-deficient macrophages non-treated (NT) or stimulated for 2 h with LPS were generated by RNA-sequencing analysis	non-treated (NT) or stimulated for 2 h with LPS'	1	1	1	0	0	0	0	0	0	0	0	0	0	0	0	0	0	0		1
GSE100216	1	1	1	1	1	1	1	Mus musculus	8	Expression profiling by high throughput sequencing			GPL21103	PKCα-LSD1-NF-κB Signaling Cascade Is Crucial for Epigenetic Control of the Inflammatory Response [RNA-Seq]	1	1	0	0	0	bone marrow-derived macrophages (BMDM)'	2017-06-19	Molecular cell	14.548	10.1016/j.molcel.2018.01.002	PKCα-LSD1-NF-κB-Signaling Cascade Is Crucial for Epigenetic Control of the Inflammatory Response.	0	The inflammatory response mediated by NF-κB signaling is essential for host defense against pathogens. Although the components and regulatory mechanism of NF-κB signaling have been well-studied, molecular basis for the epigenetic regulation of the inflammatory response is poorly understood. Here, we identify a new signaling axis of PKCα- LSD1-NF-κB p65 which is critical for activation and amplifi…	Gene expression profiling of WT and phosphorylation-defective Lsd1SA/SA knock-in bone marrow-derived macrophages (BMDMs) untreated or treated with LPS for 2 hours.	BMDMs were serum starved for 24 hours and treated with LPS (1 mg/ml) for 2 hours.'	1	1	1	0	0	0	0	0	0	0	0	0	0	0	0	0	0	0		1
GSE81724	1	1	1	1	1	1	1	Mus musculus	4	Expression profiling by high throughput sequencing			GPL13112	A comprehensive analysis of gene expression patterns in wild-type and Batf2-/- bone marrow-derived macrophages (BMMφ)	1	1	0	0	0	bone marrow-derived macrophages'	2016-05-22	The Journal of experimental medicine	10.892	10.1084/jem.20161076	BATF2 inhibits immunopathological Th17 responses by suppressing &lt;i&gt;Il23a&lt;/i&gt; expression during &lt;i&gt;Trypanosoma cruzi&lt;/i&gt; infection.	0	We previously identified TLR-independent expression of 4933430F08Rik, encoding Batf2, in T. cruzi-infected bone marrow-derived dendritic cells (BMDCs) (Kayama et al., 2009). To determine the functions of Batf2 in innate immune responses, we performed a comprehensive gene expression analysis in wild-type and Batf2-/- bone marrow-derived macrophages (BMMφ). RNA-seq analysis showed that 98 genes are…	mRNA of wild-type and Batf2-/- BMMφ were subjected to deep sequencing profiling using Illumina HiSeq 2000.	Bone marrow-derived macrophages (BMMφ) were stimulated with 100 ng/ml LPS for the indicated periods following 10 ng/ml IFN-γ treatment for 4 h.'	2	1	1	1	0	0	0	0	0	0	0	0	0	0	0	0	0	0		1
GSE81249	1	1	1	1	1	1	1	Mus musculus	15	Expression profiling by high throughput sequencing			GPL17021	The RNA-binding protein TTP is a global post-transcriptional regulator of feedback control in inflammation [iCLIP-seq]	1	1	0	0	0	bone marrow-derived macrophages (BMDMs)'	2016-05-09	Nucleic acids research	11.147	10.1093/nar/gkw474	The RNA-binding protein TTP is a global post-transcriptional regulator of feedback control in inflammation.	0	RNA-binding proteins (RBPs) facilitate post-transcriptional control of eukaryotic gene expression at multiple levels. The RBP tristetraprolin (TTP/Zfp36) is a signal-induced phosphorylated anti-inflammatory protein guiding unstable mRNAs of pro-inflammatory proteins for degradation and preventing translation. Using iCLIP, we have identified numerous mRNA targets bound by wild-type TTP and by a no…	Comparison of the transcriptomes of TTP knockout macrophages inducibly expressing GFP, GFP-TTP or GFP-TTP-AA (S52A, S178A) phosphorylation mutant during 1h LPS stimulation. 3 biological replicates per genotype and condition.	BMDM cell lines were grown on 15 cm plates DMEM containing 2 mM L-glutamine, 10% (v/v) FCS, 100 U penicillin G/ml, 100 mg/ml streptomycin and non-essential amino acids, treatment with doxycycline (1µg/ml) and/or LPS (1µg/ml) occured as indicated'	2	1	1	0	1	0	0	0	0	0	0	0	0	0	0	0	0	1		1
GSE81237	1	1	1	1	1	1	1	Mus musculus	9	Expression profiling by high throughput sequencing			GPL17021	The RNA-binding protein TTP is a global post-transcriptional regulator of feedback control in inflammation [RNA-seq]	1	1	0	0	0	bone marrow-derived macrophages (BMDMs)'	2016-05-09	Nucleic acids research	11.147	10.1093/nar/gkw474	The RNA-binding protein TTP is a global post-transcriptional regulator of feedback control in inflammation.	0	RNA-binding proteins (RBPs) facilitate post-transcriptional control of eukaryotic gene expression at multiple levels. The RBP tristetraprolin (TTP/Zfp36) is a signal-induced phosphorylated anti-inflammatory protein guiding unstable mRNAs of pro-inflammatory proteins for degradation and preventing translation. Using iCLIP, we have identified numerous mRNA targets bound by wild-type TTP and by a no…	Comparison of the transcriptomes of TTP knockout macrophages inducibly expressing GFP, GFP-TTP or GFP-TTP-AA (S52A, S178A) phosphorylation mutant during 1h LPS stimulation. 3 biological replicates per genotype and condition.	BMDM cell lines were grown on 15 cm plates DMEM containing 2 mM L-glutamine, 10% (v/v) FCS, 100 U penicillin G/ml, 100 mg/ml streptomycin and non-essential amino acids, treatment with doxycycline (1µg/ml) for a total of 6h and with LPS (1µg/ml) for 1h.'	2	1	1	0	1	0	0	0	0	0	0	0	0	0	0	0	0	1		1
GSE63467	1	1	1	1	1	1	1	Mus musculus	2	Expression profiling by high throughput sequencing			GPL13112	Pervasive TTP binding but selective target mRNA destabilization in the macrophage transcriptome [RNA-Seq]	1	1	0	0	0	Primary bone marrow derived macrophages'	2014-11-19	Molecular systems biology	9.800	10.15252/msb.20156628	Tristetraprolin binding site atlas in the macrophage transcriptome reveals a switch for inflammation resolution.	0	Precise control of mRNA decay is fundamental for robust yet not exaggerated inflammatory responses to pathogens. Parameters determining the specificity and extent of mRNA degradation within the entire inflammation-associated transcriptome remain incompletely understood. Using transcriptome-wide high resolution occupancy assessment of the mRNA-destabilizing protein TTP, a major inflammation-limiti…	RNA-Seq of RNA isolated from murine bone marrow derived macrophages (WT or TTP-deficient) stimulated for 6 h with LPS	BMDMs were cultured on 15 cm cell-culture treated dishes in medium supplemented with 100 µM 4-thiouridine (Sigma) for 16 hours prior to experiment. The cells were then stimulated with LPS (10 ng/ml, Sigma) for 6 hours.'	2	1	1	0	1	0	0	0	0	0	0	0	0	0	0	0	0	1		1
GSE63466	1	1	1	1	1	1	1	Mus musculus	5	Expression profiling by high throughput sequencing			GPL13112	Pervasive TTP binding but selective target mRNA destabilization in the macrophage transcriptome [PAR-iCLIP]	1	1	0	0	0	Primary bone marrow derived macrophages'	2014-11-19	Molecular systems biology	9.800	10.15252/msb.20156628	Tristetraprolin binding site atlas in the macrophage transcriptome reveals a switch for inflammation resolution.	0	Precise control of mRNA decay is fundamental for robust yet not exaggerated inflammatory responses to pathogens. Parameters determining the specificity and extent of mRNA degradation within the entire inflammation-associated transcriptome remain incompletely understood. Using transcriptome-wide high resolution occupancy assessment of the mRNA-destabilizing protein TTP, a major inflammation-limiti…	PAR-iCLIP for TTP (3 replicates) and for HuR (2 replicates)	BMDMs were cultured on 15 cm cell-culture treated dishes in medium supplemented with 100 µM 4-thiouridine (Sigma) for 16 hours prior to experiment. The cells were then stimulated with LPS (10 ng/ml, Sigma) for 6 hours.'	2	1	1	0	1	0	0	0	0	0	0	0	0	0	0	0	0	1		1
GSE153012	1	1	1	1	1	1	1	Mus musculus	24	Expression profiling by high throughput sequencing			GPL24247	GPR35 mediates lysophosphatidic acid-signaling in bone marrow-derived macrophages at the transcriptional level	1	1	0	0	0	bone marrow-derived macrophages (BMDM)'	2020-06-22	None	None	None	None	0	Purpose: Our previous experiments showed that LPA activated inhibitory G-protein signaling in human GPR35-transfected cells. We wanted to test the LPA signaling in presence or absence of GPR35. Methods: We isolated RNA from bone-marrow derived macrophages (BMDMs) from WT or GPR35-deficient mice that were treated with LPA or LPS, and left untreated for control. Results: We have found that GPR35-de…	mRNA profiles of cont, LPA- or LPS-treated WT or GPR35-deficient BMDMs	On day 7 of culture, the cells were given 10 µM LPA, 10 ng/mL LPS or were left untreated for 4 hours. After, the cells were lysed and collected in TRI Reagent (Zymo Research, R2050).'	2	1	1	0	1	0	0	0	0	0	0	0	0	0	0	0	0	1		1
GSE148510	1	1	1	1	1	1	1	Mus musculus	12	Expression profiling by high throughput sequencing			GPL19057	RNA-sequencing of Wild-type and Bmal1 KO M1 macrophages	1	1	0	0	0	Bone marrow-derived macrophages'	2020-04-12	eLife	7.551	10.7554/eLife.54090	Bmal1 integrates mitochondrial metabolism and macrophage activation.	0	The goal of this study was to determine role of the circadian regulator Bmal1 in metabolic regulation in pro-inflammatory ("M1") activating by bacterial lipopolysaccharide.	Wild-type ("WT") and myeloid-specific Bmal1 KO ("M-BKO") bone marrow-derived macrophages were primed with interferon gamma overnight and treated without or with lipolysaccharide for another 8 hours to induce M1 activation. N=3 biological replicates.	Primed with Interferon gamma overnight without or with subsequent 8h lipopolysaccharide treatment'	2	1	1	1	0	0	0	0	0	0	0	0	0	0	0	0	0	0		1
GSE145381	1	1	1	1	1	1	1	Mus musculus	12	Expression profiling by high throughput sequencing			GPL17021	Total RNA sequencing data of murine bone marrow derived macrophages from WT and Treml4 deficient mice	1	1	0	0	0	bone marrow derived macrophages'	2020-02-17	Frontiers in immunology	4.716	10.3389/fimmu.2020.00397	&lt;i&gt;TREML4&lt;/i&gt; Promotes Inflammatory Programs in Human and Murine Macrophages and Alters Atherosclerosis Lesion Composition in the Apolipoprotein E Deficient Mouse.	0	Treml4 has been recently characterized as a protein-coding gene of the Trem family. It has been shown that its expression is controlled by two cis- eQTL's and that the minor allele a these locuses confers up to 6.5 fold increased relative risk of human coronary arterial calcification (CAC). Since Treml4 expression is confined to the myeloid compartment, we aimed to, first, determined if Treml4 ex…	WT and Treml4-/- BMDM were differentiated for 7 days and then treated with LPS or vehicle (PBS) for 8 or 12 hours. Total RNA was extracted from 2 biological replicates for each group and	After growing BMDM for 6 days in culture, cells were placed in complete culture media and treated with vehicle (PBS) or of LPS (100ng/mL) for 8h or 12h for proinflammatory activation'	2	1	1	0	1	0	0	0	0	0	0	0	0	0	0	0	0	0		1
GSE126084	1	1	1	1	1	1	1	Mus musculus	9	Expression profiling by high throughput sequencing			GPL13112	High-throughput sequencing Analysis of mouse BMDM cell Transcriptomes	1	1	0	0	0	Bone-marrow-derived macrophage (BMDM)'	2019-02-05	Molecular cell	14.548	10.1016/j.molcel.2019.06.039	One-Carbon Metabolism Supports S-Adenosylmethionine and Histone Methylation to Drive Inflammatory Macrophages.	0	Purpose: Mouse BMDM is the universal cell type of studying innate immunity.This study was to analyze LPS induced innate immune respone and the relationship between serine synthesis pathway and LPS induced innate immune respone Methods: BMDM cells were treated with or without LPS for 6 hours in the pressence of phgdh inhibitor or not. Then mRNA profiles of these samles were generated by High-throu…	mRNA profiles of mouse BMDM treated with LPS and phgdh inhibitor were generated by High-throughput sequencing, in triplicate, using HiSeqTM 2000.	For sample C, BMDMs were cultured in complete DMEM medium for 6 hours. For sample L, BMDMs were cultured in complete DMEM medium for 6 hours in the presence of 500 ng/ml LPS. For sample LN, BMDMs were cultured in complete DMEM medium for 6 hours in the presence of LPS (500 ng/ml) and NCT503 (50 μM).'	2	1	1	0	1	0	0	0	0	0	0	0	0	0	0	0	0	1		1
GSE124774	1	1	1	1	1	1	1	Mus musculus	24	Expression profiling by high throughput sequencing			GPL21103	RNA-seq of diabetic or non-diabetic murine bone marrow derived macrophages (BMDM)	1	1	0	0	0	Source: '	2019-01-07	None	None	None	None	0	The aim of this study was to interrogate whether BMDM basal or pro-inflammatory stimulated gene expression is altered by diabetes and persists despite in vitro glucose normalisation. Unstimulated BMDM from diabetic mice differentially express 632 genes (324 increased and 308 downregulated) compared to unstimulated control BMDM; this increases to 1,348 genes (802 increased and 546 decreased) upon …	6 diabetic mice samples and 6 non-diabetic control mice samples were used. Each sample was split in half, one half submitted as a baseline, unstimulated control and the other was stimulated with LPS + IFNy.	Cells were stimulatded in complete 5 mmol/L glucose DMEM media with 10 ng/mL recombinant murine interferon-y (IFNy) plus 100 ng/mL lipopolysaccharide (LPS) for 6 hours, or left unstimulated and used as controls.'	2	1	1	1	0	0	0	0	0	0	0	0	0	0	0	0	0	0		1
GSE124765	1	1	1	1	1	1	1	Mus musculus	14	Expression profiling by high throughput sequencing			GPL19057	Genome-wide RNA sequencing of sequential TLR agonist stimulation in C57Bl6/J macrophages	1	1	0	0	0	Bone marrow derived macrophages'	2019-01-07	Proceedings of the National Academy of Sciences of the United States of America	9.580	10.1073/pnas.1820704116	Specific sequences of infectious challenge lead to secondary hemophagocytic lymphohistiocytosis-like disease in mice.	0	We report the genome-wide RNA sequencing of bone marrow derived macrophages after sequential TLR agonist stimulation.	Examination of sequential TLR agonist stimulation. Bone marrow derived macrophages (BMDMs) were prepared from male animals 6-12 weeks of age. Cells were isolated from femurs and tibias. The bone marrow cells were and grown in macrophage growth medium (RPMI 1640 supplemented with 10% FBS (Gibco), 1% penicillin-streptomycin (Gibco), 2 mM L-glutamine (Gibco), 1 mM sodium pyruvate (Gibco), 0.01 M HEP…	For sequential stimuli, cells were first stimulated with 100 ng/mL Poly I:C (InvivoGen), 5 ng/mL LPS derived from Escherichia coli 055:B5 (Sigma-Aldrich), or 100U/mL recombinant IFN beta (R&D Systems). 24 hours or at the indicated time after initial stimulation, the media was removed and cells were washe age growth media, and then the media was replaced with Poly I:C or LPS. 2-DG was used at 2.5 …	2	1	1	0	1	0	0	1	0	0	0	0	0	0	0	0	1	1		1
GSE114020	1	1	1	1	1	1	1	Mus musculus	16	Expression profiling by high throughput sequencing			GPL19057	Effect of Notch Signaling Inhibitor on Gene Expression in Lipopolysaccharide-stimulated Macrophages in the Presence of Immune Complex	1	1	0	0	0	Source: '	2018-05-03	PloS one	2.776	10.1371/journal.pone.0198609	Notch signaling regulates the responses of lipopolysaccharide-stimulated macrophages in the presence of immune complexes.	0	Lipopolysaccharide (LPS)/immunue complex (IC) stimulated macrophages produce cytokine profiles that differe from LPS-stimulated inflammatory macropahges. Notch signaling is activated in LPS/IC-stimulated macrophages and inhibition of Notch signaling reduced IL-10 production. This study investigated the effect of gamma-secretase inhibitor (GSI) that suppresses Notch signaling pathway, on gene expr…	Gamma secretase inhibitor (GSI)-treated bone marrow derived macrophage mRNA profiles were generated by deep sequencing using Illumina NextSeq 500. The results were compared between vehicle control (dimethylsulfoxide)-treated cells and GSI-treated cells.	BMDMs were primed overnight with recombinant murine IFNg (10 ng/mL) (BioLegend, USA) and washed twice by media and warm PBS, respectively. Salmonella LPS (100 ng/mL) (Sigma-Aldrich, USA), rabbit IgG against ovalbumin (OVA) (GeneTex, USA) and IgG-opsonized OVA (immune complex) were added to activate macrophages as indicated. Gamma secretase inhibitor (GSI), DAPT (25 µM) (Calbiochem, USA) and vehic…	2	1	1	1	0	0	0	0	0	0	0	0	0	0	0	0	0	1		1
GSE108581	1	1	1	1	1	1	1	Mus musculus	30	Expression profiling by high throughput sequencing			GPL17021	Transcriptional control of macrophage inducible gene expression by cohesin [RNA-Seq I]	1	1	0	0	0	Bone marrow-derived macrophages'	2017-12-27	Nature immunology	23.530	10.1038/s41590-018-0184-1	Control of inducible gene expression links cohesin to hematopoietic progenitor self-renewal and differentiation.	0	Although cohesin and CTCF are major determinants of interphase 3D genome organisation, their impact on the maintenance of transcriptional control, chromatin marks, and enhancer states appears surprisingly limited. Here we study how cohesin promotes the dynamics of eRNA transcription and enhancer states and facilitates the regulation of inducible inflammatory genes in macrophages.	RNA-seq, GRO-seq, ChIP-seq and ATAC-seq profiling were performed in Rad21-/- macrophages treated with LPS at different time points as indicated.	Macrophages were subjected to LPS treatment (10ng/ml) and Interferon-gamma treatment (10ng/ml) at the indicated time points (see individual samples).'	2	1	1	1	0	0	0	0	0	0	0	0	0	0	0	0	0	0		1
GSE106854	1	1	1	1	1	1	1	Mus musculus	12	Expression profiling by high throughput sequencing			GPL21103	Expression profiling of Dicer loss-of-function macrophages	1	1	0	0	0	macrophage'	2017-11-14	Circulation	None	10.1161/CIRCULATIONAHA.117.031589	Dicer in Macrophages Prevents Atherosclerosis by Promoting Mitochondrial Oxidative Metabolism.	0	The role of microRNAs in the inflammatory response of macrophages to LPS was adressed by expression analysis in DicerKO (LysMcre/+;Dicerfl/fl;ApoE-/-) vs wildtype (LysMcre/+;Dicer+/+ApoE-/-) macrophages when challenged either with vehicle (PBS) or LPS.	Bone marrow-derived macrophages of male LysMcre/+;Dicerfl/fl;ApoE-/- and there litter mate control mice (LysMcre/+;Dicer+/+;ApoE-/-) were isolated and differentiated in vitro. After 6h treatment with either vehicle (PBS) or 100 ng/ul LPS, macrophages were harvested. The RNA was isolated and sequenced. 3 replicates per genotype and treatment were analyzed.	Differentiated macrophages were treated o/n with 1:1000 EtOH and 6h with either D-PBS (vehicle) or 100 ng/ul LPS (LPS).'	2	1	1	0	1	0	0	0	0	0	0	0	0	0	0	0	0	1		1
GSE100805	1	1	1	1	1	1	1	Mus musculus	4	Expression profiling by high throughput sequencing			GPL17021	Decreased expression of a subset of TLR-dependent genes by heme-inducible Spi-C	1	1	0	0	0	macrophage'	2017-07-05	Proceedings of the National Academy of Sciences of the United States of America	9.580	10.1073/pnas.1808426115	Heme ameliorates dextran sodium sulfate-induced colitis through providing intestinal macrophages with noninflammatory profiles.	0	To determine the functions of Spi-C in innate immune responses, we investigated the overall gene expression patterns in M-CSF-BMDMΦs prepared from Spicflox/flox and Lyz2-cre; Spicflox/flox mice. M-CSF-BMDMΦs were stimulated with or without LPS following heme treatment and used for RNA-seq analysis.	Control and Spic–/– BMDMΦ pretreated with 40 μM hemin for 18 h were stimulated with (designated ‘CNT_4’ and ‘cKO_4’, respectively) or without (designated ‘CNT_0’ and ‘cKO_0’, respectively) 100 ng/ml LPS for 4 h.	Control and Spic–/– BMDMΦ pretreated with 40 μM hemin for 18 h were stimulated with (designated ‘CNT_4’ and ‘cKO_4’, respectively) or without (designated ‘CNT_0’ and ‘cKO_0’, respectively) 100 ng/ml LPS for 4 h.'	2	1	1	0	1	0	0	0	0	0	0	0	0	0	0	0	0	1		1
GSE82043	1	1	1	1	1	1	1	Mus musculus	18	Expression profiling by high throughput sequencing			GPL17021	Itaconate links inhibition of succinate dehydrogenase with macrophage metabolic remodeling and regulation of inflammation	1	1	0	0	0	Bone marrow-derived macrophages'	2016-05-30	None	None	None	None	0	Remodeling of the tricarboxylic acid (TCA) cycle is a metabolic adaptation mechanism accompanying inflammatory macrophage activation. During this process, endogenous metabolites can adopt regulatory roles that govern specific aspects of inflammatory response, as recently shown for succinate, which regulates the downstream pro-inflammatory IL-1β-HIF1a axis. Itaconate is one of the most highly indu…	Experiment 1: mature WT BMDM were treated for 12h with 0.25 mM dimethyl itaconate (DI) or vehicle (Unst) and then stimulated with LPS (E. coli 0111:B4; 100 ng/ml, 4h) (DI+LPS; LPS); Experiment 2: mature Irg1-/- BMDM were stimulated with LPS (E. coli 0111:B4; 100 ng/ml) and murine recombinant IFNg (50 ng/ml) for 24h.	mature WT BMDM were treated for 12h with 0.25 mM dimethyl itaconate (DI) or vehicle (Unst) and then stimulated with LPS (E. coli 0111:B4; 100 ng/ml, 4h) (DI+LPS; LPS)', 'mature Irg1-/- BMDM were stimulated with LPS (E. coli 0111:B4; 100 ng/ml) and murine recombinant IFNg (50 ng/ml) for 24h'	3	1	1	1	1	0	0	0	0	0	0	0	0	0	0	0	0	1		1
GSE67270	1	1	1	1	1	1	1	Mus musculus	69	Expression profiling by high throughput sequencing			GPL9250	Global transcriptome analysis of macrophages during Helicobacter pylori infection	1	1	0	0	0	Bone marrow-derived macrophages (BMDM)'	2015-03-25	PloS one	2.776	10.1371/journal.pone.0137839	Modeling the Regulatory Mechanisms by Which NLRX1 Modulates Innate Immune Responses to Helicobacter pylori Infection.	0	Based on preliminary data demonstrating that macrophages are critical regulators of Helicobacter pylori colonization and gastric pathology in mice, we sought to investigate how macrophages may serve as bacterial reservoirs of intracellular H. pylori.	BMDM were isolated from WT and PPARg-/- mice and cultured with M-CSF for 7 days to promote macrophage differentiation. Fully differentiation macrophages were challenged with H. pylori strains SS1 at an MOI of 10 for 15 minutes. Extracellular bacteria was then eliminated by gentamycin treatment. Cells were collected at 0, 60, 120, 240, 360 and 720 minutes post gentamycin treatment to ascertain who…	infection protocol: BMDM cell suspensions were resuspended in cRPMI_M without antibiotics and plated in triplicate in 12-well plates (2.5x105 for re-isolation experiments, 1x106 cells for RNA isolation). Cells were left to adhere overnight at 37°C, 95% humidity and 5% CO2. The following day, H. pylori SS1 was harvested from Columbia blood agar plates and resuspended in cRPMI_M w/o Ab to a concent…	3	1	1	1	1	0	0	0	0	0	0	0	0	0	0	0	0	1		1
GSE145523	1	1	1	1	1	1	1	Mus musculus	12	Expression profiling by high throughput sequencing			GPL21493	Triacylglycerol synthesis enhances macrophage inflammatory function	1	1	0	0	0	Bone Marrow derived Macrophages'	2020-02-19	None	None	None	None	0	Macrophages stimulated with lipopolysaccharide (LPS) plus interferon-g (IFNg) accumulate TGs in LDs, and long-chain acylcarnitines. Inhibition of TG synthesis results in diminished LD development, and increased long chain acylcarnitine levels, suggesting that FA fate is balanced between TG and acylcarnitine synthesis. Nevertheless, TG-synthesis is required for inflammatory macrophage function, si…	RNA-Seq was performed on resting or activated Macrophages treated with or without the DGAT1 inhibitor T863	Resting Macrophages (M0), or Macrophages stimulated with with 50 ng ml–1 IFN-γ and 20 ng ml-1 LPS (γ+LPS), were treated with 50 μM T863 for DGAT1 inhibition'	3	1	1	1	1	0	0	0	0	0	0	0	0	0	0	0	0	1		1
GSE110749	1	1	1	1	1	1	1	Mus musculus	20	Expression profiling by high throughput sequencing			GPL17021	Dimethyl itaconate inhibits secondary wave of NF-κB signaling in macrophage activation	1	1	0	0	0	Source: '	2018-02-16	Nature	43.070	10.1038/s41586-018-0052-z	Electrophilic properties of itaconate and derivatives regulate the IκBζ-ATF3 inflammatory axis.	0	Natural metabolite itaconate and its membrane permeable derivative dimethyl itaconate (DI) selectively inhibit a subset of cytokines during macrophage activation (e.g. IL-1β, IL-6, IL-12 but not TNF-α). Selectivity of DI action stems from the inhibitory effects of secondary, but not primary, wave of NF-κB signaling.	Bone marrow-derived macrophages (BMDMs) from C57BL/6 mice were stimulated with LPS + IFNg for indicated timepoints. Some samples were treated with dimethyl itaconate for 12h prior to LPS stimulation.	Cells were stimulated with LPS + IFNg for indicated timepoints. Cells in some samples were treated with 250uM dimethyl itaconate for 12h prior to LPS stimulation.'	3	1	1	1	1	0	0	0	0	0	0	0	0	0	0	0	0	1		1
GSE98810	1	0	1	1	1	1	1	Mus musculus	6	Expression profiling by high throughput sequencing			GPL17021	Gene expression profile in endotoxin stimulated murine primary macrophages	1	1	0	0	0	Source: '	2017-05-11	Laboratory investigation; a journal of technical methods and pathology	3.684	10.1038/labinvest.2017.92	Ligand-mediated cytoplasmic retention of the Ah receptor inhibits macrophage-mediated acute inflammatory responses.	0	We report high-throughput profiling of gene expression from murine primary macrophages. We profile mRNA in control and endotoxin stimulated macrophages, and examine the effect of AHR ligand (SGA360) under inflammatory status. This study provides a framework for understanding transcriptional changes caused by SGA360 during activated inflammatory signaling .	Examination of gene expression in peritoneal macrophages under inflammatory stimulus and in the presence of AHR ligand.	Cells were pre-treated with 10 uM SGA360 for 1 h, then with 10 ng/ml LPS for 4 h. Cells were harvested at the end of treatment.'	1	1	1	0	0	0	0	0	0	0	0	0	0	0	0	0	0	1		0
GSE98506	1	0	1	1	1	1	1	Mus musculus	36	Expression profiling by high throughput sequencing			GPL17021	Analysis of LPS-stimulated WT and Tnip2[D310N] bone marrow-derived macrophages	1	1	0	0	0	Source: '	2017-05-03	None	None	None	None	0	This experiment was conducted to analyse the effect of mutating the ubiquitin binding function [D310N] of ABIN2 (Tnip2) on the LPS-induced expression of mRNAs in bone marrow-derived macrophages.	WT and Tnip2[D310N] BMDMs, LPS (100ng/ml), n=3/genotype, Unstimulated, 30mins, 60mins, 120mins, 240mins and 360mins. 36 samples in total, Single end, 75bp	BMDMs were treated with 100ng/ml LPS for the times indicated'	1	1	1	0	0	0	0	0	0	0	0	0	0	0	0	0	0	0		0
GSE93558	1	0	1	1	1	1	1	Mus musculus	20	Expression profiling by high throughput sequencing			GPL13112	The marine natural product honaucin A attenuates inflammation by activating the Nrf2-ARE pathway	1	1	0	0	0	RAW 264.7 macrophages'	2017-01-12	Journal of natural products	None	10.1021/acs.jnatprod.7b00734	Marine Natural Product Honaucin A Attenuates Inflammation by Activating the Nrf2-ARE Pathway.	0	The marine natural product honaucin A attenuates inflammation by activating the Nrf2-ARE pathway	mRNA profiles were generated from untreated and honaucin A-exposed RAW 264.7 macrophages in the presence of LPS (Illumina Hiseq2000)	EtOH (vehicle) or honaucin A (4 μM or 12 μM) in EtOH were added to the appropriate wells and plates were incubated for 1 hour at 37 °C with 5% CO2. Lipopolysaccharide (0.5 μg/mL) was then added to all treatments. Three replicates were prepared for each treatment. The treated cells were incubated for 30 minutes or 180 minutes.'	1	1	1	0	0	0	0	0	0	0	0	0	0	0	0	0	0	1		0
GSE89918	1	0	1	1	1	1	1	Mus musculus	6	Expression profiling by high throughput sequencing			GPL13112	miR-222 regulation of the tolerized LPS response	1	1	0	0	0	Peritoneal macrophages'	2016-11-16	Nature	43.070	10.1038/s41586-018-0253-5	Induction of innate immune memory via microRNA targeting of chromatin remodelling factors.	0	The purpose of this study is to determine the effect miR-221/222 have on LPS-induced gene expression in macrophages.	mRNA profiles of peritoneal macrophages from wildtype or miR-221/222 knockout mice that were untreated, stimulated with LPS, or tolerized and restimulated with LPS were generated by deep sequencing, in triplicate, using Illumina HiSeq2000.	Cells were either untreated (Naïve), treated with 1000 ng/ml LPS for 4 hours (LPS), or treated with 10 ng/ml LPS for 15 hours, washed, allowed to rest for 2 hours, and re-stimulated with 1000 ng/ml LPS for 4 hours (Tolerized+LPS).'	1	1	1	0	0	0	0	0	0	0	0	0	0	0	0	0	0	0		0
GSE58432	1	0	1	1	1	1	1	Mus musculus	12	Expression profiling by high throughput sequencing			GPL18635	Effect of SF3A1 inhibition on pre-mRNA splicing	1	1	0	0	0	RAW 264.7 macrophages'	2014-06-12	PLoS genetics	5.224	10.1371/journal.pgen.1004932	Regulation of toll-like receptor signaling by the SF3a mRNA splicing complex.	0	We previously found that the SF3A mRNA splicing complex was required for a robust innate immune response; SF3A acts in part by inhibiting the production of a negatively acting splice form of the TLR signaling adaptor MyD88. Here we inhibit SF3A1 using RNAi and subsequently perform an RNAseq study to identify the full complement of genes and splicing events regulated by SF3A in murine macrophages.…	RNAseq was used to monitor the effects of SF3A1 siRNA-mediated knockdown in murine macrophages. Three biological replicates were used for each of the four treatment combinations (with/without siRNA, with/without LPS). The first replicates for each combination were each sequenced in two runs, which were combined in the analysis.	siRNAs were transfected using the Amaxa nucleofector shuttle; 24 hours later, cells were treated with LPS for 4 hours'	1	1	1	0	0	0	0	0	0	0	0	0	0	0	0	0	0	1		0
GSE58282	1	0	1	1	1	1	1	Mus musculus	9	Expression profiling by high throughput sequencing			GPL9185	A Gpr120 Selective Agonist Improves Insulin Resistance and Chronic Inflammation	1	1	0	0	0	Intraperitoneal primary macrophages'	2014-06-06	Nature medicine	30.641	10.1038/nm.3614	A Gpr120-selective agonist improves insulin resistance and chronic inflammation in obese mice.	0	We report that a high affinity, selective, small molecule Gpr120 agonist (cpdA), exerts potent anti-inflammatory effects on macrophages in vitro, and in obese mice in vivo. Gpr120 agonist treatment of high fat diet (HFD)/obese mice causes improved glucose tolerance, decreased hyperinsulinemia, increased insulin sensitivity and decreased hepatic steatosis. This suggests that Gpr120 agonists could …	Examination of effects of DHA and compound A on primary macrophages stimulated by LPS, 3 replicates for each condition	Intraperitoneal macrophages were pre-treated with DHA (100 uM for 1 hour) or cpdA (10 uM for 1 hour), then stimulated with LPS (100 ng/ml) for 6 hours'	1	1	1	0	0	0	0	0	0	0	0	0	0	0	0	0	0	1	DHA	0
GSE52320	1	0	1	1	1	1	1	Mus musculus	8	Expression profiling by high throughput sequencing			GPL13112	High temporal resolution of mRNA expression patterns during the early macrophage response to LPS [RNA_Seq]	1	1	0	0	0	RAW264.7 macrophages'	2013-11-12	PLoS genetics	5.224	10.1371/journal.pgen.1004368	Translational regulation of specific mRNAs controls feedback inhibition and survival during macrophage activation.	0	When macrophages encounter pathogens, they transiently induce an orchestrated cascade of pro- and anti-inflammatory genes. To obtain a precise picture of transcriptome-wide mRNA expression patterns, we performed RNA-Seq of total RNA at a high temporal resolution during the first two hours of macrophage activation. We systematically analyzed the contribution of translational regulation to the earl…	Expression profiles of LPS-treated Raw264.7 cells (0, 15, 30, 45, 60, 75, 90 and 120 min after stimulation) were generated by deep sequencing using Illumina HiSeq 2000.	RAW264.7 cells were treated with LPS (100 ng/ml, Sigma, L2630, E. coli serotype O111:B4) for 0, 15, 30, 45, 60, 75, 90 and 120 min.'	1	1	1	0	0	0	0	0	0	0	0	0	0	0	0	0	0	0		0
GSE153924	1	0	1	1	1	1	1	Mus musculus	3	Expression profiling by high throughput sequencing			GPL21103	TLR4 signaling and macrophage inflammatory responses are dampened by GIV/Girdin	1	1	0	0	0	Source: '	2020-07-07	None	None	None	None	0	Sensing of pathogens by Toll-like receptor 4 (TLR4) induces an inflammatory response; controlled responses confer immunity but uncontrolled responses cause harm. Here we define how a multi-modular scaffold, GIV (a.k.a Girdin) titrates such inflammatory response in macrophages. Upon challenge with microbe-derived lipopolysaccharides (LPS, a ligand for TLR4), macrophages with GIV mount a more toler…	Two biological replicates (using two different shRNAs) were analyzed for RAW macrophages simulated with LPS for 5hrs.	RAW 264.7 cells were stimulated with LPS (100 ng/mL) for 5 hrs.'	1	1	1	0	0	0	0	0	0	0	0	0	0	0	0	0	0	0		0
GSE134456	1	0	1	1	1	1	1	Mus musculus	12	Expression profiling by high throughput sequencing	0		GPL19057	Next generation sequencing facilitates the mapping of the transcriptomes of two E3 ligase knock out macrophages	1	1	0	0	0	Source: '	2019-07-18	None	None	None	None	0	The goal of this study was to compare RNA-seq data generated from WT, Ing4-/- and Socs1-/- RAW 264.7 macrophages. These are two known E3 ligases for the trancription factor NF-kB and so their functional consequences on transcription were explored in this study.	12 samples in total (2 replicates of 6 conditions)	HEK293T cells were either left untreated or were treated with 100 ng/ml LPS for 3 hours prior to RNA extraction.'	1	1	1	0	0	0	0	0	0	0	0	0	0	0	0	0	0	0		0
GSE127902	1	0	1	1	1	1	1	Mus musculus	5	Expression profiling by high throughput sequencing			GPL21273	Next Generation Sequencing Facilitates Quantitative Analysis of Macrophage (RAW264.7) with and without arctigenin treatment	1	1	0	0	0	Source: '	2019-03-06	None	None	None	None	0	Purpose: Next-generation sequencing (NGS) has revolutionized systems-based analysis of cellular pathways. The goals of this study are to explore the mechanism and target of arctigenin affecting macrophages (RAW264.7) Methods: Total mRNA was extracted from cells using an RNA extraction kit (Qiagen K.K., Tokyo, Japan). RNA-Seq was performed using HiSeq X Ten for next-generation sequencing by OE Bio…	Macrophage (RAW264.7) with vector, with 0.5 mg/mL LPS alone or combined 1 μM arctigenin treatment.	Macrophage (RAW264.7) with vector, with 0.5 mg/mL LPS alone or combined 1 μM arctigenin treatment.'	1	1	1	0	0	0	0	0	0	0	0	0	0	0	0	0	0	1		0
GSE124723	1	0	1	1	1	1	1	Mus musculus	6	Expression profiling by high throughput sequencing			GPL13112	VD3-VDR axis regulates the homeostasis and function of alveolar macrophage [RNA-Seq LPS]	1	1	0	0	0	alveolar macropahges'	2019-01-07	EBioMedicine	6.680	10.1016/j.ebiom.2019.06.039	Vitamin D&lt;sub&gt;3&lt;/sub&gt;-vitamin D receptor axis suppresses pulmonary emphysema by maintaining alveolar macrophage homeostasis and function.	0	Purpose: To understand the regulation of gene expression of alveolar macrophages by VD3-VDR axis	Fresh isolated WT alveolar macropahges (AM) were treated with LPS (100ng/mL) or LPS plus 50 nM Vitamin D3 in vitro for 4hrs. RNA was isolated and purified by Qiagen Rneasy micro kit and applied to RNAseq.	WT AMs were treated with 100ng/mL LPS or LPS plus 50nM VD3 (Sigma) in vitro for 4 hours in complete RMPI1640.'	1	1	1	0	0	0	0	0	0	0	0	0	0	0	0	0	0	1		0
GSE121681	1	0	1	1	1	1	1	Mus musculus	3	Expression profiling by high throughput sequencing			GPL17021	Efferocytosis Fuels Requirements of Fatty Acid Oxidation and the Electron Transport Chain to Polarize Macrophages for Tissue Repair	1	1	0	0	0	primary peritoneal macrophages'	2018-10-23	None	None	None	None	0	Screening pathways that are affected in macrophages during efferocytosis	primary peritoneal macrophages are cocultured with apoptotic cells or LPS for 5 hours; unengulfed apoptotic cells are rinsed off; macrophages are harvested and RNA was extracted for sequencing	apoptotic cells were added to macrophages in a 5:1 ratio for 5 hrs before macrophages were harvested for RNA extraction; LPS was used at 100ng/ml for 5 hr treatment'	1	1	1	0	0	0	0	0	0	0	0	0	0	0	0	0	0	0		0
GSE120651	1	0	1	1	1	1	1	Mus musculus	2	Expression profiling by high throughput sequencing			GPL17021	Next-Generation Sequencing Facilitates Quantitative Analysis of Wild Type and Kdm2b-/- Peritoneal Macrophage Transcriptomes	1	1	0	0	0	peritoneal macrophages'	2018-09-28	None	None	None	None	0	Purpose: The purpose of this study is to detect activated or silenced genes during Kdm2b-deficient peritoneal macrophages and the control cells. Gene expression differences between two samples could be found using transcriptome profiling (RNA-seq) analysis. Methods: Mouse peritoneal macrophages were harvested from mice 4 days after thioglycollate (BD, Sparks, MD) injection. Macrophages RNA profil…	Peritoneal macrophage mRNA profiles of wild type (WT) and Kdm2b-/- mice were generated by deep sequencing.	LPS 100ng/ml for 3 hours.'	1	1	1	0	0	0	0	0	0	0	0	0	0	0	0	0	0	0		0
GSE117115	1	0	1	1	1	1	1	Mus musculus	12	Expression profiling by high throughput sequencing			GPL21493	PPARg Deficiency Suppresses the Release of IL-1b and a in Macrophages via a Type 1 Interferon Dependent Mechanism	1	1	0	0	0	Source: '	2018-07-13	Journal of immunology (Baltimore, Md. : 1950)	4.718	10.4049/jimmunol.1800224	PPARγ Deficiency Suppresses the Release of IL-1β and IL-1α in Macrophages via a Type 1 IFN-Dependent Mechanism.	0	TG elicited Peritoneal macrophages from WT and PPARgamma KO mice were treated with control or lipid inflammatory stress in triplicate	LysM-Cre (cre) controls) or LysM-PPARg (ppar) were treated with vehicle (BSA-PBS; bp) or palmitate (250 uM) with LPS (100 ng/ml); pl for 8h and RNA was extracted	Cre (WT) or PPARg KO macrophages were treated with BSA-PBS and palm-LPS (doses above) for 8h'	1	1	1	0	0	0	0	0	0	0	0	0	0	0	0	0	0	0		0
GSE108582	1	0	1	1	1	1	1	Mus musculus	18	Expression profiling by high throughput sequencing			GPL17021	Transcriptional control of macrophage inducible gene expression by cohesin [RNA-Seq II]	1	1	0	0	0	Fetal liver derived macrophages'	2017-12-27	Nature immunology	23.530	10.1038/s41590-018-0184-1	Control of inducible gene expression links cohesin to hematopoietic progenitor self-renewal and differentiation.	0	Although cohesin and CTCF are major determinants of interphase 3D genome organisation, their impact on the maintenance of transcriptional control, chromatin marks, and enhancer states appears surprisingly limited. Here we study how cohesin promotes the dynamics of eRNA transcription and enhancer states and facilitates the regulation of inducible inflammatory genes in macrophages.	RNA-seq, GRO-seq, ChIP-seq and ATAC-seq profiling were performed in Rad21-/- macrophages treated with LPS at different time points as indicated.	On DIV10 500nM 4-hydroxy tamoxifen or ethanol (as indicated in each individual sample) was added to the cells for 8 hours. LPS-stimulated samples were treated for two more hours with 10ng/ml LPS.'	1	1	1	0	0	0	0	0	0	0	0	0	0	0	0	0	0	1		0
GSE107412	1	0	1	1	1	1	1	Mus musculus	12	Expression profiling by high throughput sequencing			GPL21103	A defective pentose phosphate pathway reduces inflammatory macrophage responses during hypercholesterolemia	1	1	0	0	0	Source: '	2017-11-28	Cell reports	7.815	10.1016/j.celrep.2018.10.092	A Defective Pentose Phosphate Pathway Reduces Inflammatory Macrophage Responses during Hypercholesterolemia.	0	Metabolic reprogramming has emerged as a crucial regulator of immune cell activation but how systemic metabolism influences immune cell metabolism and function remains to be investigated. To investigate the effect of dyslipidemia on immune cell metabolism, we performed in-depth transcriptional, metabolic and functional characterization of macrophages isolated from hypercholesterolemic mice. Syste…	RNA-seq of peritoneal macrophages from female mice placed on a control or high fat diet, stimulated with LPS for 0 or 24 hours.	None'	1	1	1	0	0	0	0	0	0	0	0	0	0	0	0	0	0	1		0
GSE103047	1	0	1	1	1	1	1	Mus musculus	8	Expression profiling by high throughput sequencing			GPL11002	Next Generation Sequencing Facilitates Quantitative Analysis of Wild Type and α7nAChR-/- Peritoneal macrophage Transcriptomes with Nicotine and/or LPS treatment	1	1	0	0	0	Peritoneal macrophage'	2017-08-24	None	None	None	None	0	Purpose: The cholinergic anti-inflammatory pathway (CAP) links the nervous and immune systems and modulates innate and adaptive immunity. The goals of this study are to identify the new downstream signaling of α7nAChR in macrophages. Methods: Peritoneal macrophages isolated from α7nAChR+/+ and α7nAChR-/- mice were treated with nicotine (10 μM) and/or LPS (100 ng/ml), then RNA-seq was performed. R…	Peritoneal macrophage's mRNA profiles of wild type (WT) and α7nAChR-/- mice treated with Nicotine and/or LPS were generated by deep sequencing.	Peritoneal macrophage were treated with nicotine (10 μM) or vehicle for 15 minutes and then stimulated with LPS (100 ng/ml) or vehicle for 4 hours at 37 °C.'	1	1	1	0	0	0	0	0	0	0	0	0	0	0	0	0	0	1		0
GSE100887	1	0	1	1	1	1	1	Mus musculus	6	Expression profiling by high throughput sequencing			GPL13112	PARP14 controls the nuclear accumulation of a subset of type I Interferon-inducible proteins [RNA-seq2]	1	1	0	0	0	RAW 264.7 Macrophages'	2017-07-06	Journal of immunology (Baltimore, Md. : 1950)	4.718	10.4049/jimmunol.1701117	PARP14 Controls the Nuclear Accumulation of a Subset of Type I IFN-Inducible Proteins.	0	The enzymes of the poly-ADP-ribose polymerase (PARP) super-family control many relevant cellular processes, but a precise understanding of their activities in different physiological or disease contexts is largely incomplete. We found that transcription of several PARP genes was dynamically regulated upon macrophage activation by several inflammatory stimuli. Specifically, PARP14 was strongly ind…	mRNA sequencing of differentially expressed genes in PARP14 WT RAW 264.7 cells, with or without LPS treatment	Cells were treated or not, for 4h, with LPS'	1	1	1	0	0	0	0	0	0	0	0	0	0	0	0	0	0	0		0
GSE100886	1	0	1	1	1	1	1	Mus musculus	12	Expression profiling by high throughput sequencing			GPL13112	PARP14 controls the nuclear accumulation of a subset of type I Interferon-inducible proteins [RNA-seq1]	1	1	0	0	0	RAW 264.7 Macrophages'	2017-07-06	Journal of immunology (Baltimore, Md. : 1950)	4.718	10.4049/jimmunol.1701117	PARP14 Controls the Nuclear Accumulation of a Subset of Type I IFN-Inducible Proteins.	0	The enzymes of the poly-ADP-ribose polymerase (PARP) super-family control many relevant cellular processes, but a precise understanding of their activities in different physiological or disease contexts is largely incomplete. We found that transcription of several PARP genes was dynamically regulated upon macrophage activation by several inflammatory stimuli. Specifically, PARP14 was strongly ind…	mRNA sequencing of differentially expressed genes in PARP14 WT and KO RAW 264.7 cells, upon: no treatment, LPS, Jak inhibitor or LPS plus Jak inhibitor treatment.	Cells were treated or not, for 2h, with LPS alone, Jak inhibitor alone or LPS plus Jak inhibitor.'	1	1	1	0	0	0	0	0	0	0	0	0	0	0	0	0	0	1		0
E-MTAB-7296	1	0	1	1	1	1	1	Mus musculus	12	RNA-seq of coding RNA	0		None	RNA-seq of primary hepatocytes treated with GR and PPARalpha agonists in the presence of LPS	1	1	0	0	0	None	2020-03-04	None	None	None	None	0	None	The aim of the experiment was to identify genes regulated by 19 h treatment with 1 uM Dexamethasone (GR ligand) and 0,5 uM GW7647 (PPAR alpha ligand) in the LPS-induced (100 ng/ml 19 h) primary macrophages.	None	1	1	1	0	0	0	0	0	0	0	0	0	0	0	0	0	0	1		0
GSE112595	1	0	1	1	1	1	1	Mus musculus	6	Expression profiling by high throughput sequencing			GPL17021	Pyruvate dehydrogenase kinase is a metabolic checkpoint for polarization of macrophages to the M1 phenotype	1	1	0	0	0	peritoneal macrophages'	2018-04-02	Frontiers in immunology	4.716	10.3389/fimmu.2019.00944	Pyruvate Dehydrogenase Kinase Is a Metabolic Checkpoint for Polarization of Macrophages to the M1 Phenotype.	0	Metabolic reprogramming during macrophage polarization supports the effector functions of these cells in health and disease. Although the importance of glycolytic and oxidative metabolism in M1 and M2 macrophages, respectively, is well established, our knowledge of metabolic checkpoints controlling these effector states is limited. Here we demonstrate that pyruvate dehydrogenase kinase (PDK), whi…	mRNA expression profiles of Mus musculus peritoneal macrophages (PMs) at the following three conditions were examined by Illumina Hi-seq 2500: wild-type PMs untreated (Cont-WT) or treated with LPS (100 ng/ml) and IFN-γ (10 ng/ml) for 12 hr (M1-WT), and PDK2/4 double knock-out PMs treated with LPS and IFN-γ for 12 hr (M1-DKO).	PMs were isolated from WT and DKO mice then LPS (100 ng/ml) with IFN-γ (10 ng/ml) were treated into cells for 12 hr.'	2	1	1	1	0	0	0	0	0	0	0	0	0	0	0	0	0	0		0
GSE116348	1	0	1	1	1	1	1	Mus musculus	24	Expression profiling by high throughput sequencing			GPL17021	The effect of cellular context on miR-155 mediated gene regulation in four major immune cell types (RNA-Seq)	1	1	0	0	1	B cell', 'Dendritic cell', 'Macrophage', 'CD4 T cell'	2018-06-27	Nature immunology	23.530	10.1038/s41590-018-0208-x	The effect of cellular context on miR-155-mediated gene regulation in four major immune cell types.	0	Numerous microRNAs and their target mRNAs are co-expressed across diverse cell types. However, it is unknown whether they are regulated in a cellular context-independent or -dependent manner. Here, we explored transcriptome-wide targeting and gene regulation by miR-155, whose activation-induced expression plays important roles in innate and adaptive immunity. Through mapping of miR-155 targets us…	Primary dendritic cells, B cells, CD4 T cells, and macrophages from C57BL/6J wild type and miR-155 KO mice were cultured in RPMI medium with 10% FBS. Prior to harvesting primary dendritic cells, mice were subcutaneously injected with one million B16 melanoma cells expressing Flt3 ligand for about two weeks. After purification of splenic CD11c+ dendritic cells by CD11c microbeads (Miltenyi Biotec)…	None'	2	1	1	0	0	1	0	0	0	0	0	0	0	0	0	0	0	0		0
GSE116468	1	0	1	1	1	1	1	Mus musculus	39	Expression profiling by high throughput sequencing			GPL17021	The effect of cellular context on miR-155 mediated gene regulation in four major immune cell types (PolyA-Seq)	1	1	0	0	1	B cell', 'Dendritic cell', 'Macrophage', 'CD4 T cell'	2018-06-29	Nature immunology	23.530	10.1038/s41590-018-0208-x	The effect of cellular context on miR-155-mediated gene regulation in four major immune cell types.	0	Numerous microRNAs and their target mRNAs are co-expressed across diverse cell types. However, it is unknown whether they are regulated in a cellular context-independent or -dependent manner. Here, we explored transcriptome-wide targeting and gene regulation by miR-155, whose activation-induced expression plays important roles in innate and adaptive immunity. Through mapping of miR-155 targets us…	Primary dendritic cells, B cells, CD4 T cells, and macrophages from C57BL/6J wild type and miR-155 KO mice were cultured in RPMI medium with 10% FBS. Prior to harvesting primary dendritic cells, mice were subcutaneously injected with one million B16 melanoma cells expressing Flt3 ligand for about two weeks. After purification of splenic CD11c+ dendritic cells by CD11c microbeads (Miltenyi Biotec)…	None'	3	1	1	0	1	1	0	0	0	0	0	0	0	0	0	0	0	1		0
GSE120807	1	1	1	1	1	1	1	Mus musculus	81	Expression profiling by high throughput sequencing			GPL17021	Genome-wide collaboration of canonical and non-canonical STAT1 complexes with NF-κB to control signal integration between Interferons and TLR4 in vascular and immune cells [RNA-seq]	1	1	0	0	1	Vascular Smooth Muscle Cells', 'Bone Marrow-Derived Macrophages', 'Bone Marrow-Derived Dendritic Cells'	2018-10-03	Frontiers in immunology	4.716	10.3389/fimmu.2019.01253	Signal Integration of IFN-I and IFN-II With TLR4 Involves Sequential Recruitment of STAT1-Complexes and NFκB to Enhance Pro-inflammatory Transcription.	0	Atherosclerosis is a disease of large and medium-sized muscular arteries and is characterized by vascular inflammation and lipid-laden plaque formation within the intima of the vessel wall. Atherosclerosis is initiated by recruitment of blood leukocytes to the injured vascular endothelium and leads to altered contractility of Vascular Smooth Muscle Cells (VSMCs), acute and chronic luminal obstruc…	RNA-seq samples were derived from IFN alpha- (8 hours), IFN gamma- (8 hours), LPS- (4hours), IFN alpha+LPS- and IFN gamma+LPS-treated Vascular Smooth Muscle Cells (VSMC), Bone Marrow-Derived Macrophages (BMDM) and Dendritic Cells (DC) at least in triplicates.	VSMC, BMDM and DC were left unstimulated or treated with single stimulus as follows: 1000U/ml of IFN alpha or 10ng/ml of IFN gamma for 8 hours; 10ng/ml (BMDM and DC)/1μg/ml (VSMC) of LPS for 4 hours. To further study the effect of IFNs pretreatment on LPS signaling, the cells were first treated with IFN alpha/IFN gamma for 8 hours followed by LPS stimulation for another 4 hours, as abovementioned…	2	1	1	1	0	0	1	0	0	0	0	0	0	0	0	0	0	0		1
GSE115497	1	1	1	1	1	1	1	Mus musculus	90	Expression profiling by high throughput sequencing			GPL17021	Interferon Regulatory Factor 8 (IRF8) Deficiency Promotes Osteoclast Transcriptional Program	1	1	0	0	1	BM derived Macrophage', 'Osteoclast'	2018-06-08	Journal of bone and mineral research : the official journal of the American Society for Bone and Mineral Research	5.711	10.1002/jbmr.3690	Inactivating Mutation in IRF8 Promotes Osteoclast Transcriptional Programs and Increases Susceptibility to Tooth Root Resorption.	0	Irf8 functions as negative regulator of osteoclastogenesis. Genetic deletion of Irf8 in mice results in osteoporosis, a low bone mass state caused by increased osteoclast activity. However, the effects of Irf8 ablation on genome wide regulation of osteoclast-specific genes is unknown. We performed RNA-seq analysis of Irf8-/- and Irf8+/+ bone marrow macrophages (BMMs) prior to (day 0) and after RA…	RNA-seq analysis of transcriptional changes in BMMs stimulated with MCSF (day 0) and MCSF plus RANKL (day 4 and day 8). Both male and female mice and cells obtained from both genders were analyzed in this study.	BMMs from Irf8-/- and Irf8+/+ mice were cultured in the presence of MCSF and RANKL for 8 days to generate terminally differentiated osteoclasts. For transduction studies, BMMs from Irf8-/- mice were transduced with hIRF8WT, hIRF8G388S, or hIRF8379-389, followed by treatment with MCSF and RANKL for 8 days to generate terminally differentiated osteoclasts.'	2	1	1	1	0	0	0	0	0	0	0	0	0	0	0	0	0	0		1
GSE136914	1	0	1	1	1	1	1	Mus musculus	45	Expression profiling by high throughput sequencing			GPL19057	Integrative genomic and epigenomic profiling reveals cell-type specific signaling networks in activated lung mononuclear phagocytes [RNA-seq]	1	1	0	0	1	alveolar macrophages (AM)', 'interstitial macrophages (IM)', 'inflammatory monocytes (iMo)'	2019-09-05	None	None	None	None	0	The lung is inhabited by resident alveolar and interstitial macrophages as well as monocytic cells that survey the lung. Each cell type plays distinct functional roles under homeostatic and inflammatory conditions, but mechanisms establishing their molecular identities and functional potential remain poorly understood. Here, systematic evaluation of transcriptomes and open chromatin of alveolar m…	Low input RNA-seq for alveolar macrophages (AM), interstitial macrophages (IM) and inflammatory monocytes (iMo) isolated from the lung of C57BL/6J mice after intraperitoneal LPS and intranasal LPS administration respectively at 0h, 2h, 6h and 22h.	None'	1	1	1	0	0	0	0	0	0	0	0	0	0	0	0	0	0	0		0
GSE71037	1	0	0	0	0	0	0	Ovis aries	8	Expression profiling by high throughput sequencing			GPL19778	Fetal microglial in vitro phenotype depends on prior in vivo inflammation	1	0	1	0	0	Source: '	2015-07-17	Frontiers in cellular neuroscience	3.900	10.3389/fncel.2015.00294	Fetal microglial phenotype in vitro carries memory of prior in vivo exposure to inflammation.	0	We sequenced mRNA from 8 microglia extracted from sheep fetuses exposed to LPS or saline solution, to determine genetic expression of the first sheep model of in utero inflammation and second hit inflammation.	Examination of genetic expression in naive and second hit microglia.	None'	1	1	1	0	0	0	0	0	0	0	0	0	0	0	0	0	0	0		0
GSE101857	1	0	0	0	0	0	0	Ovis aries	7	Expression profiling by high throughput sequencing			GPL19778	α7 nicotinic acetylcholine receptor signaling modulates the inflammatory phenotype of fetal brain microglia: first evidence of interference by iron homeostasis.	1	0	1	0	0	Source: '	2017-07-25	Scientific reports	4.011	10.1038/s41598-017-09439-z	α7 nicotinic acetylcholine receptor signaling modulates the inflammatory phenotype of fetal brain microglia: first evidence of interference by iron homeostasis.	0	We sequenced mRNA from 7 microglia extracted from sheep fetuses exposed to LPS, agonist and antagonist of α7 nicotinic acetylcholine receptor to determine signaling pathway through modeling of α7 during inflammation.	Examination of genetic expression in microglia after α7 nicotinic acetylcholine receptor modeling with agonistic and antagonistic drug.	None'	1	1	1	0	0	0	0	0	0	0	0	0	0	0	0	0	0	1		0
GSE96995	1	0	0	0	0	0	0	Rattus norvegicus	22	Expression profiling by high throughput sequencing			GPL19052	Diverse requirements for microglial survival, specification, and function revealed by defined-medium cultures	1	0	1	0	0	P21 brain CD11b-immunopanned microglia'	2017-03-24	Neuron	14.403	10.1016/j.neuron.2017.04.043	Diverse Requirements for Microglial Survival, Specification, and Function Revealed by Defined-Medium Cultures.	0	Microglia, the resident macrophages of the central nervous system (CNS), engage in various CNS-specific functions that are critical for development and health. To better study the properties that distinguish microglia from other tissue macrophage populations, we have optimized serum-free culture conditions to permit robust survival of highly purified adult microglia under defined-medium condition…	Three to six biological replicates per group were collected: Freshly isolated P21 rat microglia, P21 rat microglia 8 days in culture in serum-free TIC medium, P21 rat microglia 7 days in culture in serum-free TIC medium and 1 day supplemented with 10% fetal calf serum (FCS), P21 rat microglia 5 days in culture in serum-free TIC medium and 3 days supplemented with 10% FCS, or P21 rat microglia 3 d…	10% fetal calf serum was added to FCS wells and mixed rapidly 1, 3, or 5 days prior to harvesting RNA.'	0	1	0	0	0	0	0	0	0	0	0	0	0	0	0	0	0	1		0
GSE95403	1	0	0	0	0	0	0	Rattus norvegicus	12	Expression profiling by high throughput sequencing			GPL14844	Next Generation Sequencing of miRNAs in rat hepatic macrophage Kupffer cells.	1	1	0	0	0	liver-derived primary Kupffer cells'	2017-02-27	Scientific reports	4.011	10.1038/s41598-017-15760-4	Hyaluronic acid 35 normalizes TLR4 signaling in Kupffer cells from ethanol-fed rats via regulation of microRNA291b and its target Tollip.	0	We report the application of single-end-based sequencing technology for high-throughput profiling of miRNAs in Kupffer Cells.	Examination of miRNA profile in Kupffer cells during chronic ethanol feeding to rat.	Primary cells were treated with or without HA35 for 5hrs.'	0	1	0	0	0	0	0	0	0	0	0	0	0	0	0	0	0	1		0
GSE65715	1	0	0	0	0	0	0	Rattus norvegicus	6	Expression profiling by high throughput sequencing			GPL18694	Macrophage epoxygenase determines a pro-fibrotic transcriptomesignature	1	1	0	0	0	Source: '	2015-02-06	Journal of immunology (Baltimore, Md. : 1950)	4.718	10.4049/jimmunol.1402979	Macrophage epoxygenase determines a profibrotic transcriptome signature.	0	Epoxygenases belong to the cytochrome P450 family and they generate epoxyeicosatrienoic acids (EETs) known to have anti-inflammatory effects but little is known about their role in macrophage function. By high-throughput sequencing of RNA (RNA-seq) in primary macrophages derived fromrodents and humans, we establish the relative expression of epoxygenases in these cells. Zinc-finger nuclease-media…	Gene expression profile generated for macrophages in wild type and Cyp2j4 KO WKY rats	None'	0	1	0	0	0	0	0	0	0	0	0	0	0	0	0	0	0	1		1
GSE84465	0	0	0	0	0	0	0	Homo sapiens	3589	Expression profiling by high throughput sequencing			GPL18573	Single-Cell RNAseq analysis of diffuse neoplastic infiltrating cells at the migrating front of human glioblastoma	1	0	0	1	1	Neoplastic', 'Oligodendrocyte', 'OPC', 'Immune cell', 'Neuron', 'Vascular', 'Astocyte'	2016-07-15	Cell reports	7.815	10.1016/j.celrep.2017.10.030	Single-Cell RNA-Seq Analysis of Infiltrating Neoplastic Cells at the Migrating Front of Human Glioblastoma.	1	We used single-cell RNAseq to investigate the heterogeneity of glioblastoma tumors and assess differential expression between cells within and in proximity of the tumor.	Examination of cell types in human primary glioblastoma samples.	None'	0	0	0	0	0	0	0	0	0	0	0	0	0	0	0	0	0	0		0
GSE99058	0	0	0	0	0	0	0	Mus musculus	250	Expression profiling by high throughput sequencing			GPL13112	Single cell RNA-seq of mouse brain astrocyte transcriptomes	1	0	0	1	0	Source: '	2017-05-18	Nature	43.070	10.1038/nature25739	A molecular atlas of cell types and zonation in the brain vasculature.	1	By analyzing 250 astrocyte single cell transcriptomes from adult brain, we provide gene expresssion profile of brain astrocyte	We chose adult mice about 3 months old and analysed single cells in the brain. We chose a methodology based on fluorescence-activated cell sorting (FACS) into 384-well plates followed by the SmartSeq2 methodology.	None'	0	0	0	0	0	0	0	0	0	0	0	0	0	0	0	0	0	0		0
GSE82187	0	0	0	0	0	0	0	Mus musculus	1208	Expression profiling by high throughput sequencing			GPL13112	Cellular Taxonomy of the Mouse Striatum as Revealed by Single-Cell RNAseq	1	0	0	1	0	Source: '	2016-06-02	Cell reports	7.815	10.1016/j.celrep.2016.06.059	Cellular Taxonomy of the Mouse Striatum as Revealed by Single-Cell RNA-Seq.	1	The striatum contributes to many cognitive processes and disorders, but its cell types are incompletely characterized. We show that microfluidic and FACS-based single-cell RNA sequencing of mouse striatum provides a well-resolved classification of striatal cell type diversity. Transcriptome analysis revealed 10 differentiated distinct cell types, including neurons, astrocytes, oligodendrocytes, e…	We measured the transcriptome of 1208 single striatal cells using two complementary approaches; microfluidic single-cell RNAseq (Mic-scRNAseq) and single cell isolation by FACS (FACS-scRNAseq) (Table S1). We sampled cells either randomly or enriched specifically for MSNs or astrocytes using FACS from D1- tdTomato (tdTom)/D2-GFP or Aldhl1-GFP mice, respectively	None'	0	0	0	0	0	0	0	0	0	0	0	0	0	0	0	0	0	0		0
GSE134705	0	0	0	0	0	0	0	Homo sapiens	37	Expression profiling by high throughput sequencing			GPL18573	Cross-species analysis across 450 million years of evolution reveals conservation and divergence of the microglia program (scRNA-seq)	1	0	1	0	0	Immune cells'	2019-07-23	Cell	36.216	10.1016/j.cell.2019.11.010	Cross-Species Single-Cell Analysis Reveals Divergence of the Primate Microglia Program.	1	Here we characterize microglia transcriptional program across ten species spanning more than 450 million years of evolution. We find that microglia express a conserved core gene program of orthologous genes from rodents to human, including ligands and receptors associated with interactions between glia and neurons. In most species, microglia show a single dominant transcriptional state, while hum…	Single cell and bulk RNA-seq of microglia from 10 different species and comparison of transcriptional landcape over species. Biological replicates of different species were n=3-6.	None'	0	0	0	0	0	0	0	0	0	0	0	0	0	0	0	0	0	0		0
GSE143423	0	0	0	0	0	0	0	Homo sapiens	4	Expression profiling by high throughput sequencing			GPL20795	Single-Cell Map of Diverse Immune Phenotypes in the Metastatic Brain Tumor Microenvironment of Non Small Cell Lung Cancer and triple negative breast cancer	1	1	0	0	0	Source: '	2020-01-10	None	None	None	None	1	To shed light on the complexity of tumor-infiltrating immune cells in non-small cell lung cancer (NSCLC) patients and triple negative breast cancer (TNBC) patients with a metastatic brain tumor, we performed massively-parallel single-cell RNA sequencing on 12,196 cells,including 2,012 myeloid cells from 3 surgically removed brain lesions of treatment-naïve NSCLC patients, as well as 6,000 cells f…	Performed single cell RNA-seq on tens of thousands of dissociated metastatic brain tissue cells from 3 human non-small cell lung cancer patients and one triple negative breast cancer patient.	None'	0	0	0	0	0	0	0	0	0	0	0	0	0	0	0	0	0	0		0
GSE130435	0	0	0	0	0	0	0	Homo sapiens	18	Expression profiling by high throughput sequencing			GPL20301	Macrophages in eutopic endometrium endometriosis	1	1	0	0	0	M1 macrophages', 'M2 macrophages'	2019-04-29	Fertility and sterility	5.411	10.1016/j.fertnstert.2019.08.060	Macrophages display proinflammatory phenotypes in the eutopic endometrium of women with endometriosis with relevance to an infectious etiology of the disease.	1	Comparison of macrophages M1 (M1) and M2 (M2) from eutopic endometrium from women with and without endometriosis	M1 and M2 populations were isolated from human endometrium by fluorescence activating cell sorting using a unique cell-specific flow cytometry panel of conjugated antibodies from six women with endometriosis and 5 controls without disease, all in the secretory phase of the menstrual cycle. Transcriptomes were determined by RNA high sequencing.	Macrophages were isolated from eutopic endometrium by fluorescence activated cell sorting (FACS Aria) by using CD45, CD14, CD163 (M2) and CD80 (M1) conjugated antibodies'	0	0	0	0	0	0	0	0	0	0	0	0	0	0	0	0	0	0		0
GSE128992	0	0	0	0	0	0	0	Homo sapiens	4	Expression profiling by high throughput sequencing			GPL18573	Identification of renal resident macrophages across species [10X]	1	1	0	0	1	CD45+ innate immune cells'	2019-03-28	Journal of the American Society of Nephrology : JASN	8.547	10.1681/ASN.2018090931	Single-Cell RNA Sequencing Identifies Candidate Renal Resident Macrophage Gene Expression Signatures across Species.	1	We use single cell RNA sequencing to identify an evolutionarily conserved gene expression signature in resident macrophages. Based on our single cell data, we show the presence of a core gene expression signature in a cluster of innate immune cells in mouse, rat, pig, and human kidney tissue. Further, using this gene expression signature, we identify novel candidate markers for resident macrophag…	We performed 10x genomics and fluidigm C1 single cell sequencing on innate immune cells isolated from the kidney of mouse, rat, pig, and human kidney tissue.	None'	0	0	0	0	0	0	0	0	0	0	0	0	0	0	0	0	0	0		0
GSE117570	0	0	0	0	0	0	0	Homo sapiens	8	Expression profiling by high throughput sequencing			GPL18573	Reprogramming of Tumor-infiltrating Immune Cells in Early Stage of NSCLC	1	1	0	0	1	Source: '	2018-07-24	Cancer medicine	3.357	10.1002/cam4.2113	Dissecting intratumoral myeloid cell plasticity by single cell RNA-seq.	1	Comparing the relative proportions of immune cells in tumor and adjacent normal tissue from NSCLC patients demonstrates the early changes of tumor immunity and provides insights to guide immunotherapy design. We mapped the immune ecosystem using computational deconvolution of bulk transcriptome data from the Cancer Genome Atlas (TCGA) and single cell RNA sequencing (scRNA-seq) data of dissociated…	Map the immune ecosystem using computational deconvolution of bulk transcriptome data from the Cancer Genome Atlas (TCGA) and single cell RNA sequencing (scRNA-seq) data of dissociated tumors from from early-stage non-small cell lung cancer (NSCLC) to investigate early immune landscape changes occurring during tumorigenesis	treatment-naïve'	0	0	0	0	0	0	0	0	0	0	0	0	0	0	0	0	0	0		0
GSE148405	0	0	0	0	0	0	0	Mus musculus	1152	Expression profiling by high throughput sequencing			GPL13112	Single cell RNA-seq of microglia isolated from different brain regions of WT and 5xFAD mice.	1	0	1	0	0	Source: '	2020-04-09	None	None	None	None	1	Single cell RNA-seq data were obtained from FACS sorted microglia isolated from different brain regions of 30 weeks old WT and 5xFAD mice to find commonly expressed genes in all clusters.	single microglia were sequenced with 3-4 replicate mice per condition. The different brain regions were obtained from the same mice.	None'	0	0	0	0	0	0	0	0	0	0	0	0	0	0	0	0	0	0		0
GSE120745	0	0	0	0	0	0	0	Mus musculus	2688	Expression profiling by high throughput sequencing			GPL13112	Single cell RNA-seq data of microglia cells from normal mouse brain at three ages (embryonic, 3 weeks and 16 weeks)	1	0	1	0	0	Source: '	2018-10-02	Nature	43.070	10.1038/s41586-019-0924-x	Spatial and temporal heterogeneity of mouse and human microglia at single-cell resolution.	1	Single cell RNA-seq data was obtained from FACS sorted microglia from different brain regions of normal embryonic, 3 weeks and 16 weeks old CD1 mice in order to elucidate microglia heterogeneity in a regional and time specific manner.	2688 cells total were sequenced with 3-4 replicate mice per region and age. For normal tissue multiple different brain regions from the same mice were obtained.	None'	0	0	0	0	0	0	0	0	0	0	0	0	0	0	0	0	0	0		0
GSE96104	0	0	0	0	0	0	0	Mus musculus	73	Expression profiling by high throughput sequencing			GPL17021	High throughput quantitative whole transcriptome analysis of individual macrophages 7 days post-pneumonectomy in a B6 CSF1R-GFP mouse	1	1	0	0	0	CD45+, CSF1R-GFP+, F4/80+, Ly6G macrophages'	2017-03-11	Cell stem cell	21.464	10.1016/j.stem.2017.03.024	Recruited Monocytes and Type 2 Immunity Promote Lung Regeneration following Pneumonectomy.	1	Using fluorescence activated cell sorting, we isolated CD45+, CSF1R-GFP+, F4/80+, Ly6G- mouse lung monocytes and macrophages at 7 days after pneumonectomy procedure. We then used microfluidic single cell RNA-sequencing to transcriptional profile unique myeloid subsets. Using the pneumonectomy dataset, we identified 6 cell groups and 4 gene groups that marked several regenerative macrophage subset…	individual macrophages 7 days post-pneumonectomy in a B6 CSF1R-GFP mouse	None'	0	0	0	0	0	0	0	0	0	0	0	0	0	0	0	0	0	0		0
GSE79510	0	0	0	0	0	0	0	Mus musculus	45	Expression profiling by high throughput sequencing			GPL17021	Single-cell RNA sequencing reveals non-canonical brain macrophage activation states in murine neurotrauma	1	1	0	0	0	monocyte-derived macrophage'	2016-03-23	Journal of neuroinflammation	5.700	10.1186/s12974-016-0581-z	Brain trauma elicits non-canonical macrophage activation states.	1	Background: Macrophage polarization programs, commonly referred to as “classical” and “alternative” activation, are widely considered as distinct states that are exclusive of one another, and are associated with different functions such as inflammation and wound healing, respectively. In a number of disease contexts, such as traumatic brain injury (TBI), macrophage polarization influences the ext…	Monocyte derived macrophages were isolated from the ipsilateral hemisphere of mouse brains one day following traumatic brain injury elicited by control cortical impact in C57BL/6 adult male mice. Single-cells were isolated and processed for RNA sequencing using a Fluidigm C1 integrated fluidic circuit chip. 45 biological replicates were analyzed.	None'	0	0	0	0	0	0	0	0	0	0	0	0	0	0	0	0	0	0		0
GSE70235	0	0	0	0	0	0	0	Mus musculus	15	Expression profiling by high throughput sequencing			GPL17021	Using single-cell RNA-Seq for unbiased analysis of developmental hierarchies (Bulk RNA-Seq)	1	1	0	0	1	Granulocyte Macrophage Progenitor (GMP)', 'Lineage-negative Sca1-positive c-Kit-positive (LSK)', 'Common Myeloid Progenitor (CMP)'	2015-06-24	Nature	43.070	10.1038/nature19348	Single-cell analysis of mixed-lineage states leading to a binary cell fate choice.	1	Single cell RNA seq and bioinformatic analysis is used to characterize myeloid differentiation to uncover novel transcriptional networks and key drivers of hematopoietic development	Single-cell RNA Seq of 4 different hematopoietic populations, integrated with ChIP Seq involving 4 different markers	None'	0	0	0	0	0	0	0	0	0	0	0	0	0	0	0	0	0	0		0
E-MTAB-8832	0	0	0	0	0	0	0	Mus musculus	82	RNA-seq of coding RNA from single cells			None	Single-cell RNA-sequencing of immune cells in (1) mouse Renca model treated with anti-CSF1R and (2) mouse MC38 model treated with anti-CD40	1	1	0	0	1	None	2020-02-23	None	None	None	None	1	None	Single-cell RNA sequencing (scRNA-seq) is a powerful tool for defining cellular diversity in tumors, but its application towards dissecting mechanisms underlying immune-modulating therapies is scarce. We performed scRNA-seq analyses on immune cells in mouse tumors and identified specific macrophage and conventional dendritic cell (cDC) subsets that are comparable to previously described human mye…	None	0	0	0	0	0	0	0	0	0	0	0	0	0	0	0	0	0	0		0
GSE135520	0	0	0	0	0	0	0	Homo sapiens	7	Expression profiling by high throughput sequencing			GPL18573	Single-cell Profiling Reveals the Transcriptional Landscape and Heterogeneity of Human Prostate Cancer-Associated Macrophages	1	1	0	0	0	CD14+CD11b+ cells isolated from Pca biopsies'	2019-08-07	None	None	None	None	1	Macrophages found in the tumor microenvironment (TME) are causally linked with disease development and progression. Different phenotypes of macrophages have been described, including the M1-like pro-inflammatory/anti-tumor phenotype or the M2-like anti-inflammatory/pro-tumor phenotype. Here we present the first single cell transcriptomic analysis on human prostate cancer (PCa)-resident macrophage…	Single cell RNA-sequencing was used to chart the transciptomic heterogeneity of CD14+CD11b+ macrophages isolated from the tumorous and non-tumorous side of the prostate of 4 PCa patients with Gleason Score (GS) between 6 and 7. Our analyses revealed the presence of 14 different clusters of cells.	Cells of the dissociated biopsies were incubated with APC-CD45, PE-CD14, PE-CD11b and FITC-CD3 for 20 minutes and washed before sorting using a Moflo Astrios or FACSAria IIu.'	0	1	0	0	0	0	0	0	0	0	0	0	0	0	0	0	0	1		0
GSE120744	0	0	0	0	0	0	0	Mus musculus	1920	Expression profiling by high throughput sequencing			GPL13112	Single cell RNA-seq data of microglia cells from normal mouse brain as well as in the context of neurodegenerative inhury models	1	0	1	0	0	Source: '	2018-10-02	Nature	43.070	10.1038/s41586-019-0924-x	Spatial and temporal heterogeneity of mouse and human microglia at single-cell resolution.	1	Single cell RNA-seq data was obtained from FACS sorted microglia from different brain regions of normal 16 weeks old CD1 mice as well as from mice undergoing facial nerve axotomy or cuprizone treatment in order to elucidate microglia heterogeneity in a regional and disease model specific manner.	1920 cells total were sequenced with 3-4 replicate mice per condition. For normal tissue different brain regions from the same mice were obtained.	None'	0	1	0	0	0	0	0	0	0	0	0	0	0	0	0	0	0	1		0
GSE115571	0	0	0	0	0	0	0	Mus musculus	2	Expression profiling by high throughput sequencing			GPL19057	Single-cell transcriptomics reveals distinct microglia signatures under inflammation	1	0	1	0	0	Source: '	2018-06-11	EMBO reports	8.383	10.15252/embr.201846171	Single-cell transcriptomics reveals distinct inflammation-induced microglia signatures.	1	Microglia are specialized parenchymal-resident phagocytes of the central nervous system (CNS) that actively support, defend and modulate the neural environment. Dysfunctional microglia responses are believed to worsen CNS diseases, nevertheless their impact during the neuroinflammatory processes remains largely obscure. Here, using a combination of multicolor flow cytometry and single-cell RNA se…	Comparison of sorted microglia (CD11b+CD45int cells) between peripherally LPS-injected mice and saline control mice at single-cell resolution. One sample saline control and one sample LPS 24h (from 2 mice per group; 1 female and 1 male)	None'	1	1	1	0	0	0	0	0	0	0	0	0	0	0	0	0	0	0		0
GSE138027	0	0	0	0	0	0	0	Mus musculus	3	Expression profiling by high throughput sequencing			GPL13112	Interleukin-36y-producing macrophages drive IL-17-mediated fibrosis.	1	1	0	0	0	macrophage'	2019-09-25	None	None	None	None	1	Biomaterials induce an immune response and mobilization of macrophages, yet identification and phenotypic characterization of functional macrophage subsets in vivo remain limited. We performed single-cell RNA sequencing analysis on macrophages sorted from either a biologic matrix [urinary bladder matrix (UBM)] or synthetic biomaterial [polycaprolactone (PCL)]. Implantation of UBM promotes tissue …	Macrophages were sorted from mice quadriceps 1 week after undergoing volumetric muscle loss surgery with treatment of urinary bladder matrix, polycaprolactone, or saline. After sorting, cells were encapsulated using the 10x Chromium single cell RNA sequencing platform. Library prep followed the 10x 3’ v2 protocol and were sequenced using an Illumina HiSeq 2000. Alignment was performed using 10x r…	None'	0	1	0	0	0	0	0	0	0	0	0	0	0	0	0	0	0	1		0
GSE129225	0	0	0	0	0	0	0	Mus musculus	6	Expression profiling by high throughput sequencing			GPL19057	TNF promotes SREBP activity to regulate macrophage polarization and tissue repair [scRNA-seq]	1	1	0	0	0	macrophages'	2019-04-02	Immunity	21.522	10.1016/j.immuni.2019.06.005	The Cytokine TNF Promotes Transcription Factor SREBP Activity and Binding to Inflammatory Genes to Activate Macrophages and Limit Tissue Repair.	1	TNF-mediated macrophage polarization is important for inflammatory disease pathogenesis, but mechanisms that regulate polarization are not well understood. Transcriptomic and epigenomic analysis of the TNF response in primary human macrophages revealed late phase activation of SREBP2, the master regulator of cholesterol biosynthesis genes. TNF stimulation extended the genomic profile of SREBP2 oc…	Analysis of transcriptional changes in human macrophages stimulated with or without TNF	Full-thickness wounds were created by excision of 4-mm punches on either side of midline (Chia et al., 2016).'	0	1	0	0	0	0	0	0	0	0	0	0	0	1	0	0	0	0		0
GSE103334	0	0	0	0	0	0	0	Mus musculus	2208	Expression profiling by high throughput sequencing			GPL13112	Temporal tracking of microglia activation in neurodegeneration at single-cell resolution	1	1	0	0	0	isolated, FACS sorted single hippocampal microglia'	2017-08-31	Cell reports	7.815	10.1016/j.celrep.2017.09.039	Temporal Tracking of Microglia Activation in Neurodegeneration at Single-Cell Resolution.	1	In this study, we used single-cell RNA-sequencing to gain unprecedented insight into the phenotypic heterogeneity and the transcriptional dynamics of microglia cells during the progression of neurodegeneration. Briefly, by using a severe neurodegeneration mouse model with Alzheimer’s-like pathology and phenotypes (CK-p25 model), we surveyed microglia activation by RNA sequencing longitudinally at…	To determine the phenotypic heterogeneity and the transcriptional dynamics of microglia cells during the progression of neurodegeneration, we used the CK-p25 mouse model of severe neurodegeneration which develops AD-like pathology in an inducible and temporally predictable manner. We isolated cells expressing the microglia markers CD11b and CD45 from the hippocampus of three to four CK-p25 animal…	None'	0	1	0	0	0	0	0	0	0	0	0	0	0	0	0	0	0	1		0
GSE120000	0	0	0	0	1	1	0	Mus musculus	1	Expression profiling by high throughput sequencing			GPL17021	Single cell RNA sequencing identifies unique inflammatory airspace macrophage subsets	1	1	0	0	0	FACs sorted airway macrophages'	2018-09-14	JCI insight	0.792	10.1172/jci.insight.126556	Single cell RNA sequencing identifies unique inflammatory airspace macrophage subsets.	1	In this study, we characterize transciprtional phenotypes of airway macrophagages (AMs) throughout homeostatsis, inflammation, and repair at single cell granularity. We confirm that cell origin is the major determinant of AM programing and describe two previously uncharacterized, transcriptionally distinct subdivisions of AMs based on proliferative capacity and inflammatory programing.	We stimulated mice with LPS and then sampled FACs sorted airway macrophage cells using BAL at Days 0, 3, and 6 and sequenced 1,134 cells from these three groups using RNA-seq	20 micrograms of LPS (Escherichia coli O55:B5 from List Biological Laboratories, Campbell, CA) in 50 microliters of PBS were instilled directly into the tracheas of mice sedated with isofluorane (Baxter, Deerfield, IL) using a modified feeding needle. Mice were sacrificed using peritoneal injection of pentobarbital sodium solution.'	1	1	1	0	0	0	0	0	0	0	0	0	0	0	0	0	0	0		0
GSE145815	0	0	0	0	0	0	0	Homo sapiens	2301	Expression profiling by high throughput sequencing			GPL24676	The transcriptional landscape of Venezuelan equine encephalitis virus infection	1	0	0	1	0	Source: '	2020-02-24	None	None	None	None	1	No vaccines or antivirals are approved against Venezuelan equine encephalitis virus (VEEV) infection in humans. To improve our understanding of VEEV-host interactions, we simultaneously profiled host transcriptome and viral RNA (vRNA) in thousands of single cells during infection of human astrocytes. Host transcription was suppressed, and “superproducer cells” with extreme vRNA abundance and alte…	viscRNA-Seq on VEEV infection in U87 cells	Infection with VEEV TC-83'	0	1	0	0	0	0	0	0	0	0	0	0	0	0	0	0	0	1		0
E-MTAB-8873	0	0	0	0	0	0	0	Homo sapiens	33	RNA-seq of coding RNA from single cells			None	The role of distinct synovial tissue macrophage populations in shaping synovial tissue microenvironment	1	1	0	0	0	None	2020-04-18	None	None	None	None	1	None	We tested the role of distinct STM populations in the modulation of synovial tissue environment in ex vivo STM-FLS micro co-cultures. We first FACS-sorted total synovial tissue fibroblasts as we described previously from biopsies of RA patients. FLS were seeded at 3000/well alone or in contact with either 3000/well FACS-sorted MerTK/CD206neg or MerTK/CD206pos STMs from patients with active or rem…	None	0	1	0	0	0	0	0	0	0	0	0	0	0	0	0	0	0	1		0
E-MTAB-6064	0	0	0	0	1	1	0	Homo sapiens	9	RNA-seq of coding RNA			None	RNA-seq of LPS- and palmitate-stimulated THP-1 macrophages	1	1	0	0	0	None	2019-05-15	None	None	None	None	1	None	In this study we performed an RNA-seq analysis of lipopolysaccharide (LPS) and palmitate (PAL) stimulated THP-1 macrophages to study the gene regulatory mechanisms underlying classical innnate immune response and chronical inflammatory response caused by metabolic stress. This analysis was done to complement single-cell transcriptome analyses of the same cell models.	None	1	1	1	0	0	0	0	0	0	0	0	0	0	0	0	0	0	1		0
GSE87849	0	0	0	0	1	1	0	Homo sapiens	503	Expression profiling by high throughput sequencing			GPL20301	The Nature and Nurture of Cell Heterogeneity: Accounting for Macrophage Gene-environment Interactions with Single-cell RNA-Seq	1	1	0	0	0	embryonic stem cell derived macrophage'	2016-10-11	BMC genomics	3.501	10.1186/s12864-016-3445-0	The nature and nurture of cell heterogeneity: accounting for macrophage gene-environment interactions with single-cell RNA-Seq.	1	Background: Single-cell RNA-Seq can be a valuable and unbiased tool to dissect cellular heterogeneity, despite the transcriptome’s limitations in describing higher functional phenotypes and protein events. Perhaps the most important shortfall with transcriptomic ‘snapshots’ of cell populations is that they risk being descriptive, only cataloging heterogeneity at one point in time, and without mic…	Stem cell derived macrophages (wildtype and SAMHD1 knockout) were single-cell cultured for 1h or 8h under for different media conditions (with/without lipopolysaccharide, with/without conditioned media to account for inter-macrophage signalling)	None'	2	1	1	0	1	0	0	0	0	0	0	0	0	0	0	0	0	1		0
GSE79363	0	0	0	0	0	0	0	Mus musculus	60	Expression profiling by high throughput sequencing			GPL16417	Single-cell RNA-seq reveals disparate macrophage responses to intracellular Salmonella	1	1	0	0	0	Source: '	2016-03-18	Nature microbiology	14.300	10.1038/nmicrobiol.2016.206	Single-cell RNA-seq ties macrophage polarization to growth rate of intracellular Salmonella.	1	Intracellular bacterial pathogens can exhibit large heterogeneity in growth rate inside host cells with major consequences for the infection outcome. If and how the host responds to this heterogeneity remains poorly understood. Here, we combined a fluorescent reporter of bacterial cell division with single-cell RNA-seq analysis to study the macrophage response to different intracellular states of…	60 samples	S. Typhimurium SL1344 strain harboring the pFCcGi plasmid (Figueira et al., 2013) was used for Fluorescence Dilution (FD) (Helaine et al., 2014). The strain was cultured for 16 h at 37°C in a minimum medium MgMES supplemented with 0.2% arabinose and 50 µg/mL ampicillin. Before infection, 180 µL of bacteria culture were opsonized 20 min at RT by supplementing 20 µL of mouse serum and 80 µL of diff…	0	1	0	0	0	0	0	0	0	0	0	0	0	0	0	0	0	1		1
GSE100706	0	0	0	0	0	0	0	Mus musculus	17	Expression profiling by high throughput sequencing			GPL13112	Identification of genes associated with TGF-beta/Smad3-mediated macrophage-myofibroblast transition (MMT) by single-cell RNA sequencing	1	1	0	0	0	bone marrow-derived macrophages'	2017-06-30	Kidney international	8.306	10.1016/j.kint.2017.07.026	The proto-oncogene tyrosine protein kinase Src is essential for macrophage-myofibroblast transition during renal scarring.	1	In this study, we conducted single-cell RNA sequencing (scRNA-Seq) to identify the Smad3-dependent transcriptomes related to MMT in TGF-beta1-treated bone marrow-derived macrophages in vitro, where Smad3-KO group serves as a negative control.	The bone marrow macrophages of Smad3-WT or -KO mice were stimulated with 5ng/ml of TGF-beta1 for 5 days. Then the a-SMA negative or positive F4/80-expressing cells were flow sorted and subjected to single-cell RNA sequencing analysis.	The bone marrow-derived macrophages were further stimulated with 5ng/ml of TGF-beta1 in the above medium to undergo MMT process for additional 5 days.'	0	1	0	0	0	0	0	0	0	0	0	0	0	0	1	0	0	0		1
GSE154258	0	0	0	0	1	1	0	Mus musculus	33	Expression profiling by high throughput sequencing			GPL17021	Tuft cells restrain pancreatic tumorigenesis through paracrine eicosanoid signaling [bulk RNA-seq]	1	1	0	0	0	Source: '	2020-07-12	None	None	None	None	1	We performed bulk RNA-seq on pancreatic and intestinal tuft cells, bone marrow derived macrophages with various treatments, and mouse pancreatic stellate cells with various treatments.	The transcriptomes of pancreatic and intestinal tuft cells, bone marrow derived macrophages, and pancreatic stellate cells were profiled. Three biological replicates for each cell type.	None'	2	1	1	0	0	1	0	0	0	0	0	1	0	0	0	0	0	0		1
GSE117176	0	0	0	0	1	1	0	Mus musculus	5	Expression profiling by high throughput sequencing			GPL21103	Single cell RNA sequencing of murine bone marrow derived macrophages and adipose tissue macrophages from lean and obese mice	1	1	0	0	0	Source: '	2018-07-16	JCI insight	0.792	10.1172/jci.insight.126453	Single cell transcriptomics based-MacSpectrum reveals novel macrophage activation signatures in diseases.	1	Macrophages are key to innate immunity and tissue homeostasis. Plasticity of macrophages allows rapid and highly orchestrated responses to various pathogenic and physiological challenges. Capturing the dynamic intracellular programs employed by macrophages during encounters with various stimuli presents a demanding technical challenge, and failures to fully characterize some of these responses ha…	Bone marrow cells were collected from femur and tibia bone of mice fed on regular chow diet , and were induced for differentiation to monocytes in bone marrow derived macrophage (BMDM) growth medium (Iscove's Modified Dulbecco's Medium (IMDM) + 10% FBS + 15% L-929 cell (ATCC, CCL-1)); the BMDMs were then stimulated with 100 ng/mL LPS and 50 ng/ml IFNγ for M1 activation, or 20 ng/mL IL4 and 20 ng/…	refer to the description column of the SAMPLES section'	3	1	1	1	0	1	0	0	0	0	0	1	0	0	0	0	0	0		1
GSE65529	0	0	0	0	1	1	0	Mus musculus	96	Expression profiling by high throughput sequencing			GPL17021	Single cell analysis of macrophages exposed to beads coated with LPS from Salmonella enterica subsp. typhimurium	1	1	0	0	0	bone marrow-derived macrophages'	2015-02-02	Cell	36.216	10.1016/j.cell.2015.08.027	Pathogen Cell-to-Cell Variability Drives Heterogeneity in Host Immune Responses.	1	We present a detailed single cell analysis of the macrophage response to LPS from Salmonella enterica. By combining single cell transcriptional analysis, fluorescently labeled, LPS-coated beads, and cytometry we are able to distinguish the responses of macrophages that have internalized LPS-coated beads and those that have not.	Analysis of 96 single macrophages that were either: left untreated, were exposed to but did not internalize uncoated beads, were exposed to and internalized uncoated beads, were exposed to but did not internalize LPS-coated beads, or were exposed to and did internalize LPS-coated beads.	For coating of latex beads, 30 μg of LPS from S.enterica (Sigma, St. Louis, MO) were incubated at 4°C for 12 hours with 1*10^8 of 1μm yellow-green fluorescent polystyrene latex beads (Sigma, St. Louis, MO). Beads were then extensively washed to remove any free LPS. Latex beads (coated or uncoated) were used to stimulate cells at an MOI of 1:1. After allowing 30 minutes for bead uptake, macrophage…	2	1	1	0	1	0	0	0	0	0	0	0	0	0	0	0	0	1		1
GSE79544	0	0	0	0	0	0	0	Homo sapiens	23	Expression profiling by high throughput sequencing			GPL18573	Idiopathic pulmonary fibrosis bronchoalveolar lavage cells RNA-seq indicates macrophage expression of pro-inflammatory M1/M2 activation concomitant with radical species metabolism inhibition	1	1	0	0	0	Source: '	2016-03-23	PloS one	2.776	10.1371/journal.pone.0194803	Bronchoalveolar lavage (BAL) cells in idiopathic pulmonary fibrosis express a complex pro-inflammatory, pro-repair, angiogenic activation pattern, likely associated with macrophage iron accumulation.	0	Current concepts of idiopathic pulmonary fibrosis (IPF) are that microscopic injury drives alveolar epithelial cell dysregulated activation and epithelial mesenchymal transition, ensuing fibrocyte recruitment, fibroblast proliferation and ECM deposition. With the background that IPF is also characterized by chronic accumulation of activated alveolar macrophages (aMAC) in the lower respiratory tra…	RNA-seq transcriptomics of idiopathic pulmonary fibrosis (IPF) patients vs controls: RNA samples were extracted from macrophages obtained from bronchoalveolar lavage (BAL)	None'	0	0	0	0	0	0	0	0	0	0	0	0	0	0	0	0	0	0		0
GSE134662	0	0	0	0	0	0	0	Homo sapiens	54	Expression profiling by high throughput sequencing			GPL16791	Stress responses, M2 macrophages, and a distinct microbial signature in fatal intestinal acute graft-versus-host disease	1	1	0	0	0	Source: '	2019-07-22	JCI insight	0.792	10.1172/jci.insight.129762	Stress responses, M2 macrophages, and a distinct microbial signature in fatal intestinal acute graft-versus-host disease.	0	Transcriptome sequencing was applied to 44 colon Graft vs Host Disease (GVHD) biopsies from 22 patients to determine differences in immunology and microbial profiles, along with general differences in somatic gene expressions by determining trends of mapped somatic alignments. Read analysis of somatic alignments were subjected to enrichment analysis of cellular pathways, expression comparisons am…	Characterizing the biopsies consisted of the following steps. RNA extraction was performed on FFPE rectosigmoid biopsies using FFPE biopsies using PureLink® FFPE RNA Isolation Kit (Thermo Fisher Scientific, Waltham, MA, USA). Libraries were prepared using Illumina HiSeq 2500® platform. nCounter® Human Immunology panel (NanoString, Seattle, WA) was used to compare immunology findings in comparison…	disease stages and survivability were studed rather than treatments.'	0	0	0	0	0	0	0	0	0	0	0	0	0	0	0	0	0	0		0
GSE91187	0	0	0	0	0	0	0	Mesocricetus auratus	16	Expression profiling by high throughput sequencing			GPL22776	Transcriptional profiling by next generation sequencing of the spleen and splenic macrophages in the hamster model of visceral leishmaniasis	1	1	0	0	0	Source: '	2016-12-09	PLoS pathogens	6.463	10.1371/journal.ppat.1006165	Transcriptional Profiling in Experimental Visceral Leishmaniasis Reveals a Broad Splenic Inflammatory Environment that Conditions Macrophages toward a Disease-Promoting Phenotype.	0	We used next generation sequencing to examine global changes in gene expression in the spleen and splenic macrophages in a hamster model of progressive visceral leishmaniasis. We used RNA sequencing coupled with de novo transcriptome assembly, because the Syrian hamster does not have a fully sequenced and annotated reference genome. Libraries for deep sequencing were constructed from poly-A RNA i…	Transcriptional profiles of 28-day Leishmania donovani infected Syrian outbred hamsters were generated by deep sequencing, in quadruplicate, using Illumina Illumina HiSeq 1000	None'	0	0	0	0	0	0	0	0	0	0	0	0	0	0	0	0	0	0		0
GSE134031	0	0	0	0	0	0	0	Mus musculus	56	Expression profiling by high throughput sequencing			GPL21103	TREM2 regulates microglial lipid metabolism during aging in mice [RNA-Seq]	1	0	1	0	0	Source: '	2019-07-09	Neuron	14.403	10.1016/j.neuron.2019.12.007	TREM2 Regulates Microglial Cholesterol Metabolism upon Chronic Phagocytic Challenge.	0	TREM2 is a microglial-specific gene implicated in late-onset Alzheimer's Disease (AD). Recent studies have identified that Trem2-deficient mice exhibit transcriptional changes in microglial gene expression that minimize the upregulation of lipid metabolism and lysosomal genes in AD disease models. We detect similiarly attenuated expression of lipid metabolism genes in microglia isolated from brai…	Microglia and astrocytes were purified from brains of Trem2 wildtype and homozygous knockout mice of young (2 months) and old (16-18 months) mice using fluorescent activated cell sorting (FACS). Gene expression was assessed using 3' tag sequencing of poly-adenylated RNA (QuantSeq, Lexogen, Vienna, Austria) with unique-molecular identifiers (UMIs).	Trem2-WT and homozygous knockout mice were aged for 2 months (young) or 16-18 months (old), respectively.'	0	0	0	0	0	0	0	0	0	0	0	0	0	0	0	0	0	0		0
GSE144193	0	0	0	0	0	0	0	Mus musculus	35	Expression profiling by high throughput sequencing			GPL24247	Evaluation of M2-like macrophage enrichment after diffuse traumatic brain injury through transient interleukin-4 expression from engineered mesenchymal stromal cells	1	1	0	0	0	Source: '	2020-01-24	None	None	None	None	0	We report the effects of acute M2-like macrophage enrichment in a mouse closed head injury model of diffuse traumatic brain injury. Enrichment is achieved by engineering mesenchymal stromal cells with synthetic interleukin-4 (IL-4) mRNA to transiently express IL-4. Through a transcriptomic analysis of treated brain tissue, we begin to understand the effects of acute IL-4 and M2-like macrophage en…	Left brain cortex from naïve mice (SHAM) and mice with closed head injury and left hemisphere treatment with either phosphate-buffered saline (PBS), naïve mesenchymal stromal cells (MSC), or interleukin-4 expressing MSCs (IL-4 MSC)	None'	0	0	0	0	0	0	0	0	0	0	0	0	0	0	0	0	0	0		0
GSE126268	0	0	0	0	0	0	0	Mus musculus	44	Expression profiling by high throughput sequencing			GPL18480	Transcriptional signatures derived from murine tumor-associated macrophages predict outcome in breast cancer patients	1	1	0	0	0	Source: '	2019-02-08	Cell reports	7.815	10.1016/j.celrep.2019.09.067	Transcriptional Signature Derived from Murine Tumor-Associated Macrophages Correlates with Poor Outcome in Breast Cancer Patients.	0	Macrophages are frequently the most abundant immune cells in murine and human cancers. Studies in various transgenic mouse tumor models have revealed pro-tumor functions of tumor-associated macrophages (TAMs), but despite their association with poor clinical outcome in human patients, molecular signatures for the prediction of clinical outcome in humans are still missingbeen demonstrated. Here we…	Analysis of changes in the expression of mRNAs in tow different murine breast cancer models.	Mammary glands or mammary tumors (size±225mm2), spleen and bone marrow were harvested from 4 month old K14cre;Cdh1F/F;Trp53F/F female mice containing early lesions, 8 months old tumor-bearing K14cre;Cdh1F/F;Trp53F/F, 4 month old tumor-bearing MMTV-NeuT female mice and age- and sex-matched FVB/N and Balb/c mice. Tumors and mammary glands were mechanically chopped with a McIlwain Tissue Chopper (Te…	0	0	0	0	0	0	0	0	0	0	0	0	0	0	0	0	0	0		0
GSE62048	0	0	0	0	0	0	0	Bos taurus	35	Expression profiling by high throughput sequencing			GPL15749	Analysis of the bovine monocyte-derived macrophage response to Mycobacterium avium subspecies paratuberculosis infection using RNA-seq	1	1	0	0	0	Monocyte-derived macrophages'	2014-10-03	Frontiers in immunology	4.716	10.3389/fimmu.2015.00023	Analysis of the Bovine Monocyte-Derived Macrophage Response to Mycobacterium avium Subspecies Paratuberculosis Infection Using RNA-seq.	0	Johne's disease, caused by infection with Mycobacterium avium subsp. paratuberculosis, (MAP), is a chronic intestinal disease of ruminants with serious economic consequences for cattle production in the United States and elsewhere. During infection, MAP bacilli are phagocytosed and subvert host macrophage processes, resulting in subclinical infections that can lead to immunopathology and dissemin…	Description of the bovine host transcriptomic response following infection of bovine monocyte-derived macrophages with Mycobacterium avium subspecies paratuberculosis	The methods used to isolate, purify and infect bovine MDM with M. avium subsp. paratuberculosis (MAP) have also been previously described by our group (Taraktsoglou et al., 2011; MacHugh et al., 2012; Magee et al., 2012; Nalpas et al., 2013). MDM from seven age-matched, female Holstein-Friesian cattle were infected in vitro with a clinical isolate of MAP (MOI 2:1) and parallel non-infected contro…	0	1	0	0	0	0	0	0	0	0	0	0	0	0	0	0	0	1		0
GSE90748	0	0	0	0	1	1	0	Homo sapiens	15	Expression profiling by high throughput sequencing			GPL11154	Mycobacterium bovis Bacillus Calmette-Guerin (BCG) reprograms melanoma microenvironment to promote antitumor T cell responses	1	1	0	0	0	M1 macrophage', 'M2 macrophage'	2016-12-01	Frontiers in immunology	4.716	10.3389/fimmu.2017.00965	&lt;i&gt;Mycobacterium bovis&lt;/i&gt; Bacillus Calmette-Guérin Alters Melanoma Microenvironment Favoring Antitumor T Cell Responses and Improving M2 Macrophage Function.	0	Intralesional therapy using Mycobacterium bovis Bacillus Calmette-Guérin (BCG) for cutaneous metastatic melanoma induces regression of injected, but also non-injected lesions. Tumor-associated macrophages (also known as M2) infiltrate solid tumors and impair antitumor immunity. Since macrophages play a pivotal role in both tumors and mycobacterial infections, we hypothesized BCG alters M2 to prom…	15 samples in total. 3 groups: M1 with media, M2 with media, M2 with BCG (5 replicates for each group with patient pairing)	Peripheral blood mononuclear cells (PBMCs) were isolated from whole blood of healthy adult volunteers using Ficoll-Hypaque gradient centrifugation. CD14+ monocytes were enriched from PBMCs using negative selection (EasySep Human Monocyte Enrichment Kit, Stem Cell Technologies, Vancouver, Canada). Monocytes (7.5x10^5 cells/ml) were cultured in media (10% fetal calf serum (FCS) in RPMI 1640) supple…	1	1	0	0	1	0	0	0	0	0	0	0	0	0	0	0	0	1		0
GSE145647	0	0	0	0	1	1	0	Homo sapiens	21	Expression profiling by high throughput sequencing			GPL24676	Deconvolution of myeloid cell cytokine specific transcriptional profiles during tuberculosis and cancer identifies neutrophil activation as a prognostic feature [whole blood]	1	1	0	0	1	Source: '	2020-02-20	Journal of immunology (Baltimore, Md. : 1950)	4.718	10.4049/jimmunol.1901133	Distinct Features of Human Myeloid Cell Cytokine Response Profiles Identify Neutrophil Activation by Cytokines as a Prognostic Feature during Tuberculosis and Cancer.	0	The cytokine environment and cellular infiltrate during an inflammatory response may contain prognostic features that could guide therapy or predict disease outcome. Here we analyzed the transcriptional responses of human monocytes, macrophages, dendritic cells and neutrophils to stimulation by type 1 cytokines (IFN-g, IFN-b and IFN-l) type 2 cytokines (IL-4 and IL-13) and the immunoregulatory cy…	Stimulation of whole blood from 3 anonymous healthy human donors with 6 cytokines	Stimulations were added to appropriate tubes at the following final concentrations: buffer control (PBS), 500 U/mL IFN-b1a (referred to as IFN-b) (Carrier Free; R&D Systems), 10 ng/mL IFN-g (Carrier Free, R&D Systems), 100 ng/mL IFN-l2 (referred to as IFN-l) (Carrier Free, R&D Systems), 78.125 ng/mL IL-4 (Carrier Free, R&D Systems), 100 IU/mL IL-10 (Carrier Free, R&D Systems), and 100 IU/mL IL-13…	2	1	0	1	0	1	0	1	1	0	0	1	0	0	0	0	0	1		0
GSE105135	0	0	0	0	0	0	0	Mus musculus	65	Expression profiling by high throughput sequencing			GPL23479	The RNA sequencing of microglia repopulated retina	1	0	1	0	0	Source: '	2017-10-18	Cell discovery	26.370	10.1038/s41421-018-0011-8	Dual extra-retinal origins of microglia in the model of retinal microglia repopulation.	0	The RNA sequencing of retina after microglial depletion and repopulation	Retinal mRNA profiles of adult wild type C57BL/6J mice, after treatment for PLX5622, LPS, vechcle control or microglial repopulation	Mice were treated by either PLX5622, PLX, vehicle, or PLX5622 + control diet'	0	1	0	0	0	0	0	0	0	0	0	0	0	0	0	0	0	1		0
GSE130683	0	0	0	0	0	0	0	Mus musculus	17	Expression profiling by high throughput sequencing			GPL24247	Microglia affect α-synuclein cell-to-cell transfer in a mouse model of Parkinson’s disease	1	0	1	0	0	Source: '	2019-05-03	Molecular neurodegeneration	8.274	10.1186/s13024-019-0335-3	Microglia affect α-synuclein cell-to-cell transfer in a mouse model of Parkinson's disease.	0	Background: Cell-to-cell propagation of α-synuclein (α-syn) aggregates is thought to contribute to the pathogenesis of Parkinson’s disease (PD) and underlie the spread of α-syn neuropathology. Increased pro-inflammatory cytokine levels and activated microglia are present in PD and activated microglia can promote α-syn aggregation. However, it is unclear how microglia influence α-syn cell-to-cell …	RNA-seq on mouse striatum injected with PBS, LPS or IL-4	None'	2	1	1	0	0	1	0	0	0	0	0	0	0	0	0	0	0	0		0
GSE99622	0	0	0	0	0	0	0	Mus musculus	60	Expression profiling by high throughput sequencing			GPL17021	Sex differences in microglial developmental gene expression programs	1	0	1	0	0	Source: '	2017-06-02	Glia	5.829	10.1002/glia.23176	Generation of a microglial developmental index in mice and in humans reveals a sex difference in maturation and immune reactivity.	0	During normal neurodevelopment, microglia perform a range of different functions that are crucial for the proper development, circuit integration, and function of neurons. These functions include certain types of synaptic pruning during critical stages of neurodevelopment (Schafer et al., 2012), and the production of cytokines and chemokines during normal physiological tasks, proteins which are i…	developmental timecourse in males and females; LPS vs. Saline at P60 in males and females	None'	1	1	1	0	0	0	0	0	0	0	0	0	0	0	0	0	0	0		0
GSE91387	0	0	0	0	0	0	0	Mus musculus	48	Expression profiling by high throughput sequencing			GPL19057	Microglial-specific transcriptome changes following chronic alcohol consumption	1	0	1	0	1	mixed (total homogenate)', 'microglia'	2016-12-09	Neuropharmacology	4.367	10.1016/j.neuropharm.2017.10.035	Microglial-specific transcriptome changes following chronic alcohol consumption.	0	Microglia are fundamentally important immune cells within the central nervous system (CNS) that respond to environmental challenges to maintain normal physiological processes. Alterations in steady-state cellular function and over-activation of microglia can facilitate the initiation and progression of neuropathological conditions such as Alzheimer’s disease, Multiple Sclerosis, and Major Depress…	We examined mRNA from both total homogenate (mixture of all cell types) and microglia from the cortex of control mice and mice that have undergone chronic voluntary ethanol consumption	mice were allowed to voluntary drink 15% (v/v) ethanol every other day for 60 days. Only water was available on off days. Mice were sacrificed immediately after removal of bottles', 'Mice had access to water for 60 days', 'mice were injected intraperitoneally with lipopolysaccharide (1.5 mg/kg) and sacrificed 1 week later', 'mice were injected intraperitoneally with saline and sacrificed 1 week l…	1	1	1	0	0	0	0	0	0	0	0	0	0	0	0	0	0	1		0
GSE150620	0	0	0	0	0	0	0	Mus musculus	22	Expression profiling by high throughput sequencing			GPL21103	Physical activity modulates macrophage phenotype in mammary tissue and inhibits tumor progression	1	1	0	0	0	Source: '	2020-05-14	None	None	None	None	0	We generated RNAseq results from the mammary tissues of mice from a 2 x 2 factorial design experiment (running wheels vs. control condition X clodronate liposomes vs. PBS liposomes) where EO771 mammary cancer cells had been engrafted in the mammary tissue for nascent tumor formation. RNAseq results were used to complete digital cytometry with the CIBERSORTx platform to analyze relative proportion…	Total RNA was purified from mouse mammary tissues with engrafted EO771 cells from a 2 x 2 factorial design experiment: running wheels vs. control condition X clodronate liposomes vs. PBS liposomes. Control+PBS (n=6), Wheel+PBS (n=6), Control+Clodronate (n=5), Wheel+Clodronate (n=5). Mice used were 7-8 week-old female C57BL/6J mice (Jackson Laboratory) and were housed on an individually ventilated…	Mice were given access to the wheel-hub for two weeks prior to tumor engraftment; liposome injections were performed 24 hours before tumor engraftment and again at the time of tumor engraftment.'	0	1	0	0	0	0	0	0	0	0	0	0	0	0	0	0	0	1		0
GSE112865	0	0	0	0	0	0	0	Mus musculus	2	Expression profiling by high throughput sequencing			GPL19057	Arg1 expression defines immunosuppressive subsets of immune infiltrating cells in cancer	1	1	0	0	0	Source: '	2018-04-09	Theranostics	8.063	10.7150/thno.26888	Arg1 expression defines immunosuppressive subsets of tumor-associated macrophages.	0	Tumor-associated macrophages (TAM) have attracted attention as they can modulate key cancer-related activities, yet TAM represent a heterogenous group of cells that remain incompletely characterized. In growing tumors, TAM are often referred to as M2-like macrophages, which are cells that display immunosuppressive and tumorigenic functions and express the enzyme arginase 1 (Arg1). Here we combine…	We report the application of 10x Genomics single-cell RNAseq of live CD45+ cells sorted from MC38 tumors injected in C57BL/6J mice. Tumors were injected intradermally and grown for 7 days before treatment with either control injection or antiPD-1 antibody for 3 days.	tumors were injected with control or antiPD-1 antibody dosed at 200 μg per mouse per day'	0	1	0	0	0	0	0	0	0	0	0	0	0	0	0	0	0	1		0
GSE125619	0	0	0	0	0	0	0	Rattus norvegicus	9	Expression profiling by high throughput sequencing			GPL25029	Regulation of Macrophage Foam Cell Formation during Nitrogen Mustard (NM)-Induced Pulmonary Fibrosis by Lung Lipids	1	1	0	0	0	Alveolar macrophages'	2019-01-24	Toxicological sciences : an official journal of the Society of Toxicology	3.564	10.1093/toxsci/kfz187	Regulation of Macrophage Foam Cell Formation During Nitrogen Mustard (NM)-Induced Pulmonary Fibrosis by Lung Lipids.	0	Nitrogen mustard (NM) is a vesicant known to target the lung, causing acute injury which progresses to fibrosis. Evidence suggests that activated macrophages contribute to the pathologic response to NM. In these studies, we analyzed the role of lung lipids generated following NM exposure on macrophage activation and phenotype. Treatment of rats with NM (0.125 mg/kg, i.t.) resulted in a time-relat…	Alveolar macrophages were collected by gentile message from male wistar rats 1 d or 28 d after intratracheal exposure to NM and from rats intratracheally exposed to PBS. There were three biological replicates per exposure group.	Animals were anesthetized with 2.5% isofluorane, and then administered PBS or NM (0.125 mg/kg, mechlorethamine hydrochloride, Sigma-Aldrich, St. Louis, MO) intratracheally as previously described (Sunil et al., 2011). All instillations were performed by David Reimer, D.V.M., Comparative Medicine Resources, Rutgers University. NM was prepared immediately before administration in a designated room …	0	1	0	0	0	0	0	0	0	0	0	0	0	0	0	0	0	1		0
E-MTAB-5514	0	0	0	0	0	0	0	Mus musculus	43	RNA-seq of coding RNA			None	RNA-seq of mouse astrocytes in monoculture and co-cultured with rat neurons (both inactive and active)	1	0	0	1	1	None	2017-05-02	None	None	None	None	0	None	Neurons induce a dramatic transformation in developing astrocytes, causing them to develop a complex stellate morphology resembling their appearance in vivo. However, the transcriptional changes that accompany this transformation are not known, nor are the signalling mechanisms responsible. Similarly, whether synaptic activity controls astrocytic gene expression and whether this leads to altered …	None	0	1	0	0	0	0	0	0	0	0	0	0	0	0	0	0	0	1		0
GSE140793	0	0	0	0	0	0	0	Mus musculus	4	Expression profiling by high throughput sequencing			GPL19057	Interleukin-4/STAT6 signaling impairs the survival of mouse astroglia in vivo but not in vitro	1	0	0	1	0	Source: '	2019-11-21	Frontiers in cell and developmental biology	5.18	10.3389/fcell.2020.00114	Type 1 Interleukin-4 Signaling Obliterates Mouse Astroglia &lt;i&gt;in vivo&lt;/i&gt; but Not &lt;i&gt;in vitro&lt;/i&gt;.	0	Neurogenesis is limited in mammalian brains and Alzheimer’s disease conditions further reduce the neurogenic output. Recent findings suggest that reduced neurogenesis could be one of the reasons underlying the exacerbated neuropathology in humans, and restoring the neural stem cell proliferation and neurogenesis could help circumventing some pathological aspects of Alzheimer’s disease. We recentl…	single-cell sequencing performed from 12 months old mice (single-mice) dentate gyrus	No treatment done. WT and Transgenic APP/PS1 mouse dentate gyrus cells used for single-cell sequencing.'	0	0	0	0	0	0	0	0	0	0	0	0	0	0	0	0	0	0		0
GSE101917	0	0	0	0	0	0	0	Rattus norvegicus	16	Expression profiling by high throughput sequencing			GPL20084	Species and Cell-Type Properties of Classically Defined Human and Rodent Neurons and Glia [RAT RNA-Seq]	1	0	0	1	1		2017-07-26	eLife	7.551	10.7554/eLife.37551	Species and cell-type properties of classically defined human and rodent neurons and glia.	0	Determination of the molecular properties of genetically targeted cell types has led to fundamental insights into mouse brain function and dysfunction. Here, we report an efficient strategy for precise exploration of gene expression events in specific cell types in a broad range of species. We demonstrate that classically defined, homologous neuronal and glial cell types differ between rodent and…	RNA purified from nuclei or cytoplasm from mouse, rat, or human cerebellum. ATAC-seq was also performed using cerebellar nuclei from the three species.	None'	0	0	0	0	0	0	0	0	0	0	0	0	0	0	0	0	0	0		0
GSE122643	0	0	0	0	0	0	0	Danio rerio	12	Expression profiling by high throughput sequencing			GPL18413	Glucocorticoids inhibit macrophage differentiation towards a pro-inflammatory phenotype upon wounding without affecting their migration	1	1	0	0	0	Source: '	2018-11-16	Disease models &amp; mechanisms	4.028	10.1242/dmm.037887	Glucocorticoids inhibit macrophage differentiation towards a pro-inflammatory phenotype upon wounding without affecting their migration.	0	Glucocorticoid drugs are widely used to treat immune-related diseases, but their use is limited by side effects and by resistance, which especially occurs in macrophage-dominated diseases. In order to improve glucocorticoid therapies, more research is required into the mechanisms of glucocorticoid action. In the present study, we have used a zebrafish model for inflammation to study glucocorticoi…	After anesthesia with 0.02% aminobenzoic acid ethyl ester (tricaine, Sigma Aldrich), the tails of 3 days post fertilization (dpf) embryos were partially amputated with a 1mm sapphire blade (World Precision Instruments) on 2% agarose-coated Petri dishes under a Leica M165C stereomicroscope (Chatzopoulou et al., 2016). Amputated and non-amputated (control) embryos were pretreated for 2 hours with 2…	After anesthesia with 0.02% aminobenzoic acid ethyl ester (tricaine, Sigma Aldrich), the tails of 3 days post fertilization (dpf) embryos were partially amputated (Figure 1A) with a 1mm sapphire blade (World Precision Instruments) on 2% agarose-coated Petri dishes under a Leica M165C stereomicroscope (Chatzopoulou et al., 2016). Amputated and non-amputated (control) embryos were pretreated for 2 …	0	0	0	0	0	0	0	0	0	0	0	0	0	0	0	0	0	0		0
GSE68920	0	0	0	0	0	0	0	Danio rerio	6	Expression profiling by high throughput sequencing			GPL14875	RNAseq profiling of zebrafish larval macrophages reveals similarities with human M1 and M2 transcriptome signatures	1	1	0	0	1	Source: '	2015-05-15	Frontiers in immunology	4.716	10.3389/fimmu.2019.02720	Corrigendum: RNAseq Profiling of Leukocyte Populations in Zebrafish Larvae Reveals a &lt;i&gt;cxcl11&lt;/i&gt; Chemokine Gene as a Marker of Macrophage Polarization During Mycobacterial Infection.	0	We used different zebrafish transgenic lines to sort macrophages, neutrophils and immature lymphoid cells from 5-6 day old zebrafish larvae and analyzed their transcriptomes. Comparison between the different transcriptomes and gene ontology analysis revealed specificities for each cell population. Comparison with previously published data showed that zebrafish larval macrophages expressed several…	For infection experiments, zebrafish embryos were manually dechorionated at 24 hours post fertilization (hpf) and were infected by injection in the caudal vein of 125 colony forming unit of Mycobacterium marinum M strain expressing GFP. Embryos were grown into egg water refresh every day and incubated for 5 days at 28°C. 0.003% 1-phenyl-2-thiourea (Sigma-Aldrich) was added after 1 day to prevent …	Zebrafish embryos were manually dechorionated at 24 hpf and at 28 hpf they were micro-injected into the caudal vein with 125 CFU of M. marinum M strain bacteria suspended in PBS/2%PVP.'	0	0	0	0	0	0	0	0	0	0	0	0	0	0	0	0	0	0		0
GSE134706	0	0	0	0	0	0	0	Homo sapiens	44	Expression profiling by high throughput sequencing			GPL18573	Cross-species analysis across 450 million years of evolution reveals conservation and divergence of the microglia program (bulk RNA-seq)	1	0	1	0	0	Source: '	2019-07-23	Cell	36.216	10.1016/j.cell.2019.11.010	Cross-Species Single-Cell Analysis Reveals Divergence of the Primate Microglia Program.	0	Here we characterize microglia transcriptional program across ten species spanning more than 450 million years of evolution. We find that microglia express a conserved core gene program of orthologous genes from rodents to human, including ligands and receptors associated with interactions between glia and neurons. In most species, microglia show a single dominant transcriptional state, while hum…	Single cell and bulk RNA-seq of microglia from 10 different species and comparison of transcriptional landcape over species. Biological replicates of different species were n=3-6. The raw data for human subjects will be submitted through EGA for controlled access.	None'	0	0	0	0	0	0	0	0	0	0	0	0	0	0	0	0	0	0		0
GSE124350	0	0	0	0	0	0	0	Homo sapiens	15	Expression profiling by high throughput sequencing			GPL18573	Expression of the mannose receptor (CD206) defines distinct populations of human colonic macrophages in health and inflammatory bowel disease	1	1	0	0	0	CD45+ CD64+ HLA-DR+ CD206-', 'CD45+ CD64+ HLA-DR+ CD206+'	2018-12-25	None	None	None	None	0	BACKGROUND & AIMS: Intestinal mononuclear phagocytes (MNP) are phenotypically similar, but have different functions. Macrophages contribute to the pathogenesis of inflammatory bowel disease (IBD). To understand this contribution it is necessary to distinguish macrophages from other MNPs, and identify functionally-different macrophage populations. We aimed to accurately identify intestinal macroph…	Examination of human colonic macrophages based on their CD206 expression. 15 samples analysed, divided between CD206+ (n=7) and CD206- (n=8)	Intestinal tissue processing. To remove the epithelial layer from biopsies, tissue was incubated in 2 mM EDTA/HBSS (Gibco) for three minutes at 37°C in a shaking incubator. For resected tissue samples, fat and muscle layers were first removed; tissue was washed in HBSS and subsequently dissected into 0.5 cm pieces. To remove the epithelial layer from resections, tissue was incubated in 2 mM EDTA/…	0	0	0	0	0	0	0	0	0	0	0	0	0	0	0	0	0	0		0
GSE144314	0	0	0	0	0	0	0	Macaca fascicularis	35	Expression profiling by high throughput sequencing			GPL22523	Divergent effects of Western and Mediterranean diets on behavior and monocyte polarization	1	1	0	0	1	Source: '	2020-01-27	None	None	None	None	0	Monocytes and macrophages, important mediators of innate immunity, health, and disease, are sensitive to diet and stress. Western diets promote inflammation and disease, while Mediterranean diets reduce inflammation and promote health, although the mechanisms through which diet alters immune function are unknown. Here, we conducted the first randomized, long-term diet trial in which macaques were…	35 cynomolgus macaques (Macaca fascicularis) were fed experimental diets modeled after human dietary patterns: n = 20 Western diet, n = 15 Mediterranean diet. Experimental diets were formulated to be isocaloric with respect to protein, fat, and carbohydrate macronutrients, and identical in cholesterol content (~ 320mg / 2000 kilocalories (Cals)/day) as described previously by Shively et al. (2019…	None'	0	0	0	0	0	0	0	0	0	0	0	0	0	0	0	0	0	0		0
GSE93824	0	0	0	0	0	0	0	Mus musculus	32	Expression profiling by high throughput sequencing			GPL17021	Role of Microglial C5aR1 in the Arctic Alzheimer’s Disease Mouse Model	1	0	1	0	0	Source: '	2017-01-19	Molecular neurodegeneration	8.274	10.1186/s13024-017-0210-z	Prevention of C5aR1 signaling delays microglial inflammatory polarization, favors clearance pathways and suppresses cognitive loss.	0	C5aR1, a receptor for the complement activation proinflammatory fragment, C5a, is primarily expressed on cells of the myeloid lineage, and to a lesser extent on endothelial cells and neurons in brain. Previous work demonstrated C5aR1 antagonist, PMX205, decreased amyloid pathology and suppressed cognitive deficits in Alzheimer Disease (AD) mouse models. In the Arctic AD mouse model, genetic delet…	Microglia mRNA profiles of wildtype (WT), C5aR1 knockout (C5aR1KO), Arctic (ARC) and Arctic C5aR1 knockout (ARCKO) mice at 2, 5, 7 and 10-11 month. Duplicates were sequenced for each genotype on Illumina HiSeq 2500 platform.	None'	0	0	0	0	0	0	0	0	0	0	0	0	0	0	0	0	0	0		0
GSE90736	0	0	0	0	0	0	0	Mus musculus	12	Expression profiling by high throughput sequencing			GPL17021	Transcriptome analysis of microglia in a mouse model of Rett Syndrome: differential expression of genes associated with microglia/macrophage activation and cellular stress	1	0	1	0	0	microglia'	2016-12-01	Molecular autism	None	10.1186/s13229-017-0134-z	Transcriptome analysis of microglia in a mouse model of Rett syndrome: differential expression of genes associated with microglia/macrophage activation and cellular stress.	0	Rett Syndrome (RTT) is a severe, neurodevelopmental disorder primarily affecting girls, characterized by progressive loss of cognitive, social and motor skills after a relatively brief period of typical development. It is usually due to de novo loss of function mutations in the X-linked gene, MeCP2, which codes for the gene expression and chromatin regulator, methyl-CpG binding protein 2. Althoug…	RNA-seq of WT and knockout mice at week 5 and week 24 stages (3 biological replicates at each combination of genotype and stage)	None'	0	0	0	0	0	0	0	0	0	0	0	0	0	0	0	0	0	0		0
GSE98167	0	0	0	0	0	0	0	Mus musculus	2	Expression profiling by high throughput sequencing			GPL17021	Macrophage function in tissue repair and remodeling requires IL-4/IL-13 with apoptotic cells [Run1]	1	1	0	0	0	lung resident macrophages'	2017-04-25	Science (New York, N.Y.)	41.063	10.1126/science.aai8132	Macrophage function in tissue repair and remodeling requires IL-4 or IL-13 with apoptotic cells.	0	Tissue repair is a subset of a broad repertoire of IL-4/IL-13-dependent host responses during helminth infections. Here, we show that IL-4/IL-13 alone were not sufficient, but IL-4/IL-13 together with apoptotic cells induced the tissue repair program in macrophages. Genetic ablation of sensors of apoptotic cells impaired the proliferation of tissue-resident macrophages and induction of anti-infla…	RNA sequencing of lung resident macrophages from WT and Axl-/-Mertk-/- mice upon infection with N. brasiliensis	WT and Axl-/-Mertk-/- mice were individually inoculated subcutaneously with 625 viable third-stage N. brasiliensis larvae. Animals were sacrificed 7 days post infection, and leukocytes from the lung were isolated. FACS sorting of lung macrophages CD45+CD11chiSiglecF+CD11blo was performed.'	0	0	0	0	0	0	0	0	0	0	0	0	0	0	0	0	0	0		0
GSE87602	0	0	0	0	0	0	0	Mus musculus	17	Expression profiling by high throughput sequencing			GPL17021	Activation of Lung Macrophages in Hypoxic Pulmonary Hypertension	1	1	0	0	0	macrophage'	2016-10-04	Journal of immunology (Baltimore, Md. : 1950)	4.718	10.4049/jimmunol.1601692	A Time- and Compartment-Specific Activation of Lung Macrophages in Hypoxic Pulmonary Hypertension.	0	Studies in various animal models suggest an important role for pulmonary macrophages in the pathogenesis of pulmonary hypertension (PH). Yet, the molecular mechanisms characterizing the functional macrophage phenotype relative to time and pulmonary localization/compartmentalization remain largely unknown. Here, we utilized a hypoxic murine model of PH in combination with flow cytometry assisted c…	FACS sorting of lung macrophages from hypoxic mouse lung	mice remained at sea level or were exposed to simulated altitude of 18,000 feet'	0	0	0	0	0	0	0	0	0	0	0	0	0	0	0	0	0	0		0
GSE80036	0	0	0	0	0	0	0	Mus musculus	11	Expression profiling by high throughput sequencing			GPL17021	Targeted deletion of an Nr4a1­ associated enhancer ablates Ly6Clow monocytes while protecting pleiotropic gene function in macrophages [RNA-seq]	1	1	0	0	0	Ly6C', 'cMoP', 'MDP'	2016-04-07	Immunity	21.522	10.1016/j.immuni.2016.10.011	Deleting an Nr4a1 Super-Enhancer Subdomain Ablates Ly6C&lt;sup&gt;low&lt;/sup&gt; Monocytes while Preserving Macrophage Gene Function.	0	Mononuclear phagocytes are a diverse cell family that occupy all tissues and assume numerous functions to support tissue and systemic homeostasis. Our ability to investigate the roles of individual subsets is limited by an absence of approaches to ablate gene function within specific sub-populations. Using Nr4a1-dependent Ly6Clow monocytes as a representative cell type we show that enhancer delet…	Paired End mRNA sequencing of FACS purified primary murine MDP, cMoP, Ly6Chi and Ly6Clow monocytes from the bone marrow and Ly6Chi and Ly6Clow monocytes from the peripheral blood	Bone marrow cells were obtained from hip bones, femurs and tibias of male C57BL/6 mice aged 10 weeks obtained from the Jackson Laboratory. Following 2 minute red blood cell lysis cells were blocked in FC receptor block (anti-CD16/32) for 20 minutes on ice. Surface stain (Live/Dead Yellow, Lineage (CD3/ CD19/ Ly6G/ NK1.1 / Ter119 - APC), CD115 - BV421, CD117 - PE-Cy7, Ly6C APC-Cy7, CD135 - PE, CD1…	0	0	0	0	0	0	0	0	0	0	0	0	0	0	0	0	0	0		0
GSE76356	0	0	0	0	0	0	0	Mus musculus	7	Expression profiling by high throughput sequencing			GPL17021	DICER controls macrophage polarization and tumor response to immunotherapy	1	1	0	0	0	tumor-associated macrophages (F4/80+ cells)'	2015-12-28	Nature cell biology	17.728	10.1038/ncb3371	Suppression of microRNA activity amplifies IFN-γ-induced macrophage activation and promotes anti-tumour immunity.	0	Tumor-associated macrophages (TAMs) have immunosuppressive capacity in mouse models of cancer. Here we show that the genetic deletion of the microRNA (miRNA)-processing enzyme DICER in TAMs broadly programs them to a CD11c+MRC1−/low M1-like immunostimulatory phenotype characterized by activated interferon-γ (IFN-γ)/STAT1/IRF signaling. M1-like TAM programming fostered the recruitment of cytotoxic…	To explore the role of DICER in the development, activation and immunological functions of TAMs, we crossed homozygous LysM-Cre (Clausen et al., 1999) with Dicerlox/lox (Harfe et al., 2005) mice to obtain mice with myeloid-cell-specific Dicer1 gene deletion (LysM-Cre;Dicer–/–, referred to as D–/–). These mice were then backcrossed to LysM-Cre to obtain the control LysM-Cre; Dicer+/+ mice (referre…	To explore the role of DICER in the development, activation and immunological functions of TAMs, we crossed homozygous LysM-Cre (Clausen et al., 1999) with Dicerlox/lox (Harfe et al., 2005) mice to obtain mice with myeloid-cell-specific Dicer1 gene deletion (LysM-Cre;Dicer–/–, referred to as D–/–). These mice were then backcrossed to LysM-Cre to obtain the control LysM-Cre mice; Dicer+/+ mice (re…	0	0	0	0	0	0	0	0	0	0	0	0	0	0	0	0	0	0		0
GSE76033	0	0	0	0	0	0	0	Mus musculus	24	Expression profiling by high throughput sequencing			GPL13112	Expression Profiling of Macrophages Reveals Multiple Populations with Distinct Biological Roles in an Immunocompetent Orthotopic Model of Lung Cancer	1	1	0	0	0	Source: '	2015-12-15	Journal of immunology (Baltimore, Md. : 1950)	4.718	10.4049/jimmunol.1502364	Expression Profiling of Macrophages Reveals Multiple Populations with Distinct Biological Roles in an Immunocompetent Orthotopic Model of Lung Cancer.	0	Macrophages represent an important component of the tumor microenvironment and play a complex role in cancer progression. These cells are characterized by a high degree of plasticity, and alter their phenotype in response to local environmental cues. While the M1/M2 classification of macrophages has been widely used, the complexity of macrophage phenotypes specifically in lung cancer has not been…	mRNA profiles of macrophage/monocyte cells isolated from murine control or tumor-bearing lung. From naive mice: MacA cells (MacA-N), MacB1 cells (MacB1-N), MacB2 cells (MacB2-N); from 2 week tumor bearing mice: MacA cells (MacA-2wk), MacB2 cells (MacB2-2wk), MacB3 cells (MacB3-3wk); from 3-week tumor bearing mice: MacB2 (MacB2-3wk), MacB3 cells (MacB3-3wk). Each population was analyzed in triplic…	None'	0	0	0	0	0	0	0	0	0	0	0	0	0	0	0	0	0	0		0
GSE148584	0	0	0	0	0	0	0	Mus musculus	6	Expression profiling by high throughput sequencing			GPL24247	Endothelial cells control muscle regeneration through angiocrine lactate	1	1	0	0	0	macrophage'	2020-04-13	Cell metabolism	22.415	10.1016/j.cmet.2020.05.004	Endothelial Lactate Controls Muscle Regeneration from Ischemia by Inducing M2-like Macrophage Polarization.	0	We studied metabolic angiocrine mechanisms by which endothelial cell_ECs_ can contribute to muscle regeneration from ischemia by using endothelial specific pfkfb3 knockout mice_pfkfb3DEC_ after hind-limb ischemia_HLI_. During muscle regeneration, monocytes are recruited to the injured area and rapidly become macrophages which initially exhibit a more pro-inflammatory M1-like phenotype but soon th…	pfkfb3EC and pfkfb3WT muscle derived macrophages 3 days after HLI.	intraperitoneal administration of 1mg tamoxifen_T5648, Sigma-Aldrich_ dissolved in 1:10 ethanol: corn oil solution for 5 consecutive days to the mice. A wash out period of at least 7 days was allowed before starting the experiments.'	0	0	0	0	0	0	0	0	0	0	0	0	0	0	0	0	0	0		0
GSE133656	0	0	0	0	0	0	0	Mus musculus	2	Expression profiling by high throughput sequencing			GPL19057	Treg cells promote the SREBP1-dependent metabolic fitness of suppressive intratumoral macrophages via repression of CD8+ T cell-derived interferon-γ	1	1	0	0	0	CD45+'	2019-07-01	Immunity	21.522	10.1016/j.immuni.2019.06.017	Treg Cells Promote the SREBP1-Dependent Metabolic Fitness of Tumor-Promoting Macrophages via Repression of CD8&lt;sup&gt;+&lt;/sup&gt; T Cell-Derived Interferon-γ.	0	Regulatory T (Treg) cells are crucial for immune homeostasis but they also contribute to tumor immune evasion by promoting a suppressive tumor microenvironment (TME). Mice with Treg cell-restricted Neuropilin 1 deficiency show tumor resistance while maintaining peripheral immune homeostasis, thereby providing a controlled system to interrogate the impact of intratumoral Treg cells on the TME. Usi…	Freshly sorted CD45+ cells from B16 tumors implanted in Foxp3Cre-YFP or Nrp1L/LFoxp3Cre-YFP mice (female, 5 week of age) on day 14 post inoculation	No in vitro treatment'	0	0	0	0	0	0	0	0	0	0	0	0	0	0	0	0	0	0		0
GSE131858	0	0	0	0	0	0	0	Mus musculus	8	Expression profiling by high throughput sequencing			GPL19057	Low input RNA sequencing of GPR35-positive and negative intestinal macrophages	1	1	0	0	0	Intestinal macrophages'	2019-05-28	None	None	None	None	0	Aim: We aimed to determine differences in transcriptional profiles of GPR35-positive and negative macrophages in the steady state intestine. Method: Corresponding subpopulations were sorted by FACS from intestinal lamina propria cells of unmanipulated wild-type C56BL/6 mice. RNA from 4 replicates of each group were sequenced and analyzed. Result: GPR35 positive macrophages are transcriptionally d…	mRNA profiles of GPR35- positive and negative macrophages in the colonic lamina propria	None'	0	0	0	0	0	0	0	0	0	0	0	0	0	0	0	0	0	0		0
GSE126407	0	0	0	0	0	0	0	Mus musculus	38	Expression profiling by high throughput sequencing			GPL17021	Vasculature-associated fat macrophages readily adapt to inflammatory and metabolic challenges	1	1	0	0	0	Source: '	2019-02-11	The Journal of experimental medicine	10.892	10.1084/jem.20181049	Vasculature-associated fat macrophages readily adapt to inflammatory and metabolic challenges.	0	We show that the epididymal white adipose tissue harbors 4 subpopulations of macrophages (VAM1, VAM2, PreVAM and DPs), 2 subpopulations of Dendritic Cells (CD11B+CD103- and CD11B-CD103+) and monocytes. VAMs display a gene signature enriched in pathways related to anti-inflammatory/ detoxifying and repair processes. Our gene expression work shows no evidence of an M2 to a Classically Activated/M1 …	Examination of RNA expression changes in different epididymal adipose tissue myeloid subpopulations in lean versus obese animals harboring metabolic syndrome	HFD animals were submitted to High Fat Diet providing 60% calories from fat (Research Diets, D12492i) for 20 weeks starting at 6 weeks olf age'	0	0	0	0	0	0	0	0	0	0	0	0	0	0	0	0	0	0		0
GSE123825	0	0	0	0	0	0	0	Mus musculus	16	Expression profiling by high throughput sequencing			GPL19057	GLUD1 blockade triggers glutamine production by macrophages, nourishing satellite cells and promoting muscle regeneration	1	1	0	0	0	Muscle associated macrophages'	2018-12-13	None	None	None	None	0	RNAseq was performed on Glud1-deficient macrophages vs. WT macrophages sorted at baseline and at the peak of muscle damage (1day after intramuscular injection of cardiotoxin). By analysing the clustered for M1 and M2 genes as well as for wound healing genes of Glud1-deficient macrophages vs. WT macrophages recovered from muscle damage model, our understanding of key macrophage-dependent events in…	Study of M1 and M2 genes as well as wound healing genes of Glud1-deficient macrophages vs. WT macrophages sorted at baseline and at the peak of muscle damage.	None'	0	0	0	0	0	0	0	0	0	0	0	0	0	0	0	0	0	0		0
GSE56904	0	0	0	0	0	0	0	Mus musculus	3	Expression profiling by high throughput sequencing			GPL17021	Study of Foxp3 expression in tumor-associated macrophages	1	1	0	0	1	M1 sorted from in vivo renal tumors', 'CD4 T cells sorted from in vivo renal tumors', 'M2 sorted from in vivo renal tumors'	2014-04-17	PloS one	2.776	10.1371/journal.pone.0108670	Foxp3 expression in macrophages associated with RENCA tumors in mice.	0	Using 5 differents approaches, including RNA sequencing, we demonstrated that macrophages that specifically infiltrate renal tumors, express the immunosuppressive transcription factor Foxp3.	Examination of the Foxp3 mRNA expression in 3 different cell subsets (including CD4 T cells (CD4), type-1 macrophages (M1) and type-2 macrophages (M2))	Tumors and spleens were dissociated and stained for FACS sorting using specific membrane antibodies: anti-CD45.2, anti-TCRbeta, anti-CD4, anti-F4/80, anti-CD11b. CD4 T lymphocytes, type-2 and type-1 macrophages were then sorted using a FACS sorter (BD Bioscience).'	0	0	0	0	0	0	0	0	0	0	0	0	0	0	0	0	0	0		0
GSE139150	0	0	0	0	0	0	0	Mus musculus	63	Expression profiling by high throughput sequencing			GPL21103	A transcriptional toolbox for exploring peripheral neuro-immune interactions	1	1	0	0	1	Source: '	2019-10-21	Pain	None	10.1097/j.pain.0000000000001914	A transcriptional toolbox for exploring peripheral neuro-immune interactions.	0	Correct communication between immune cells and peripheral neurons is crucial for the protection of our bodies. Its breakdown is observed in many common, often painful conditions, including arthritis, neuropathies and inflammatory bowel or bladder disease. Here, we have characterised the immune response in a mouse model of neuropathic pain using flow cytometry and cell-type specific RNA sequencing…	We have characterised the immune response in a mouse model of neuropathic pain using flow cytometry and cell-type specific RNA sequencing (RNA-seq).	Mice underwent partial sciatic nerve ligation surgery for 1 week and 10 weeks.'	0	0	0	0	0	0	0	0	0	0	0	0	0	0	0	0	0	0		0
GSE121471	0	0	0	0	0	0	0	Mus musculus	69	Expression profiling by high throughput sequencing			GPL17021	Gut-Resident IL10+CX3CR1hi Macrophages Induce Tertiary Lymphoid Structures and IgA Response in Situ	1	1	0	0	1	CD103+ CD11b+ DC', 'CD115+ F4/80+ MHCII- MFs', 'CD103+ CD11b- DC', 'CX3CR1- MFs', 'CX3CR1 high MFs', 'CX3CR1 int MFs', 'CD45- stromal cells', 'CD45+ CD11c- CD11b- lymphocytes'	2018-10-18	Science immunology	None	10.1126/sciimmunol.aax0062	Gut-resident CX3CR1&lt;sup&gt;hi&lt;/sup&gt; macrophages induce tertiary lymphoid structures and IgA response in situ.	0	Gut resident IL10+CX3CR1hi macrophages drive development of mucosal tertiary lymphoid structures that serve as ectopic site of the IgA response to enteric infection.	RNA-seq data was obtained from different cell populations sorted from LB of control mice and mice infected with Salmonella enterica (SL1344) (day 5)	Total RNA was isolated from cell populations sorted from LB of control mice and mice infected with Salmonella enterica (SL1344) (Day 5).'	0	0	0	0	0	0	0	0	0	0	0	0	0	0	0	0	0	0		0
GSE112396	0	0	0	0	0	0	0	Mus musculus	24	Expression profiling by high throughput sequencing			GPL17021	RNAseq to determine gene expression changes in adipose tissue macrophages (ATM1 and ATM2) and adipocyte progenitors (AP) following cold exposure or FGF21-mimetic antibody administration	1	1	0	0	1	M1 macrophage', 'M2 macrophage', 'AP (adipose progenitor)'	2018-03-27	None	None	None	None	0	Study gene expression changes in M1 and M2 macrophages and APs in visceral adipose tissue in diet-induced obese mice following cold exposure or administration of FGF21-mimetic antibody	3 replicates for each cell type and each condition	Male mice were on High Fat Diet (HFD) throughout the study. One group of these mice were held in thermoneutral condition (29-30 degrees C) for control (Group1, Warm). Mice that were exposed to cold were transferred from thermoneutral condition to 18 degrees C temperature controlled chamber for 7 days adaptation before reducing the chamber temperature to 4 degree C (Group2, Cold). The mice were be…	0	0	0	0	0	0	0	0	0	0	0	0	0	0	0	0	0	0		0
GSE107053	0	0	0	0	0	0	0	Mus musculus	8	Expression profiling by high throughput sequencing			GPL18480	Tumor-associated macrophages derived from circulating inflammatory monocytes degrade collagen through cellular uptake	1	1	0	0	1	Total tumor', 'Lewis lung carcinoma cells', 'Fibroblast', 'M2 tumor-associated macrophages'	2017-11-17	Cell reports	7.815	10.1016/j.celrep.2017.12.011	Tumor-Associated Macrophages Derived from Circulating Inflammatory Monocytes Degrade Collagen through Cellular Uptake.	0	Physiologic turnover of interstitial collagen is mediated by a sequential pathway, in which collagen is fragmented by pericellular collagenases, endocytosed by specific collagen receptors, and routed to lysosomes for degradation by lysosomal cathepsins. Here, we used intravital microscopy to investigate if malignant tumors, which are characterized by high rates of extracellular matrix turnover, u…	Quantification of RNA expression in whole Lewis lung carcinomas (total tumor) and in three different cell types isolated from Lewis lung carcinomas. Lewis lung carcinoma cells (LLC), Fibroblasts and M2 tumor-associated macrophages (TAM).	Alexa 647-collagen was injected into Lewis lung carcinomas formed by subcutaneous inoculation of dTomato-expressing Lewis lung carcinoma cells into transgenic Col1a1-GFP mice. 24 h later, single-cell suspensions were prepared, FC receptor-blocked, and stained with Zombie aqua and anti-F4/80 antibody. Cells were sorted into dTomato+ cells (Lewis lung carcinoma cells), GFP+ cells (fibroblasts), and…	0	0	0	0	0	0	0	0	0	0	0	0	0	0	0	0	0	0		0
GSE142478	0	0	0	0	0	0	0	Rattus norvegicus	40	Expression profiling by high throughput sequencing			GPL18694	Sex- and region-specific transcriptomic differences in brainstem and cervical spinal cord microglia in rat offspring exposed to gestational intermittent hypoxia	1	0	1	0	0	Medulla microglia', 'C3-C6 spinal cord microglia'	2019-12-20	None	None	None	None	0	We analyzed gene expression via RNA-sequencing in medulla and C3-C6 cervical spinal cord microglia isolated from young adult rats exposed to gestational intermittent normoxia or gestational intermittent hypoxia	G10 sprague dawley rat dams were exposed to one of the following conditions: 1) 11 days of intermittent normoxia (21%/21% O2) or 2) 11 days of intermittent hypoxia (21%/10.5% O2). Offspring were born under normoxic conditions and allowed to grow to 8 weeks. Medulla and C3-C6 cervical spinal cord from 1 male and 1 female from 5 paired litters were harvested. Microglia were immunomagnetically isola…	Intermittent exposures consisted of 8 hours of exposure per day, with 15 cycles per hour. Normoxia exposures consisted of room air (21%/21% O2), while hypoxia exposures consisted of alternating 10.5%/21% O2. After G21 exposure, mothers were allowed to birth under normal housing conditions. Offspring were grown to 8 weeks under normal housing conditions.'	0	0	0	0	0	0	0	0	0	0	0	0	0	0	0	0	0	0		0
GSE78954	0	0	0	0	0	0	0	Danio rerio	26	Expression profiling by high throughput sequencing			GPL14875	RNAseq profiling of FACS-sorted zebrafish larval macrophages reveals similarities with human M1 and M2 transcriptome signatures	1	1	0	0	1	mpeg1 negative macrophages', 'mpeg1 positive macrophages', 'mpx negative neutrophils', 'mpx positive neutrophils', 'lck negative lymphoid cells', 'lck positive lymphoid cells'	2016-03-07	Scientific reports	4.011	10.1038/s41598-017-04785-4	Expression and regulation of drug transporters in vertebrate neutrophils.	0	We used different zebrafish transgenic lines to sort macrophages, neutrophils and immature lymphoid cells from 5-6 day old zebrafish larvae and analyzed their transcriptomes. Comparison between the different transcriptomes and gene ontology analysis revealed specificities for each cell population. Comparison with previously published data showed that zebrafish larval macrophages expressed several…	Embryos were grown into egg water refresh every day and incubated for 5 or 6 days at 28°C. 0.003% 1-phenyl-2-thiourea (Sigma-Aldrich) was added after 1 day to prevent melanisation. After the incubation period, embryos were dissociated into single cell suspension by Trypsin treatment and fluorescent cells were sorted by FACS. RNA extraction and library preparation were performed as previously desc…	For infected samples. Zebrafish embryos were manually dechorionated at 24 hpf and at 28 hpf they were micro-injected into the caudal vein with 125 CFU of M. marinum M strain bacteria suspended in PBS/2%PVP.'	0	1	0	0	0	0	0	0	0	0	0	0	0	0	0	0	0	1		0
GSE135618	0	0	0	0	0	0	0	Homo sapiens	22	Expression profiling by high throughput sequencing			GPL18573	Transcriptional profiling of microglia; current state of the art and future perspectives	1	0	1	0	0	Source: '	2019-08-09	Glia	5.829	10.1002/glia.23767	Transcriptional profiling of microglia; current state of the art and future perspectives.	0	Microglia are the tissue macrophages of the central nervous system (CNS) and the first to respond to CNS dysfunction and disease. Gene expression profiling of microglia during development, under homeostatic conditions and in the diseased CNS provided insight in microglia functions and changes thereof. Single cell sequencing studies further contributed to our understanding of microglia heterogenei…	12 mouse samples for bulk RNAseq, 4 mouse samples from 3 replicates per group for single-cell RNA seq and 6 samples from 2 human donors for single-cell RNA seq	I.p. PBS or LPS injection, 1mg/kg for 3 hours'	1	1	1	0	0	0	0	0	0	0	0	0	0	0	0	0	0	0		0
GSE133432	0	0	0	0	0	0	0	Homo sapiens	32	Expression profiling by high throughput sequencing			GPL20301	Development of a chimeric model to study and manipulate human microglia in vivo (bulk RNA-seq dataset)	1	0	1	0	0	iMGL', 'xMG', 'ExVivo', 'InVitro'	2019-06-27	Neuron	14.403	10.1016/j.neuron.2019.07.002	Development of a Chimeric Model to Study and Manipulate Human Microglia In Vivo.	0	iPSC-derived microglia offer a powerful tool to study microglial homeostasis and disease-associated inflammatory responses. Yet, microglia are highly sensitive to their environment, exhibiting transcriptomic deficiencies when kept in isolation from the brain. Furthermore, species-specific genetic variations demonstrate that rodent microglia fail to fully recapitulate the human condition. To addre…	mRNA profiles were generated from in vivo iPSC-derived microglia ( 3 cell lines isolated from murine brains, n=3-6 mice/line), saline or LPS-treated iPSC-derived in vitro and in vivo microglia (n=3-5 replicates/condition), and human microglia (n=2 individuals) using an Illumina HiSeq 4000	None'	1	1	1	0	0	0	0	0	0	0	0	0	0	0	0	0	0	1		0
GSE138364	0	0	0	0	0	0	0	Homo sapiens	22	Expression profiling by high throughput sequencing			GPL18573	Transcriptomic analysis and high dimensional phenotypic mapping of mononuclear phagocytes in mesenteric lymph nodes reveal differences between ulcerative colitis and Crohn’s disease	1	1	0	0	1	Source: '	2019-10-03	Journal of Crohn's &amp; colitis	7.827	10.1093/ecco-jcc/jjz156	Transcriptomic Analysis and High-dimensional Phenotypic Mapping of Mononuclear Phagocytes in Mesenteric Lymph Nodes Reveal Differences Between Ulcerative Colitis and Crohn's Disease.	0	Background and Aims: Crohn’s disease [CD] and ulcerative colitis [UC] are distinct forms of inflammatory bowel disease. Heterogeneity of HLA-DR+SIRPα + mononuclear phagocytes [MNPs], including macrophages [MΦ], monocyte-derived [Mono] cells, and dendritic cells [DCs], was reported in gut tissue but not yet investigated in mesenteric lymph nodes [MLNs] of IBD patients. We here compared the phenoty…	Bulk RNA sequencing of FACS-sorted CD14+CD64+CD163+ and CD14-CD64-CD163- populations from MLNs of 5 UC and 7 CD patients	None'	0	1	0	0	0	0	0	0	0	0	0	0	0	0	0	0	0	1		0
GSE103607	0	0	0	0	0	0	0	Mus musculus	6	Expression profiling by high throughput sequencing			GPL17021	Interleukin 4 modulates microglia homeostasis and attenuates the early slowly progressive phase of Amyotrophic Lateral Sclerosis	1	0	1	0	0	Source: '	2017-09-07	Cell death &amp; disease	5.959	10.1038/s41419-018-0288-4	Interleukin 4 modulates microglia homeostasis and attenuates the early slowly progressive phase of amyotrophic lateral sclerosis.	0	CNS-delivery of Interleukin 4 (IL-4) - via a lentiviral-mediated gene therapy strategy - skews microglia to proliferate, inducing these cells to adopt the phenotype of slowly proliferating cells. Transcriptome analysis revealed that IL-4-treated microglia express a broad number of genes normally encoded by embryonic microglia.	RNAseq analysis of sorted microglia from mice receiving IL-4 gene therapy	Lentivirus encoding IL-4 (107 P.F.U.) were injected in the 4th ventricle of the CNS through a single injection.'	1	1	0	0	0	1	0	0	0	0	0	0	0	0	0	0	0	0		0
GSE79812	0	0	0	0	0	0	0	Mus musculus	91	Expression profiling by high throughput sequencing			GPL19057	Microglia development follows a stepwise program to regulate brain homeostasis - RNA seq	1	0	1	0	0	Source: '	2016-04-01	Science (New York, N.Y.)	41.063	10.1126/science.aad8670	Microglia development follows a stepwise program to regulate brain homeostasis.	0	Microglia play important roles in life-long brain maintenance and in pathology, but are also crucial in the developing central nervous system; yet their regulatory dynamics during development have not been fully elucidated. Genome-wide chromatin and expression profiling coupled with single-cell transcriptomic analysis throughout development reveal that microglia undergo three temporal development…	Yolk sac progenitors (CD45+CD11B+CX3CR1-GFP+), microglia from early brain (CD45+CD11B+CX3CR1-GFP+), and microglia from later stages (CD45intCD11BintCX3CR1-GFP+) were isolated from CX3CR1+ C57BL/6J mice or microglia from perturbation models (CD45intCD11Bint) from mice of C57BL/6J background	5 mg/kg poly I:C to pregnant females at embryonic day 12.5 or 14.5'	0	1	0	0	0	0	0	0	0	0	0	0	0	0	0	0	1	1		0
GSE107790	0	0	0	0	0	0	0	Mus musculus	12	Expression profiling by high throughput sequencing			GPL15103	Mononuclear phagocytes locally specify and adapt their phenotype in the inflamed central nervous system, blood monocyte and brain microglia expression data	1	0	1	0	1	CD45-positive CD115-positive Ly6c-high monocytes', 'CD11b-high CD45-low microglia'	2017-12-06	Nature neuroscience	21.126	10.1038/s41593-018-0212-3	Mononuclear phagocytes locally specify and adapt their phenotype in a multiple sclerosis model.	0	We introduce an in vivo imaging approach that allows us to temporally and spatially resolve the evolution of iNOS and Arginase-positive phagocyte phenotypes in a murine MS model. We show that the polarization of individual phagocytes is established after CNS entry, is dependent on the CNS compartment and can be adapted as inflammatory lesions move from expansion to resolution. Our study thus prov…	Cells were isolated from the Blood and CNS of Arginase-YFP X iNOS-Tomato-Cre mice at clinical onset of Experimental Autoimmune Encephalomyelitis. CD11b_high, CD45_low microglia cells and CD45_positive, CD115_positive, Ly6c_high monocytes were FACS sorted respectively. Total RNA was extracted from the separated populations.	Active EAE was induced in adult mice by injecting 400μg of purified recombinant MOG (N1-125) in complete Freund's adjuvant (containing 10mg/ml Mycobacterium tuberculosis H37 Ra, Sigma-Aldrich). At day 0 and 2, 400ng of pertussis toxin (Sigma-Aldrich) was administered intraperitoneally.	0	1	0	0	0	0	0	0	0	0	0	0	0	0	0	0	0	1		0
GSE97538	0	0	0	0	0	0	0	Mus musculus	19	Expression profiling by high throughput sequencing			GPL15103	RNAseq data from FACS-sorted microglia from mouse brain from control mice (uninjected) or LPS-injected mice in the context of A20 knockout	1	0	1	0	0	microglia'	2017-04-07	Nature communications	11.878	10.1038/s41467-018-04376-5	A20 critically controls microglia activation and inhibits inflammasome-dependent neuroinflammation.	0	Using RNAseq, we compared the mRNA profiles of microglia in wild type or microglia-specific A20 knockout mice. These mice were either untreated or intraperitoneally injected with LPS (3.5 mg/kg).	Microglial mRNA profiles were generated from wild type or microglia-specific A20 knockout mice either untreated or injected with LPS.	Gene Knockout in microglia-specific A20 knockout mice, i. p. treatment with LPS (3.5 mg/kg).'	1	1	1	0	0	0	0	0	0	0	0	0	0	0	0	0	0	0		0
GSE94054	0	0	0	0	0	0	0	Mus musculus	24	Expression profiling by high throughput sequencing			GPL16417	cTag-PAPERCLIP Reveals Alternative Polyadenylation Promotes Cell-Type Specific Protein Diversity and Shifts Araf Isoforms with Microglia Activation	1	0	1	0	0	Source: ', 'microglia'	2017-01-25	Neuron	14.403	10.1016/j.neuron.2017.08.024	cTag-PAPERCLIP Reveals Alternative Polyadenylation Promotes Cell-Type Specific Protein Diversity and Shifts Araf Isoforms with Microglia Activation.	0	Alternative polyadenylation (APA) is increasingly recognized to regulate gene expression across different cell-types, but obtaining APA maps from individual cell-types typically requires prior purification, a stressful procedure that can itself alter cellular states. Here, we describe a new platform, cTag-PAPERCLIP, that generates APA profiles from single cell populations in intact tissues; cTag-…	Samples GSM2467568-GSM2467582: cTag-PAPERCLIP libraries were generated from brain or liver samples of different mouse strains. Samples GSM2683273-GSM2683281: RNA-seq libraries were generated from isolated mouse brain microglia or dissected mouse embryonic brain cortex.	None', 'To activate microglia, adult wildtype B6 mice received daily intraperitoneally injection of 1mg/Kg lipopolysaccharide (L4524, Sigma) or phosphate-buffered saline for 4 consecutive days before sacrifice.'	1	1	1	0	0	0	0	0	0	0	0	0	0	0	0	0	0	0		0
GSE43366	0	0	0	0	0	0	0	Mus musculus	42	Expression profiling by high throughput sequencing			GPL13112	Defining the microglia transcriptome during disease progression in ALS transgenic mice	1	0	1	0	0	microglia'	2013-01-08	Cell reports	7.815	10.1016/j.celrep.2013.06.018	A neurodegeneration-specific gene-expression signature of acutely isolated microglia from an amyotrophic lateral sclerosis mouse model.	0	Purpose: We purified spinal cord microglia utilizing percoll gradients and magnetic beads, followed by transcriptome profiling (RNA-seq) to define microglia expression profiles against other neural, immune cell-types. We next observed how the microglai transcriptomes change during activation in the SOD1-G93A mouse model of motor neuron degeneration at 3 timepoints. We also compared these profiles…	42 total RNA samples from purified spinal cord microglia were subjected to paired-end RNA-sequencing. Parallel flow cytometry data was collected from the same spinal cords.	B6SJL SOD1G93A, SOD1WT, Non-transgenic mice were collected at day 65 (pre-symptomatic), day 100 (symptomatic), and end-stage (or day 130). B6SOD1G93A at end-stage, B6 non-transgenic or B6 mice injected intraperitoneally with LPS (48 hours prior) were used for spinal cord dissection and microglia collection.'	1	1	1	0	0	0	0	0	0	0	0	0	0	0	0	0	0	0		0
GSE139946	0	0	0	0	0	0	0	Mus musculus	6	Expression profiling by high throughput sequencing			GPL24247	RNA-seq of lipid droplet-low and lipid droplet-rich microglia isolated from the hippocampi of LPS-treated young mice	1	0	1	0	0	Source: '	2019-11-05	Nature neuroscience	21.126	10.1038/s41593-019-0566-1	Lipid-droplet-accumulating microglia represent a dysfunctional and proinflammatory state in the aging brain.	0	Sequencing data related to the manuscript entitled, "Lipid droplet accumulating microglia represent a dysfunctional and pro-inflammatory state in the aging brain".	3-month old mice were given intraperitoneal injections of PBS or LPS (1 mg/kg BW) for four days. Mice were perfused 24 hours after the last LPS injection and hippocampi were dissected (Hippocampi of 2 mice were pooled per sample). Primary microglia were isolated by gentle dounce homogenization of the brain, Percoll-based myelin removal, and FACS-purification of ~10,000 live CD11b+CD45lo cells. BO…	None'	1	1	1	0	0	0	0	0	0	0	0	0	0	0	0	0	0	0		0
GSE138247	0	0	0	0	0	0	0	Mus musculus	28	Expression profiling by high throughput sequencing			GPL19057	Single eye mRNA-Seq Reveals Normalisation of the Retinal Microglial Transcriptome Following Acute Inflammation	1	0	1	0	0	Source: '	2019-10-01	Frontiers in immunology	4.716	10.3389/fimmu.2019.03033	Single Eye mRNA-Seq Reveals Normalisation of the Retinal Microglial Transcriptome Following Acute Inflammation.	0	Background: Whether retinal microglia can maintain or restore immune homeostasis during and after inflammation is unclear. We performed single-eye mRNA-sequencing on microglia at different timepoints following a single inflammatory stimulus to characterise their transcriptome during and after resolution of endotoxin-induced uveitis (EIU). Experimental Approach: Cx3cr1CreER:R26-tdTomato (C57BL/6) …	28 Sample experiment. Live primary microglia isolated using Cx3cr1CreER:R26-tdTomato mouse line by FACS (tdTomatohi, DRAQ7-). Naïve controls compared to different time-points of endotoxin-induced uveitis (EIU) -- lipopolysaccharide (LPS) administration. n=10 naïve; n=6 EIU 4h; n=5 EIU 18h; n=7 EIU 2w.	None'	1	1	1	0	0	0	0	0	0	0	0	0	0	0	0	0	0	0		0
GSE131869	0	0	0	0	0	0	0	Mus musculus	155	Expression profiling by high throughput sequencing			GPL17021	Cx3cr1-deficient microglia exhibit a premature aging transcriptome	1	0	1	0	0	Microglia', 'Peritoneal cells'	2019-05-28	Life science alliance	3.448	10.26508/lsa.201900453	&lt;i&gt;Cx3cr1-&lt;/i&gt;deficient microglia exhibit a premature aging transcriptome.	0	CX3CR1, one of the highest expressed genes in microglia in mice and humans, is implicated in numerous microglial functions. However, the molecular mechanisms underlying Cx3cr1 signaling are not well understood. Here, we analyzed transcriptomes of Cx3cr1-deficient microglia under varying conditions by RNA sequencing (RNA-Seq). In 2 mos mice, Cx3cr1 deletion resulted in the downregulation of a subs…	RNAseq analysis of sorted microglia	Mice were deeply anesthetized with 10 mg/kg ketamine, 30 mg/kg xylazine until they failed to respond to toe pinch and transcardially perfused with cold phosphate-buffered saline (PBS). Mice for the LPS study were euthanized by CO2 asphyxiation, peritoneal cells were isolated by flushing the peritoneal cavity with cold PBS, and then perfused. In all cases, the brain was then isolated and stored in…	1	1	1	0	0	0	0	0	0	0	0	0	0	0	0	0	0	1		0
GSE118450	0	0	0	0	0	0	0	Mus musculus	6	Expression profiling by high throughput sequencing			GPL21103	Sequencing of microglia during focal remyelination of the corpus callosum	1	0	1	0	0	Microglia'	2018-08-13	Nature neuroscience	21.126	10.1038/s41593-019-0418-z	Central nervous system regeneration is driven by microglia necroptosis and repopulation.	0	The goal of the study was to determine the gene expression of microglia prior to the onset of remyelination (3 days post lysolecithin injection) and pro-regenerative microglia at the onset of remyelination (10 days post remyelination).	3 mice were used per time point (3 dpl, 10 dpl). 10 week-old male C57Bl/6J mice were anaesthetised with isoflurane before being stereotaxically injected with 2 μl of 1% lysolecithin (LPC; vol/vol) into the corpus callosum. Mice were perfused with ice cold phosphate buffered saline with 10% sodium citrate. Lesioned corpus callosum was homogenised using a 2 ml Dounce and filtrated (250 µm filter; P…	LPC stereotaxic injection into the corpus callosum and sacrifice at 3 or 10 days post injection.'	1	1	1	0	0	0	0	0	0	0	0	0	0	0	0	0	0	0		0
GSE109834	0	0	0	0	0	0	0	Mus musculus	10	Expression profiling by high throughput sequencing			GPL17021	The microglial reaction signature revealed by RNAseq from individual mice	1	0	1	0	0	Source: '	2018-01-30	Glia	5.829	10.1002/glia.23295	The microglial reaction signature revealed by RNAseq from individual mice.	0	Expression profiling by high throughput sequencing Microglial cells have a double life as the immune cells of the brain in times of stress but have also specific physiological functions in homeostatic conditions. In pathological contexts, microglia undergo a phenotypic switch called “reaction” ’that promotes the initiation and the propagation of neuro-inflammation. Reaction is complex, molecularl…	Whole transcriptome RNA sequencing was performed on acutely isolated microglia from 2-3 months old female CX3CR1+/egfp mice(C57BL6/J bacground) which received either intraperitoneal LPS (4 mg/kg; LPS group) or saline solution injection (control group). The mice were eutanized 24h after the injection. 5 LPS and 5 control biological replicates were sequenced, each replicate corresponds to a single …	None'	1	1	1	0	0	0	0	0	0	0	0	0	0	0	0	0	0	0		0
GSE108896	0	0	0	0	0	0	0	Mus musculus	23	Expression profiling by high throughput sequencing			GPL21103	Exploring the transcriptome of resident spinal microglia after collagen antibody-induced arthritis	1	0	1	0	0	Source: '	2018-01-08	Pain	None	10.1097/j.pain.0000000000001394	Exploring the transcriptome of resident spinal microglia after collagen antibody-induced arthritis.	0	Microglia have emerged as crucial players in the maintenance of mechanical hypersensitivity in models of chronic pain, including rheumatoid arthritis. Recent studies have suggested that there is a sexually dimorphic microglial involvement in chronic pain, but the debate is still ongoing. Here, we have used the collagen antibody-induced arthritis (CAIA) mouse model to ascertain possible difference…	RNA-seq of male and female saline or CAIA treated mice	For induction of arthritis, mice were injected intravenously (1.25-1.5 mg) with an anti-collagen type-II cocktail containing 5 different monoclonal autoantibodies (Chondrex) at day 0 followed by an intraperitoneal injection of LPS (25 μg in 100 μl; serotype 0111:B4; Chondrex, or 35 μg in 100 μl; serotype 055:B5; Sigma) at day 5.'	1	1	1	0	0	0	0	0	0	0	0	0	0	0	0	0	0	1		0
GSE104630	0	0	0	0	0	0	0	Mus musculus	39	Expression profiling by high throughput sequencing			GPL13112	Innate immune memory in the brain shapes neurological disease hallmarks [RNA-seq]	1	0	1	0	0	Source: '	2017-10-05	Nature	43.070	10.1038/s41586-018-0023-4	Innate immune memory in the brain shapes neurological disease hallmarks.	0	Innate immune memory is a vital mechanism of myeloid cell plasticity that occurs in response to environmental stimuli and alters subsequent immune responses. Two types of immunological imprinting can be distinguished—training and tolerance. These are epigenetically mediated and enhance or suppress subsequent inflammation, respectively. Whether immune memory occurs in tissue-resident macrophages i…	mRNA was isolated from FACS-purified microglia and prepared for RNA-sequencing.	3 month-old mice were randomly assigned to treatment groups and were injected intraperitoneally (i.p.) with bacterial lipopolysaccharides (LPS from salmonella enterica serotype typhimurium, Sigma) at a dose of 500 µg/kg bodyweight. Animals received either four LPS injections at 500 µg LPS/kg bodyweight on four consecutive days (4xLPS), a single LPS injection at the same concentration followed by …	1	1	1	0	0	0	0	0	0	0	0	0	0	0	0	0	0	0		0
GSE94965	0	0	0	0	1	1	0	Mus musculus	10	Expression profiling by high throughput sequencing			GPL19057	RNA-seq of IL-4 complex treated tissue resident macrophages vs. monocytic macrophages from LysM Cre+ (WT litermate control) and LysM Cre+ RICTOR KO (myeloid specifically RICTOR deleted) mice	1	1	0	0	0	Source: '	2017-02-16	Cell reports	7.815	10.1016/j.celrep.2017.08.046	mTORC2 Signaling Selectively Regulates the Generation and Function of Tissue-Resident Peritoneal Macrophages.	0	RNA-seq was performed on sorted peritoneal tissue resident macrophages (CD11b+F4/80hiTIM4+) and monocytic macrophages (CD11b+F4/80loTIM4-) from IL-4c (recombinant IL-4 (5µg) and anti-IL-4 ab (12.5µg) IP injection on days 0 and 2 and sorted on day 4) treated 6-8wks old LySM Cre+ and LysM Cre+ RICTOR KO (C57BL/6 background) for expression profiling	Expression profiling by high throughput sequencing (Illumina NextSeq 500 V2 - PE 150 Cycle) on sorted peritoneal macrophages from WT and LysM RICTOR KO	Sorting with FACSAria II'	1	1	0	0	0	1	0	0	0	0	0	0	0	0	0	0	0	0		0
GSE90983	0	0	0	0	0	0	0	Mus musculus	4	Expression profiling by high throughput sequencing			GPL19057	Transcriptome Data of Peritoneal Macrophages Isolated from ApoE-/-/Ch25h-/- Mice	1	1	0	0	0	Peritoneal macrophages'	2016-12-07	Circulation	None	10.1161/CIRCULATIONAHA.117.027462	Krüppel-Like Factor 4 Regulation of Cholesterol-25-Hydroxylase and Liver X Receptor Mitigates Atherosclerosis Susceptibility.	0	Cholesterol 25-hydroxylase (Ch25h) has been previously demonstrated to be required for anti-inflammatory effect and anti-viral activity, while also promoting foam cell formation. In order to delineate the role of Ch25h in atherosclerosis, we isolated peritoneal macrophages (PMs) from mice lacking ApoE and Ch25h (i.e., ApoE-/-/Ch25h-/-) compared to their wildtype littermates (i.e., ApoE-/-/Ch25h+/…	Transcriptome data of PMs isolated from ApoE-/-/Ch25h-/- mice (n=12 per group) followed by deep sequencing, in biological duplicate, using Illumina NextSeq 500.	None'	0	1	0	0	0	0	0	0	0	0	0	0	0	0	0	0	0	1		0
GSE77195	0	0	0	0	0	0	0	Mus musculus	6	Expression profiling by high throughput sequencing			GPL17021	IL-33 regulates metaplasia and macrophage polarization in the stomach.	1	1	0	0	0	macrophage'	2016-01-25	Gut	17.943	10.1136/gutjnl-2016-312779	A signalling cascade of IL-33 to IL-13 regulates metaplasia in the mouse stomach.	0	Alternatively-activated macrophages (M2) are known to play a critical role in intestinalization of spasmolytic polypeptide-expressing metaplasia (SPEM), which is a precursor to gastric adenocarcinoma. However, the precise mechanism(s) and critical mediators produced by M2 macrophages that lead to SPEM are unknown. Using established murine models of metaplasia in the stomach, the aim of the presen…	FAC sorted macrophages (F4/80 positive cells) isolated from the corpus in mice treated with DMP-777 and L635 to induce SPEM and intestinalized SPEM respectively for RNA sequencing.	DMP-777 or L635'	0	1	0	0	0	0	0	0	0	0	0	0	0	0	0	0	0	1		0
GSE148590	0	0	0	0	0	0	0	Mus musculus	9	Expression profiling by high throughput sequencing			GPL21103	Transcriptomic analysis of airway macrophages from a murine experimental allergic airway disease model	1	1	0	0	0	Source: '	2020-04-13	Wellcome open research	None	10.12688/wellcomeopenres.15875.2	Transcriptomic analysis reveals diverse gene expression changes in airway macrophages during experimental allergic airway disease.	0	Airway macrophages (AMs) are the most abundant leukocytes in the healthy airway lumen and have a highly specialised but plastic phenotype that is governed by the local microenvironment. AMs are thought to maintain immunological homeostasis in the steady state, but have also been implicated in the pathogenesis of allergic airway disease (AAD). To better understand these potentially contrasting AM …	CD11c+ CD64+ Siglec F+ AMs were flow cytometry sorted from bronchoalveolar lavage of adult female C57BL/6J mice after 3 weeks of intranasal exposures to either house dust mite (HDM) allergen (AM[HDM]s, N=4) or PBS control (control AMs, N=5). RNA was extracted and converted to mRNA libraries before performing Illumina paired end sequencing. Reads were aligned to the Mm10 genome using COBWeb. Trans…	Mice were exposed to 25 ug house dust mite extract in 25 ul PBS or 25 ul PBS control by intranasal administration 5 times weekly for 3 weeks. Bronchoalveolar lavage was performed 24 hours after final HDM/PBS exposure'	0	1	0	0	0	0	0	0	0	0	0	0	0	0	0	0	0	1		0
[truncated: 114 more rows]
[truncated: 27 more columns]
